# Supplementary material for: Combinatorial activities of SHORT VEGETATIVE PHASE and FLOWERING LOCUS C define distinct modes of flowering regulation in Arabidopsis
Source: Genome Biol. 2015 Feb 11;16(1):31. doi: 10.1186/s13059-015-0597-1 (PMC4378019; doi:10.1186/s13059-015-0597-1)
Supplement: Additional file 1: Table S1. — Whole-genome expression profiling experiments comparing the profiles of the genotypes SVP FLC FRI, SVP flc-3 FRI, svp-41 FLC FRI and svp-41 flc-3 FRI grown for 2 weeks under short day conditions (SD) or for 2 weeks under SDs and then transferred for 2 days under long days (LD). [file 13059_2015_597_MOESM1_ESM.xlsx]

## Sheet: Description
LIST OF DIFFERENTIALLY EXPRESSED GENES OBTAINED FROM TILING ARRAY EXPERIMETS
Whole-genome expression profiling experiments comparing the profiles of the genotypes SVP FLC FRI, SVP flc-3 FRI, svp-41 FLC FRI and svp-41 flc-3 FRI grown for 2 weeks under SD conditions (SD) or grown for 2 weeks under SD and transfer to 2 LD (LD)
Each sheet represents expression differences between wild-type and the mutant described in sheet name. Values are expressed in log2 and q-values are added. Genes with absolute fold-change above 2 and q-value <0.01 are listed. Expression values in the other genotypes are added for comparison.

## Sheet: _WT_svp_Leaf_SD
	svp-41 FLC FRI		SVP flc-3 FRI	svp-41 flc-3 FRI
	Fold change (log2)	q-value	Fold change (log2)	Fold change (log2)	Short Description	missexpressed genes in	svp-41	in leaves SD
AT2G18040	-2.65179	6.52896e-20	-0.0452182	-3.00719	peptidylprolyl cis/trans isomerase	UP	246
AT5G54610	-2.64675	1.12883e-11	-1.60705	-2.93595	ankyrin (ANK)	Down	38
AT2G14560	-2.34171	5.35376e-06	-0.585737	-2.74926	LATE UPREGULATED IN RESPONSE TO HYALOPERONOSPORA PARASITICA (LURP1)	Total	284
AT1G68840	-2.00186	0.000469324	-1.83855	-0.588598	related to ABI3/VP1 2 (RAV2)
AT2G36120	-1.94764	7.7134e-09	-0.180771	-1.87561	DEFECTIVELY ORGANIZED TRIBUTARIES 1 (DOT1)
AT1G71000	-1.86026	0.00132893	-1.68936	-2.71411	Chaperone DnaJ-domain superfamily protein
AT2G46440	-1.74356	1.12957e-06	-0.518906	-1.47621	cyclic nucleotide-gated channels (CNGC11)
AT1G14880	-1.64671	0.00246365	-0.311855	-1.39801	PLANT CADMIUM RESISTANCE 1 (PCR1)
AT3G30720	-1.57616	2.07173e-07	-2.38453	1.37791	QUA-QUINE STARCH (QQS)
AT1G78170	-1.57559	1.07602e-06	-2.04085	-1.71101	unknown protein
AT2G43940	-1.55153	4.70737e-09	-0.111323	-1.50691	HARMLESS TO OZONE LAYER 3 (HOL3)
AT2G26560	-1.54895	9.91086e-06	1.29251	-0.659533	phospholipase A 2A (PLA2A)
AT2G44940	-1.52597	1.06908e-07	-2.00319	-1.70351	Integrase-type DNA-binding superfamily protein
AT4G38860	-1.44115	0.000469431	-2.17497	-1.76924	SAUR-like auxin-responsive protein family
AT5G10760	-1.41626	0.000634866	-0.501355	-1.48516	Eukaryotic aspartyl protease family protein
AT1G20070	-1.36813	0.000951448	-1.8117	-0.902811	unknown protein
AT2G31440	-1.32717	6.48383e-14	-0.0482632	-1.36002	INVOLVED IN: positive regulation of catalytic activity
AT1G19690	-1.29935	1.27466e-09	-0.106235	-1.513	NAD(P)-binding Rossmann-fold superfamily protein
AT3G51000	-1.29778	1.61485e-08	-0.145619	-1.44918	alpha/beta-Hydrolases superfamily protein
AT4G38840	-1.28652	6.24564e-07	-1.0039	-0.489364	SAUR-like auxin-responsive protein family
AT1G55675	-1.27187	2.47108e-07	0.15486	-1.23262	unknown protein
AT1G71990	-1.24337	4.47509e-08	-0.337343	-1.11269	fucosyltransferase 13 (FUT13)
AT2G05914	-1.20935	4.3439e-07	-0.250347	-1.07156	Potential natural antisense gene, locus overlaps with AT2G05915
AT1G06980	-1.18806	0.000407119	-1.39756	-1.59544	unknown protein
AT2G05380	-1.15353	0.00177225	0.182764	-1.33084	glycine-rich protein 3 short isoform (GRP3S)
AT5G44820	-1.13748	1.53823e-05	-0.304962	-0.899246	Nucleotide-diphospho-sugar transferase family protein
AT2G40750	-1.12638	0.00870687	-0.238491	-2.02821	WRKY DNA-binding protein 54 (WRKY54)
AT4G26550	-1.11225	7.26224e-09	0.0584312	-0.897241	Got1/Sft2-like vescicle transport protein family
AT2G39710	-1.10207	0.000165101	-1.20635	-1.38028	Eukaryotic aspartyl protease family protein
AT5G66250	-1.10139	6.29359e-09	0.183274	-1.23377	kinectin-related
AT1G79110	-1.06398	0.000705486	-0.987588	-0.513563	zinc ion binding
AT2G22540	-1.05685	1.05923e-09	-0.283339	-1.76313	SHORT VEGETATIVE PHASE (SVP)
AT4G14905	-1.05206	2.53619e-07	-0.304849	-1.08053	Galactose oxidase/kelch repeat superfamily protein
AT4G15520	-1.02598	1.92972e-06	0.0763598	-1.04227	tRNA/rRNA methyltransferase (SpoU) family protein
AT3G55005	-1.01742	9.19593e-07	-0.0211952	-1.13362	tonneau 1b (TON1B)
AT3G47500	-1.00851	0.00339034	-1.90703	-2.02745	cycling DOF factor 3 (CDF3)
AT5G60900	-1.00758	5.49039e-05	-0.412183	-0.358656	receptor-like protein kinase 1 (RLK1)
AT3G63510	-1.00558	6.81687e-09	0.0379288	-0.891009	FMN-linked oxidoreductases superfamily protein
AT3G53960	1.00241	0.000185961	1.33062	1.16919	Major facilitator superfamily protein
AT5G58650	1.00841	0.000243666	1.44383	1.04356	plant peptide containing sulfated tyrosine 1 (PSY1)
AT3G62720	1.00874	0.00132119	1.50994	1.11164	xylosyltransferase 1 (XT1)
AT3G57520	1.01003	0.0022543	2.19467	2.23416	seed imbibition 2 (SIP2)
AT5G47240	1.01352	0.000540052	1.38315	1.81503	nudix hydrolase homolog 8 (NUDT8)
AT3G53232	1.01712	0.00150865	1.54642	2.9943	ROTUNDIFOLIA like 1 (RTFL1)
AT5G26920	1.02083	0.00275675	1.26392	0.238706	Cam-binding protein 60-like G (CBP60G)
AT1G02660	1.02383	0.000133277	1.56345	0.660185	alpha/beta-Hydrolases superfamily protein
AT1G22190	1.02416	0.00600513	1.33803	0.160627	Integrase-type DNA-binding superfamily protein
AT1G21010	1.02877	5.55461e-06	0.777603	0.578417	unknown protein
AT5G65920	1.03158	4.62273e-07	1.4762	0.772985	ARM repeat superfamily protein
AT4G31550	1.03254	0.000300765	1.0524	0.178788	WRKY DNA-binding protein 11 (WRKY11)
AT4G12410	1.04131	3.89084e-06	0.733991	0.529516	SAUR-like auxin-responsive protein family
AT3G17860	1.04361	0.000436478	1.59281	1.91812	jasmonate-zim-domain protein 3 (JAZ3)
AT1G04360	1.04463	0.0066837	0.841103	0.803652	RING/U-box superfamily protein
AT5G56550	1.0527	0.0010651	0.200642	0.218919	OXIDATIVE STRESS 3 (OXS3)
AT3G05200	1.05481	9.13241e-05	1.33845	0.576689	ATL6
AT1G49780	1.05884	4.42014e-05	0.908711	0.272142	plant U-box 26 (PUB26)
AT4G18197	1.06874	0.0028605	1.56897	0.652821	purine permease 7 (PUP7)
AT3G49940	1.06882	2.84153e-07	1.27586	1.06163	LOB domain-containing protein 38 (LBD38)
AT2G42760	1.07407	0.000637825	0.708721	1.08566	unknown protein
AT5G11070	1.07621	0.00578721	1.06712	0.807549	unknown protein
AT4G14450	1.07935	0.0025765	0.578513	0.54001	unknown protein
AT5G55120	1.08651	1.37295e-05	0.913529	1.70789	VITAMIN C DEFECTIVE 5 (VTC5)
AT1G52890	1.10026	0.000116358	0.980122	1.68195	NAC domain containing protein 19 (NAC019)
AT5G66210	1.10144	4.9239e-05	2.14847	1.55403	calcium-dependent protein kinase 28 (CPK28)
AT2G35710	1.10145	8.73021e-06	1.37027	0.935145	Nucleotide-diphospho-sugar transferases superfamily protein
AT1G55450	1.10161	0.00161673	1.73188	1.37295	S-adenosyl-L-methionine-dependent methyltransferases superfamily protein
AT1G54740	1.12944	0.000524058	1.05808	0.452584	Protein of unknown function (DUF3049)
AT3G10020	1.12987	0.00114029	1.1221	0.907279	unknown protein
AT5G59550	1.13662	0.000424899	1.03296	0.032862	zinc finger (C3HC4-type RING finger) family protein
AT2G45170	1.14283	0.000197442	1.25229	1.08761	AUTOPHAGY 8E (ATG8E)
AT3G52800	1.14716	0.000409799	1.75463	1.43263	A20/AN1-like zinc finger family protein
AT3G24520	1.14964	0.00144216	0.900215	1.31321	heat shock transcription factor C1 (HSFC1)
AT2G29300	1.15833	0.000263281	0.90499	-0.326347	NAD(P)-binding Rossmann-fold superfamily protein
AT2G30040	1.15934	0.000550456	0.724896	0.055005	mitogen-activated protein kinase kinase kinase 14 (MAPKKK14)
AT5G52050	1.15964	0.00286623	1.81901	0.558511	MATE efflux family protein
AT4G01950	1.16132	0.000265529	1.39636	0.203889	glycerol-3-phosphate acyltransferase 3 (GPAT3)
AT5G65660	1.16292	0.000137091	1.53666	1.61357	hydroxyproline-rich glycoprotein family protein
AT2G44130	1.16553	4.10423e-05	0.583391	0.0435052	Galactose oxidase/kelch repeat superfamily protein
AT1G08920	1.16587	5.95173e-05	1.53074	1.17503	ERD (early response to dehydration) six-like 1 (ESL1)
AT1G32928	1.16659	0.00247577	0.720118	0.247337	unknown protein
AT1G27290	1.16909	3.6927e-07	1.21555	1.00296	unknown protein
AT1G23710	1.17357	0.00178457	0.871941	-0.185262	Protein of unknown function (DUF1645)
AT2G06050	1.17413	0.00130526	2.03513	2.69246	oxophytodienoate-reductase 3 (OPR3)
AT2G25900	1.17789	0.00454805	0.675848	0.3175	ATCTH
AT1G80120	1.18188	0.0070049	1.59727	2.4186	Protein of unknown function (DUF567)
AT3G19380	1.19617	0.000388678	1.14071	0.669057	plant U-box 25 (PUB25)
AT1G68440	1.19665	0.00170832	1.27176	1.24608	unknown protein
AT3G56880	1.20296	0.000549266	1.26887	0.630519	VQ motif-containing protein
AT2G39400	1.20454	7.02428e-05	1.51051	1.23064	alpha/beta-Hydrolases superfamily protein
AT4G20860	1.20466	0.00337281	1.40767	1.76906	FAD-binding Berberine family protein
AT2G36080	1.20508	9.98093e-06	0.833998	1.53642	AP2/B3-like transcriptional factor family protein
AT2G26190	1.20694	0.000736251	1.41982	0.287594	calmodulin-binding family protein
AT3G49530	1.20879	0.000473401	1.63553	0.641519	NAC domain containing protein 62 (NAC062)
AT1G23390	1.21005	0.00110474	0.590877	-0.245767	Kelch repeat-containing F-box family protein
AT1G19770	1.21455	0.00113624	1.67967	0.891076	purine permease 14 (PUP14)
AT2G27830	1.22029	0.000129344	0.548693	-0.0757142	unknown protein
AT5G54720	1.2229	0.000375831	1.12461	0.0161056	Ankyrin repeat family protein
AT1G80920	1.236	0.0019294	1.02714	0.676567	J8
AT1G28330	1.23819	0.00197972	1.79014	1.60572	dormancy-associated protein-like 1 (DYL1)
AT1G18740	1.23836	0.000167027	1.17245	0.541413	FUNCTIONS IN: molecular_function unknown
AT2G27500	1.24033	3.33868e-07	1.59565	1.42094	Glycosyl hydrolase superfamily protein
AT2G22770	1.25121	5.71524e-05	1.30409	1.42177	NAI1
AT3G49790	1.25482	4.27477e-05	1.58156	1.03732	Carbohydrate-binding protein
AT1G13260	1.25831	0.000120259	1.47415	0.394877	related to ABI3/VP1 1 (RAV1)
AT2G27690	1.25927	0.00264429	2.22031	2.70268	cytochrome P450
AT1G49130	1.26059	2.14179e-05	0.969636	0.723969	B-box type zinc finger protein with CCT domain
AT2G32210	1.26187	0.00924973	1.94371	2.16593	unknown protein
AT4G21870	1.26237	0.000337145	1.18777	2.71321	HSP20-like chaperones superfamily protein
AT2G18680	1.26788	9.47075e-08	0.316699	0.801847	unknown protein
AT5G03720	1.26843	2.51898e-05	1.18728	1.18564	heat shock transcription factor A3 (HSFA3)
AT2G23320	1.26955	1.03461e-05	1.61849	1.38535	WRKY DNA-binding protein 15 (WRKY15)
AT5G49448	1.27073	0.000398314	1.07763	0.819279	conserved peptide upstream open reading frame 4 (CPuORF4)
AT5G49450	1.27073	0.000398314	1.07763	0.819279	basic leucine-zipper 1 (bZIP1)
AT3G59080	1.2758	3.43199e-07	1.93734	0.94435	Eukaryotic aspartyl protease family protein
AT5G57340	1.27893	1.26916e-07	0.709124	0.726646	unknown protein
AT3G59350	1.27962	0.00466478	2.27119	2.52296	Protein kinase superfamily protein
AT1G65390	1.28029	0.0017901	2.21189	2.19828	phloem protein 2 A5 (PP2-A5)
AT4G00970	1.28068	4.58561e-06	1.994	1.12643	cysteine-rich RLK (RECEPTOR-like protein kinase) 41 (CRK41)
AT3G16720	1.28388	0.00113975	1.23233	-0.371687	TOXICOS EN LEVADURA 2 (ATL2)
AT1G53690	1.2841	0.00997506	0.474375	0.876365	DNA directed RNA polymerase
AT3G52450	1.28443	0.000124106	0.805939	1.0034	plant U-box 22 (PUB22)
AT3G55840	1.2917	0.000221721	2.01776	0.975556	Hs1pro-1 protein
AT2G25200	1.2988	2.49379e-06	1.19833	0.793429	Plant protein of unknown function (DUF868)
AT1G74950	1.31791	7.7757e-06	1.37794	1.90101	TIFY10B
AT5G06320	1.34292	0.00111346	1.29007	0.8848	NDR1/HIN1-like 3 (NHL3)
AT5G27520	1.36654	1.73784e-08	1.5299	2.17592	peroxisomal adenine nucleotide carrier 2 (PNC2)
AT2G20835	1.3671	0.000347399	1.12183	0.737063	unknown protein
AT3G50260	1.3716	0.00951417	2.89272	3.32729	cooperatively regulated by ethylene and jasmonate 1 (CEJ1)
AT4G19540	1.37383	2.33444e-09	0.199189	1.24042	IND1(iron-sulfur protein required for NADH dehydrogenase)-like (INDL)
AT1G69900	1.37403	5.51938e-07	1.86023	0.988581	Actin cross-linking protein
AT1G25560	1.3795	0.00124456	1.77026	0.828917	TEMPRANILLO 1 (TEM1)
AT2G24600	1.39115	0.000921082	2.91091	1.77015	Ankyrin repeat family protein
AT5G44260	1.39427	0.000256943	1.48508	0.660986	Zinc finger C-x8-C-x5-C-x3-H type family protein
AT2G18700	1.39501	4.239e-07	1.86343	1.7643	trehalose phosphatase/synthase 11 (TPS11)
AT1G09070	1.39797	5.60156e-06	1.11284	0.705927	soybean gene regulated by cold-2 (SRC2)
AT5G46710	1.40305	0.000101568	1.27295	0.36065	PLATZ transcription factor family protein
AT5G06865	1.42287	2.70281e-08	0.903444	1.22631	Potential natural antisense gene, locus overlaps with AT5G06860
AT5G21940	1.42302	2.59948e-05	0.553693	0.235796	unknown protein
AT5G25190	1.43619	0.00236741	1.47536	0.769403	Integrase-type DNA-binding superfamily protein
AT5G65207	1.44319	3.02829e-06	1.24757	0.866934	unknown protein
AT1G58420	1.4438	0.00403037	1.29854	0.980267	Uncharacterised conserved protein UCP031279
AT5G37770	1.44635	0.000438819	1.41809	0.56632	TOUCH 2 (TCH2)
AT5G63820	1.45092	0.000521604	0.0687353	1.31446	Protein of unknown function (DUF626)
AT1G78830	1.45545	2.45924e-06	2.30459	1.83874	Curculin-like (mannose-binding) lectin family protein
AT5G28770	1.46366	0.00211789	1.74582	1.73377	BZO2H3
AT1G32920	1.46578	0.000230993	1.24704	0.542557	unknown protein
AT3G06070	1.47996	0.000688445	2.17965	2.26917	unknown protein
AT5G62470	1.48243	2.93214e-07	1.15863	0.895035	myb domain protein 96 (MYB96)
AT1G20510	1.48476	2.40577e-05	2.16298	2.40901	OPC-8:0 CoA ligase1 (OPCL1)
AT3G04640	1.48762	2.99871e-05	1.58931	0.915591	glycine-rich protein
AT5G42200	1.48875	2.54125e-05	1.10906	0.582437	RING/U-box superfamily protein
AT3G15356	1.49545	0.0081271	3.45113	2.56709	Legume lectin family protein
AT1G73500	1.50308	0.000787816	1.08145	-0.103194	MAP kinase kinase 9 (MKK9)
AT1G80440	1.50788	0.000141345	0.784819	-0.069226	Galactose oxidase/kelch repeat superfamily protein
AT3G57530	1.51019	1.2485e-05	2.17422	1.10619	calcium-dependent protein kinase 32 (CPK32)
AT3G52480	1.512	7.68747e-05	0.896547	1.01003	unknown protein
AT3G19030	1.51249	8.72563e-05	1.05393	0.198959	unknown protein
AT1G12610	1.52396	9.72645e-06	0.781312	0.34153	DWARF AND DELAYED FLOWERING 1 (DDF1)
AT3G10720	1.52784	9.10282e-08	1.84886	2.06391	Plant invertase/pectin methylesterase inhibitor superfamily
AT5G06860	1.53214	5.94725e-07	2.25179	2.35262	polygalacturonase inhibiting protein 1 (PGIP1)
AT3G46600	1.53974	1.95906e-05	1.69288	0.486705	GRAS family transcription factor
AT5G62020	1.57404	6.22783e-05	0.737933	0.039549	heat shock transcription factor B2A (HSFB2A)
AT1G32640	1.57735	0.0012849	1.17669	1.15679	MYC2
AT2G30020	1.58222	4.24369e-08	0.493246	0.0604677	Protein phosphatase 2C family protein
AT5G66650	1.58741	0.00215055	1.66939	1.05449	Protein of unknown function (DUF607)
AT1G22470	1.59097	0.00132012	1.51936	0.0228251	unknown protein
AT5G12340	1.6062	0.00112785	2.5534	2.62814	unknown protein
AT3G01290	1.60829	0.000153572	3.95808	2.72582	SPFH/Band 7/PHB domain-containing membrane-associated protein family
AT5G67300	1.61314	0.000135179	1.78707	1.213	myb domain protein r1 (MYBR1)
AT3G09870	1.61727	0.000591231	1.0054	-0.330337	SAUR-like auxin-responsive protein family
AT1G69480	1.61757	1.28017e-05	2.59478	0.0103581	EXS (ERD1/XPR1/SYG1) family protein
AT1G02610	1.61901	0.000113134	2.55373	2.39043	RING/FYVE/PHD zinc finger superfamily protein
AT5G08150	1.62172	0.00276485	1.92652	1.32553	SUPPRESSOR OF PHYTOCHROME B 5 (SOB5)
AT1G28480	1.62458	0.00591182	2.09729	2.1535	GRX480
AT4G15760	1.62883	1.61245e-08	2.13243	1.69247	monooxygenase 1 (MO1)
AT1G61470	1.62963	0.000686598	0.782675	0.10846	Polynucleotidyl transferase
AT1G59590	1.6319	3.10782e-05	1.13514	0.339362	ZCF37
AT3G45730	1.63259	1.08405e-06	1.30241	1.01539	unknown protein
AT3G10985	1.63264	1.02962e-07	2.13818	1.80501	senescence associated gene 20 (SAG20)
AT1G22810	1.64261	0.00036544	0.942658	0.638718	Integrase-type DNA-binding superfamily protein
AT5G06870	1.65602	0.000432068	2.08575	2.74393	polygalacturonase inhibiting protein 2 (PGIP2)
AT3G57450	1.66816	1.65179e-06	2.22538	1.68198	unknown protein
AT3G28340	1.66852	4.95144e-06	1.55527	0.856345	galacturonosyltransferase-like 10 (GATL10)
AT4G18205	1.67408	0.000162035	2.56772	1.73813	Nucleotide-sugar transporter family protein
AT1G19180	1.68564	0.00280625	1.87206	1.61966	jasmonate-zim-domain protein 1 (JAZ1)
AT4G24380	1.6901	0.00306329	1.85624	0.730747	INVOLVED IN: 10-formyltetrahydrofolate biosynthetic process
AT4G29780	1.69092	0.00262994	1.67046	0.370353	unknown protein
AT5G22250	1.70263	0.00178559	1.34969	0.335201	Polynucleotidyl transferase
AT2G43290	1.71517	4.78022e-07	1.49594	1.03221	multicopy suppressors of snf4 deficiency in yeast 3 (MSS3)
AT3G15630	1.72269	6.1249e-07	1.85455	1.47487	unknown protein
AT3G52400	1.72892	7.87059e-07	2.25832	1.5215	syntaxin of plants 122 (SYP122)
AT2G23810	1.73088	3.3799e-05	2.07379	1.02282	tetraspanin8 (TET8)
AT2G45660	1.73142	3.7463e-11	1.84261	2.63431	AGAMOUS-like 20 (AGL20)
AT4G36850	1.73722	0.000102887	2.43091	2.98056	PQ-loop repeat family protein / transmembrane family protein
AT3G61060	1.74876	4.85445e-05	1.43529	0.75413	phloem protein 2-A13 (PP2-A13)
AT4G34150	1.77816	5.88336e-05	2.59243	1.79843	Calcium-dependent lipid-binding (CaLB domain) family protein
AT5G64260	1.79457	1.18418e-06	2.47791	2.34519	EXORDIUM like 2 (EXL2)
AT5G20230	1.79637	6.49239e-05	3.05502	2.63778	blue-copper-binding protein (BCB)
AT5G49360	1.80214	3.52189e-05	2.00164	2.25502	beta-xylosidase 1 (BXL1)
AT5G61440	1.8042	7.27429e-08	1.89925	1.55067	atypical CYS HIS rich thioredoxin 5 (ACHT5)
AT5G28630	1.80426	9.50061e-05	2.16725	1.49975	glycine-rich protein
AT2G28400	1.80465	5.13319e-05	2.119	1.79832	Protein of unknown function
AT3G19580	1.80467	1.16333e-05	1.51581	0.685357	zinc-finger protein 2 (ZF2)
AT1G72940	1.80693	0.00164244	2.22669	0.458868	Toll-Interleukin-Resistance (TIR) domain-containing protein
AT5G57220	1.81101	0.00150692	3.85339	2.2622	cytochrome P450
AT1G69890	1.82153	7.44409e-08	1.97118	1.03184	CONTAINS InterPro DOMAIN/s: Protein of unknown function DUF569 (InterPro:IPR007679)
AT1G72520	1.82398	2.21177e-06	2.62271	2.42962	PLAT/LH2 domain-containing lipoxygenase family protein
AT5G56980	1.82896	8.20929e-08	2.38881	2.62117	unknown protein
AT1G66160	1.83065	6.54871e-08	2.41815	1.68455	CYS
AT4G37240	1.84796	0.00217001	1.91463	0.998387	unknown protein
AT1G56060	1.85885	0.00608449	2.43049	2.22372	unknown protein
AT1G17380	1.86565	0.0046832	2.30065	2.36067	jasmonate-zim-domain protein 5 (JAZ5)
AT1G33610	1.88271	7.57513e-08	2.06955	2.23467	Leucine-rich repeat (LRR) family protein
AT4G30280	1.88573	0.00169306	3.44196	2.98857	xyloglucan endotransglucosylase/hydrolase 18 (XTH18)
AT3G07350	1.89665	8.34768e-06	0.968241	0.518974	Protein of unknown function (DUF506)
AT1G70700	1.89983	0.000263392	2.04016	2.57925	TIFY7
AT2G38790	1.90647	8.48974e-06	1.41792	0.712026	unknown protein
AT5G27420	1.92094	0.0048481	2.06724	0.0888156	carbon/nitrogen insensitive 1 (CNI1)
AT5G47220	1.9239	0.000214365	1.74985	0.996873	ethylene responsive element binding factor 2 (ERF2)
AT4G11280	1.93675	0.000888706	0.981444	-0.791776	1-aminocyclopropane-1-carboxylic acid (acc) synthase 6 (ACS6)
AT5G05600	1.94236	0.000217959	2.83117	3.58917	2-oxoglutarate (2OG) and Fe(II)-dependent oxygenase superfamily protein
AT1G72450	1.95729	2.13107e-07	1.95452	2.07099	jasmonate-zim-domain protein 6 (JAZ6)
AT5G59730	1.96295	1.00843e-05	2.01942	1.73074	exocyst subunit exo70 family protein H7 (EXO70H7)
AT1G70290	1.96914	1.01135e-09	2.4305	1.62592	trehalose-6-phosphatase synthase S8 (TPS8)
AT5G63160	1.97606	8.25854e-09	2.0117	1.09043	BTB and TAZ domain protein 1 (BT1)
AT2G32150	2.01659	8.78219e-09	1.91883	1.81179	Haloacid dehalogenase-like hydrolase (HAD) superfamily protein
AT1G61890	2.0303	5.43716e-09	2.75869	2.87033	MATE efflux family protein
AT3G10930	2.03981	0.00121979	1.2211	0.322496	unknown protein
AT4G01250	2.04896	8.15974e-06	1.99382	1.50532	WRKY22
AT1G57990	2.08768	3.97053e-07	2.9367	1.89128	purine permease 18 (PUP18)
AT1G07135	2.09801	0.00438083	2.25582	0.795137	glycine-rich protein
AT2G24550	2.11339	1.48011e-07	2.05331	1.21491	unknown protein
AT1G76600	2.16815	3.47884e-07	1.92234	0.322898	unknown protein
AT1G56240	2.16908	0.00721553	2.55367	0.831236	phloem protein 2-B13 (PP2-B13)
AT4G37260	2.17655	6.6845e-06	2.2185	0.834453	myb domain protein 73 (MYB73)
AT3G45970	2.1795	0.00783669	3.53812	2.75737	expansin-like A1 (EXLA1)
AT1G19380	2.18072	2.58396e-05	2.65515	2.52943	Protein of unknown function (DUF1195)
AT5G19120	2.18592	2.65299e-08	1.79135	1.17164	Eukaryotic aspartyl protease family protein
AT2G27310	2.19932	3.62365e-06	2.01525	1.52606	F-box family protein
AT5G36925	2.20215	0.000986148	3.99622	4.15463	unknown protein
AT1G25400	2.2088	7.27042e-08	1.64957	0.488918	unknown protein
AT3G15450	2.21179	8.11619e-07	2.41067	1.98285	Aluminium induced protein with YGL and LRDR motifs
AT4G17500	2.21885	5.66108e-06	1.52251	0.245977	ethylene responsive element binding factor 1 (ERF-1)
AT5G20250	2.21892	3.49033e-08	2.58886	2.82925	DARK INDUCIBLE 10 (DIN10)
AT5G19230	2.23228	1.95363e-05	2.73234	2.94147	Glycoprotein membrane precursor GPI-anchored
AT3G55980	2.24495	0.00012559	2.53604	0.755834	salt-inducible zinc finger 1 (SZF1)
AT1G17147	2.28041	0.000679422	2.4428	1.28286	VQ motif-containing protein
AT5G22920	2.28245	5.35899e-06	2.46263	1.9338	CHY-type/CTCHY-type/RING-type Zinc finger protein
AT2G25735	2.29578	1.3639e-06	2.32344	1.7136	unknown protein
AT1G74930	2.29958	0.000313619	-0.469677	-2.22642	ORA47
AT4G24570	2.31407	0.00331459	2.12153	0.152809	dicarboxylate carrier 2 (DIC2)
AT2G40000	2.32437	0.00101717	1.72184	0.491733	ortholog of sugar beet HS1 PRO-1 2 (HSPRO2)
AT2G38470	2.33709	0.000935738	2.67558	0.520198	WRKY DNA-binding protein 33 (WRKY33)
AT4G37290	2.34088	0.00102741	1.71458	-0.295044	unknown protein
AT1G76650	2.34147	0.000559491	3.6825	2.1157	calmodulin-like 38 (CML38)
AT1G78410	2.34375	0.00158401	2.86081	1.58822	VQ motif-containing protein
AT4G27654	2.3537	0.00141121	2.00409	0.58509	unknown protein
AT3G15500	2.42148	3.76444e-07	1.92829	2.04178	NAC domain containing protein 3 (NAC3)
AT5G47230	2.42754	0.003653	0.867966	-0.873103	ethylene responsive element binding factor 5 (ERF5)
AT2G20670	2.4407	7.2284e-05	1.7644	0.512493	Protein of unknown function (DUF506)
AT3G50060	2.44506	0.000124865	1.92217	-0.627842	myb domain protein 77 (MYB77)
AT1G28370	2.44721	6.75677e-05	2.77729	1.26302	ERF domain protein 11 (ERF11)
AT4G31800	2.48977	1.32953e-06	4.51372	4.68393	WRKY DNA-binding protein 18 (WRKY18)
AT2G22880	2.5122	0.00352015	3.31923	3.23109	VQ motif-containing protein
AT1G19020	2.51601	8.53069e-05	3.74006	3.21647	unknown protein
AT3G22275	2.57912	0.000139149	1.05832	3.03698	unknown protein
AT1G24260	2.58572	5.2812e-10	0.329606	3.13278	SEPALLATA3 (SEP3)
AT2G41100	2.62328	7.83162e-06	3.62721	3.23965	TOUCH 3 (TCH3)
AT4G34410	2.62451	2.38105e-07	1.69739	1.04665	redox responsive transcription factor 1 (RRTF1)
AT2G32200	2.66324	9.00804e-05	3.72156	3.61183	unknown protein
AT4G27410	2.74383	8.80252e-09	2.11858	1.58991	RESPONSIVE TO DESICCATION 26 (RD26)
AT3G48360	2.76291	3.3388e-08	2.8238	1.92047	BTB and TAZ domain protein 2 (BT2)
AT4G17490	2.77003	0.000593465	3.12324	1.62667	ethylene responsive element binding factor 6 (ERF6)
AT1G66090	2.77394	7.05404e-06	2.59131	0.914694	Disease resistance protein (TIR-NBS class)
AT2G44840	2.87267	0.000423665	3.1303	1.25743	ethylene-responsive element binding factor 13 (ERF13)
AT5G45340	2.93941	1.03429e-06	2.419	0.853334	cytochrome P450
AT4G32480	2.94612	2.20889e-09	2.82291	1.73219	Protein of unknown function (DUF506)
AT4G37610	2.97719	7.69084e-10	1.60203	0.600726	BTB and TAZ domain protein 5 (BT5)
AT5G57560	3.14269	0.000133136	4.18603	2.57975	Touch 4 (TCH4)
AT1G05575	3.23198	3.21451e-05	3.08357	1.04412	unknown protein
AT1G80840	3.24542	0.000145008	3.40211	2.05819	WRKY DNA-binding protein 40 (WRKY40)
AT4G23810	3.24856	3.03201e-07	2.66711	1.76023	WRKY53
AT2G13547	3.5671	5.68616e-09	-0.658645	1.58404	unknown protein
AT2G34600	4.34209	4.51481e-08	4.20004	3.43175	jasmonate-zim-domain protein 7 (JAZ7)

## Sheet: _WT_svp_apex_SD
	svp-41 FLC FRI		SVP flc-3 FRI	svp-41 flc-3 FRI
	Fold change (log2)	q-value	Fold change (log2)	Fold change (log2)	Short Description	missexpressed genes in	svp-41	in apices SD
AT2G18040	-3.28426	2.3563e-22	0.0443349	-3.23437	peptidylprolyl cis/trans isomerase	UP	19
AT3G22620	-2.54227	5.31756e-06	-1.29563	-2.72143	Bifunctional inhibitor/lipid-transfer protein/seed storage 2S albumin superfamily protein	Down	62
AT3G22600	-2.43265	0.000112518	-1.11939	-2.74258	Bifunctional inhibitor/lipid-transfer protein/seed storage 2S albumin superfamily protein	Total	81
AT4G38080	-2.40218	4.17031e-05	-1.17974	-2.58305	hydroxyproline-rich glycoprotein family protein
AT5G09520	-2.2926	0.000113193	-1.68279	-2.3598	hydroxyproline-rich glycoprotein family protein
AT5G09530	-2.27749	1.37418e-05	-1.35956	-2.76449	hydroxyproline-rich glycoprotein family protein
AT1G03495	-2.12766	3.45556e-06	-0.839779	-1.78285	HXXXD-type acyl-transferase family protein
AT3G51000	-2.02781	4.66965e-13	-0.483708	-1.90021	alpha/beta-Hydrolases superfamily protein
AT2G43940	-1.987	1.72319e-11	-0.266406	-1.86385	HARMLESS TO OZONE LAYER 3 (HOL3)
AT1G55675	-1.89666	4.1713e-11	0.114524	-1.72579	unknown protein
AT3G04720	-1.82881	0.00135313	-0.309861	-1.87166	pathogenesis-related 4 (PR4)
AT1G74460	-1.76666	1.58015e-05	-1.01877	-1.90482	GDSL-like Lipase/Acylhydrolase superfamily protein
AT4G20390	-1.74603	2.75429e-05	-1.14367	-2.00655	Uncharacterised protein family (UPF0497)
AT4G13493	-1.68956	0.000816631	-0.491144	-2.07349	miR850
AT1G05260	-1.68762	3.58677e-07	-0.976322	-1.85295	RARE COLD INDUCIBLE GENE 3 (RCI3)
AT3G30720	-1.68167	5.64684e-08	-2.04221	2.75581	QUA-QUINE STARCH (QQS)
AT4G31310	-1.63487	1.16404e-11	0.00302206	-1.68736	AIG2-like (avirulence induced gene) family protein
AT3G02885	-1.57362	0.00459815	0.128163	-1.93567	GAST1 protein homolog 5 (GASA5)
AT4G11290	-1.54486	0.000712104	-0.339124	-1.80394	Peroxidase superfamily protein
AT4G11190	-1.53427	5.70654e-05	-0.808715	-1.89889	Disease resistance-responsive (dirigent-like protein) family protein
AT2G38380	-1.52515	0.00208094	-0.658611	-1.6759	Peroxidase superfamily protein
AT2G21100	-1.51098	0.00139675	-0.720405	-1.79697	Disease resistance-responsive (dirigent-like protein) family protein
AT5G07475	-1.47253	0.000235818	-0.626088	-1.42907	Cupredoxin superfamily protein
AT2G48130	-1.43681	5.18264e-05	-0.889517	-1.45469	Bifunctional inhibitor/lipid-transfer protein/seed storage 2S albumin superfamily protein
AT5G66250	-1.42893	1.75871e-11	-0.0415921	-1.42099	kinectin-related
AT2G25510	-1.42591	2.05852e-05	-0.466154	-1.42711	unknown protein
AT1G34315	-1.41085	0.0016647	-0.15964	-1.04667	unknown protein
AT1G12400	-1.40818	5.56075e-10	0.00199138	-1.35016	Nucleotide excision repair
AT2G36120	-1.4058	4.52694e-06	-0.0903241	-1.13125	DEFECTIVELY ORGANIZED TRIBUTARIES 1 (DOT1)
AT1G21310	-1.39163	0.00060192	-0.506375	-1.7572	extensin 3 (EXT3)
AT4G21760	-1.37724	1.12407e-05	-0.503024	-1.47471	beta-glucosidase 47 (BGLU47)
AT3G44990	-1.33577	0.00054295	-1.33063	-1.50003	xyloglucan endo-transglycosylase-related 8 (XTR8)
AT3G49120	-1.33257	0.000242841	-0.504211	-1.34009	peroxidase CB (PRXCB)
AT5G09480	-1.30398	0.00220347	-0.977102	-1.35952	hydroxyproline-rich glycoprotein family protein
AT2G02850	-1.26219	0.000432484	-0.387825	-1.39766	plantacyanin (ARPN)
AT5G07990	-1.22124	0.00169196	-1.08852	-1.47928	TRANSPARENT TESTA 7 (TT7)
AT2G39510	-1.19026	0.00101498	-0.454249	-0.989926	nodulin MtN21 /EamA-like transporter family protein
AT5G13900	-1.18889	0.00667284	-0.949455	-1.54803	Bifunctional inhibitor/lipid-transfer protein/seed storage 2S albumin superfamily protein
AT1G17860	-1.18591	0.000121106	0.11572	-1.456	Kunitz family trypsin and protease inhibitor protein
AT4G13495	-1.17995	1.61606e-05	-0.307542	-1.51777	unknown gene
AT5G64810	-1.16931	0.000306619	-1.16119	-1.24066	WRKY DNA-binding protein 51 (WRKY51)
AT3G19470	-1.15622	1.59669e-05	0.0596508	-0.407315	F-box and associated interaction domains-containing protein
AT1G66380	-1.15173	0.000812262	-0.76691	-0.494262	myb domain protein 114 (MYB114)
AT4G36610	-1.14529	0.00200932	-0.503015	-1.48676	alpha/beta-Hydrolases superfamily protein
AT1G02450	-1.14079	0.00734987	-1.20372	-1.38466	NIM1-interacting 1 (NIMIN1)
AT3G44970	-1.13688	5.25829e-05	-0.565349	-1.31591	Cytochrome P450 superfamily protein
AT2G40750	-1.11745	0.00932923	-0.971849	-1.53056	WRKY DNA-binding protein 54 (WRKY54)
AT5G44568	-1.10422	6.67379e-05	-0.126041	-1.10063	unknown protein
AT5G44550	-1.10415	0.00928947	-0.990886	-1.68642	Uncharacterised protein family (UPF0497)
AT5G03350	-1.09243	0.00607822	-0.786038	-1.29502	Legume lectin family protein
AT1G19960	-1.0831	0.000259891	-0.836662	-1.68123	BEST Arabidopsis thaliana protein match is: transmembrane receptors (TAIR:AT2G32140.1)
AT4G36760	-1.07528	8.56729e-11	-0.196636	-1.04869	aminopeptidase P1 (APP1)
AT3G63510	-1.06876	1.83741e-09	-0.209484	-1.07205	FMN-linked oxidoreductases superfamily protein
AT1G06350	-1.05629	0.00321412	-0.393187	-0.171159	Fatty acid desaturase family protein
AT1G23120	-1.05501	0.00280144	-0.121382	-0.61879	Polyketide cyclase/dehydrase and lipid transport superfamily protein
AT3G21770	-1.05307	0.00174074	0.0511066	-0.658976	Peroxidase superfamily protein
AT2G31440	-1.05283	2.40863e-11	-0.0712735	-0.967521	INVOLVED IN: positive regulation of catalytic activity
AT3G32980	-1.04717	0.00163355	-0.623273	-1.21678	Peroxidase superfamily protein
AT5G11930	-1.02323	0.00209642	-1.00183	-1.48779	Thioredoxin superfamily protein
AT1G77120	-1.02017	0.000109178	0.0149741	-0.788341	alcohol dehydrogenase 1 (ADH1)
AT5G25570	-1.01892	0.000152868	0.129157	-0.936083	unknown protein
AT5G41040	-1.01512	0.000400053	-0.650456	-1.30852	HXXXD-type acyl-transferase family protein
AT2G20835	1.02892	0.00810388	0.627088	0.783831	unknown protein
AT4G25100	1.0395	3.68565e-06	0.334482	0.881518	Fe superoxide dismutase 1 (FSD1)
AT5G49448	1.0964	0.00231174	0.958292	0.977445	conserved peptide upstream open reading frame 4 (CPuORF4)
AT5G49450	1.0964	0.00231174	0.958292	0.977445	basic leucine-zipper 1 (bZIP1)
AT5G51810	1.16036	1.28228e-05	0.872164	2.26049	gibberellin 20 oxidase 2 (GA20OX2)
AT5G60610	1.19278	2.23206e-06	0.0805623	1.34142	F-box/RNI-like superfamily protein
AT1G72450	1.20571	0.000532612	1.05304	1.46224	jasmonate-zim-domain protein 6 (JAZ6)
AT5G49360	1.25322	0.00375281	0.950121	1.43451	beta-xylosidase 1 (BXL1)
AT2G19970	1.2576	0.00345922	0.380192	1.62095	CAP (Cysteine-rich secretory proteins
AT1G65310	1.28901	0.00699897	0.239226	0.863707	xyloglucan endotransglucosylase/hydrolase 17 (XTH17)
AT4G26220	1.31118	1.21119e-07	0.178354	1.67581	S-adenosyl-L-methionine-dependent methyltransferases superfamily protein
AT5G63820	1.39721	0.000839506	0.515182	1.73488	Protein of unknown function (DUF626)
AT4G21870	1.40783	7.23254e-05	1.2535	2.59991	HSP20-like chaperones superfamily protein
AT5G20250	1.4319	8.31034e-05	1.32867	1.91765	DARK INDUCIBLE 10 (DIN10)
AT3G48360	1.57981	0.000431894	1.8125	2.16986	BTB and TAZ domain protein 2 (BT2)
AT1G72430	1.62618	0.00113784	1.31361	1.28808	SAUR-like auxin-responsive protein family
AT3G27630	1.76623	5.47393e-05	0.184405	2.6472	unknown protein
AT3G22275	2.1262	0.00165494	1.32194	1.92744	unknown protein
AT2G13547	4.04335	3.71346e-10	-0.743163	2.38782	unknown protein

## Sheet: _WT_flc_Leaf_SD
	svp-41 FLC FRI	SVP flc-3 FRI		svp-41 flc-3 FRI
	Fold change (log2)	Fold change (log2)	q-value	Fold change (log2)	Short Description	missexpressed genes in	flc-3	in leaves SD
AT5G10140	0.334459	-3.23117	1.05275e-17	-3.40834	FLOWERING LOCUS C (FLC)	UP	450
AT4G25480	-0.340042	-2.75504	3.42875e-06	-3.1917	dehydration response element B1A (DREB1A)	Down	91
AT3G30720	-1.57616	-2.38453	2.40863e-11	1.37791	QUA-QUINE STARCH (QQS)	Total	541
AT5G20150	-0.653291	-2.34883	7.57948e-09	-2.69134	SPX domain gene 1 (SPX1)
AT3G44450	-0.894556	-2.2825	1.0463e-08	-2.15466	unknown protein
AT4G38860	-1.44115	-2.17497	6.97365e-07	-1.76924	SAUR-like auxin-responsive protein family
AT1G78170	-1.57559	-2.04085	5.92657e-09	-1.71101	unknown protein
AT3G17790	-0.422993	-2.03985	1.30175e-06	-2.34179	purple acid phosphatase 17 (PAP17)
AT2G44940	-1.52597	-2.00319	3.07375e-10	-1.70351	Integrase-type DNA-binding superfamily protein
AT3G47500	-1.00851	-1.90703	2.53619e-07	-2.02745	cycling DOF factor 3 (CDF3)
AT2G40475	-0.931554	-1.84361	5.65812e-08	-1.12657	unknown protein
AT1G68840	-2.00186	-1.83855	0.00133219	-0.588598	related to ABI3/VP1 2 (RAV2)
AT1G20070	-1.36813	-1.8117	1.79309e-05	-0.902811	unknown protein
AT3G52740	-0.945854	-1.79425	1.7058e-08	-2.07023	unknown protein
AT1G69530	-1.1018	-1.77579	0.00213967	-0.905478	expansin A1 (EXPA1)
AT2G40610	-0.61691	-1.76387	0.00118768	-2.22167	expansin A8 (EXPA8)
AT5G01790	-0.694056	-1.70076	5.81183e-09	-2.01541	unknown protein
AT1G71000	-1.86026	-1.68936	0.00374918	-2.71411	Chaperone DnaJ-domain superfamily protein
AT5G11590	-0.950319	-1.66648	1.99402e-06	-1.61085	TINY2 (TINY2)
AT2G01505	-0.74898	-1.6549	1.61238e-09	-1.99369	CLAVATA3/ESR-RELATED 16 (CLE16)
AT5G54610	-2.64675	-1.60705	5.63148e-07	-2.93595	ankyrin (ANK)
AT5G45820	-0.116838	-1.59319	0.00256621	-2.17993	CBL-interacting protein kinase 20 (CIPK20)
AT3G44990	-0.90378	-1.58482	4.9679e-05	-2.2382	xyloglucan endo-transglycosylase-related 8 (XTR8)
AT5G55620	-0.462428	-1.57129	1.40484e-05	-1.91989	unknown protein
AT5G53048	-0.499298	-1.56339	9.31272e-06	-1.50858	Potential natural antisense gene, locus overlaps with AT5G53050
AT1G18810	-0.773914	-1.56012	5.35789e-08	-1.68752	phytochrome kinase substrate-related
AT4G29110	-0.649717	-1.52279	6.56287e-05	-1.73878	unknown protein
AT4G24780	-0.625104	-1.51594	1.73146e-06	-1.26437	Pectin lyase-like superfamily protein
AT1G56650	-0.699196	-1.51586	0.00907219	-2.18408	production of anthocyanin pigment 1 (PAP1)
AT5G67390	-0.747881	-1.49446	3.87211e-05	-1.58863	unknown protein
AT1G13080	-0.584442	-1.48043	8.35529e-05	-1.63198	cytochrome P450
AT3G45210	-0.929424	-1.47657	1.02962e-07	-1.26577	Protein of unknown function
AT5G44190	-0.52612	-1.47407	0.000143248	-1.82165	GOLDEN2-like 2 (GLK2)
AT4G36240	-0.433097	-1.47294	6.86454e-08	-1.2983	GATA transcription factor 7 (GATA7)
AT1G70420	-0.431275	-1.3976	6.07702e-06	-1.34987	Protein of unknown function (DUF1645)
AT1G06980	-1.18806	-1.39756	4.02668e-05	-1.59544	unknown protein
AT3G02040	0.0535737	-1.35122	4.11049e-06	-1.54954	senescence-related gene 3 (SRG3)
AT5G57780	-0.565191	-1.34841	0.00153928	-0.609344	EXPRESSED IN: 18 plant structures
AT2G12462	-0.587624	-1.34552	5.948e-07	-0.800896	BEST Arabidopsis thaliana protein match is: Sterile alpha motif (SAM) domain-containing protein (TAIR:AT1G15760.1)
AT4G12320	-0.678321	-1.30744	0.000392317	-1.68811	cytochrome P450
AT1G08650	-0.786844	-1.29898	2.34547e-07	-1.3147	phosphoenolpyruvate carboxylase kinase 1 (PPCK1)
AT1G79160	-0.577764	-1.27863	2.83563e-06	-0.617273	unknown protein
AT4G13195	-0.27604	-1.27782	4.24369e-08	-1.29706	CLAVATA3/ESR-RELATED 44 (CLE44)
AT2G21210	-0.605454	-1.26042	2.14437e-05	-1.42525	SAUR-like auxin-responsive protein family
AT2G03090	-0.914729	-1.25426	4.31153e-05	-1.24391	expansin A15 (EXPA15)
AT2G21320	-0.0972015	-1.25301	2.50076e-05	-1.97967	B-box zinc finger family protein
AT1G20470	-0.556992	-1.24288	0.000656625	-1.28112	SAUR-like auxin-responsive protein family
AT4G24700	-0.290097	-1.23373	0.00207114	-1.18102	unknown protein
AT5G02890	-0.672569	-1.2251	1.86028e-06	-0.952416	HXXXD-type acyl-transferase family protein
AT3G27540	-0.989556	-1.22047	7.6118e-07	-1.06646	beta-1
AT5G54585	0.326153	-1.21745	0.00276531	-1.72055	unknown protein
AT2G39710	-1.10207	-1.20635	4.40759e-05	-1.38028	Eukaryotic aspartyl protease family protein
AT1G26945	-0.560821	-1.18035	0.00961178	-1.40843	KIDARI (KDR)
AT1G05170	-0.294982	-1.16427	5.24829e-07	-0.97275	Galactosyltransferase family protein
AT3G58070	-0.886045	-1.16237	0.00150459	-1.29176	GLABROUS INFLORESCENCE STEMS (GIS)
AT1G47680	-0.508762	-1.15939	0.00876637	-0.218868	unknown protein
AT3G10525	-0.689055	-1.14989	8.27549e-07	-1.13317	LOSS OF GIANT CELLS FROM ORGANS (LGO)
AT1G64390	-0.736139	-1.14625	4.9525e-05	-0.966699	glycosyl hydrolase 9C2 (GH9C2)
AT1G76240	-0.358723	-1.14412	3.01586e-05	-0.99028	Arabidopsis protein of unknown function (DUF241)
AT5G13180	-0.767568	-1.11858	2.41007e-06	-1.1249	NAC domain containing protein 83 (NAC083)
AT1G77960	-0.198608	-1.11075	1.35825e-05	-0.238654	unknown protein
AT1G53543	-0.389994	-1.1082	0.00603507	-0.665937	unknown protein
AT5G15310	-0.712979	-1.10463	1.97289e-05	-1.05253	myb domain protein 16 (MYB16)
AT3G26290	-0.195252	-1.10265	1.67706e-07	-1.41692	cytochrome P450
AT3G63210	-0.387409	-1.09787	1.00902e-05	-1.36152	Protein of unknown function (DUF581)
AT5G07690	-0.413392	-1.08423	2.22291e-05	-0.956777	myb domain protein 29 (MYB29)
AT3G14720	-0.385532	-1.08275	0.000120387	-1.091	MAP kinase 19 (MPK19)
AT5G67280	-0.281211	-1.0721	6.61159e-10	-1.06603	receptor-like kinase (RLK)
AT3G14200	-0.558739	-1.06617	0.000461081	-1.51895	Chaperone DnaJ-domain superfamily protein
AT2G01670	-0.681602	-1.06174	1.76125e-05	-0.765124	nudix hydrolase homolog 17 (NUDT17)
AT3G22968	-0.728191	-1.05032	9.31099e-07	-1.09026	conserved peptide upstream open reading frame 59 (CPuORF59)
AT3G22970	-0.728191	-1.05032	9.31099e-07	-1.09026	Protein of unknown function (DUF506)
AT1G08250	-0.644812	-1.04744	1.41933e-07	-0.611641	arogenate dehydratase 6 (ADT6)
AT2G20750	-0.493393	-1.04587	0.00132865	-0.959865	expansin B1 (EXPB1)
AT1G48330	-0.604945	-1.04514	0.00659276	-0.538206	unknown protein
AT3G61750	-0.555026	-1.04016	3.9104e-06	-1.05018	Cytochrome b561/ferric reductase transmembrane with DOMON related domain
AT4G28250	-0.432225	-1.03635	2.47873e-06	-0.954664	expansin B3 (EXPB3)
AT5G47610	-0.153258	-1.03193	0.000410333	-1.62308	RING/U-box superfamily protein
AT5G61420	-0.647877	-1.03022	3.01368e-07	-0.93881	myb domain protein 28 (MYB28)
AT4G12310	-0.303505	-1.02272	1.09868e-07	-1.24942	cytochrome P450
AT5G41900	-0.681852	-1.02076	2.17719e-06	-1.19351	alpha/beta-Hydrolases superfamily protein
AT5G59780	-0.525334	-1.01817	0.00378343	-0.996598	myb domain protein 59 (MYB59)
AT4G26100	-0.127962	-1.01607	3.68412e-10	-0.107932	casein kinase 1 (CK1)
AT5G02190	-0.573746	-1.00869	4.36868e-06	-0.883553	PROMOTION OF CELL SURVIVAL 1 (PCS1)
AT5G52940	-0.738657	-1.00799	2.94334e-06	-1.33626	Protein of unknown function (DUF295)
AT2G41940	-0.801921	-1.00742	4.92484e-05	-0.239868	zinc finger protein 8 (ZFP8)
AT1G55910	-0.728046	-1.00613	0.000203985	-0.844159	zinc transporter 11 precursor (ZIP11)
AT1G73630	-0.25297	-1.00515	4.99531e-06	-0.916276	EF hand calcium-binding protein family
AT4G38840	-1.28652	-1.0039	4.28569e-05	-0.489364	SAUR-like auxin-responsive protein family
AT2G37640	-0.391429	-1.00306	2.06371e-06	-0.828124	EXP3
AT4G03060	-0.533096	-1.00176	0.000495164	-0.81155	similar to AOP3 (2-oxoglutarate?dependent dioxygenase 3)
AT1G11380	0.447874	1.00374	0.000213258	0.639781	PLAC8 family protein
AT1G42990	0.779584	1.00994	4.69609e-06	0.628025	basic region/leucine zipper motif 60 (BZIP60)
AT1G07000	0.0710929	1.01173	4.35257e-06	0.655758	exocyst subunit exo70 family protein B2 (EXO70B2)
AT5G23210	0.0707632	1.01301	0.000292311	0.70334	serine carboxypeptidase-like 34 (SCPL34)
AT2G43820	0.67432	1.01352	0.000128509	0.925395	UDP-glucosyltransferase 74F2 (UGT74F2)
AT2G06850	0.552158	1.01382	0.000375918	0.939274	xyloglucan endotransglucosylase/hydrolase 4 (XTH4)
AT5G08790	0.75179	1.01432	0.00107111	-0.145111	ATAF2
AT4G04745	-0.364913	1.01963	0.00242908	0.420604	unknown protein
AT5G48380	0.259478	1.02294	5.44098e-05	0.871132	BAK1-interacting receptor-like kinase 1 (BIR1)
AT5G66675	0.852734	1.025	0.000621991	0.253882	Protein of unknown function (DUF677)
AT3G13750	0.514156	1.02563	2.18878e-07	0.747893	beta galactosidase 1 (BGAL1)
AT4G01700	-0.90439	1.02635	0.0012182	0.480107	Chitinase family protein
AT4G08040	0.904986	1.0325	0.00134062	0.341218	1-aminocyclopropane-1-carboxylate synthase 11 (ACS11)
AT5G59550	1.13662	1.03296	0.00137383	0.032862	zinc finger (C3HC4-type RING finger) family protein
AT4G36500	0.930836	1.03788	0.000762795	0.773991	unknown protein
AT4G36410	0.475129	1.03888	0.000211298	1.35642	ubiquitin-conjugating enzyme 17 (UBC17)
AT1G33590	0.465282	1.03902	0.000446045	0.768504	Leucine-rich repeat (LRR) family protein
AT1G28380	0.559528	1.04143	4.12176e-05	0.983602	necrotic spotted lesions 1 (NSL1)
AT4G28400	0.937135	1.04286	6.87399e-06	0.506432	Protein phosphatase 2C family protein
AT3G13790	0.135089	1.04532	0.000183909	1.75772	ATBFRUCT1
AT1G03457	0.225704	1.04775	0.0025468	0.731714	RNA-binding (RRM/RBD/RNP motifs) family protein
AT4G30510	0.473131	1.04797	1.15756e-08	0.762466	homolog of yeast autophagy 18 (ATG18) B (G18B)
AT4G31550	1.03254	1.0524	0.000232497	0.178788	WRKY DNA-binding protein 11 (WRKY11)
AT2G47060	0.830957	1.05351	1.23468e-05	1.03448	Protein kinase superfamily protein
AT3G44630	0.384392	1.05391	4.57077e-06	0.46079	Disease resistance protein (TIR-NBS-LRR class) family
AT3G19030	1.51249	1.05393	0.0066006	0.198959	unknown protein
AT4G24160	0.672116	1.05543	4.17381e-06	0.717813	alpha/beta-Hydrolases superfamily protein
AT1G54740	1.12944	1.05808	0.0011658	0.452584	Protein of unknown function (DUF3049)
AT4G02330	0.354951	1.06083	0.00864135	0.460421	ATPMEPCRB
AT3G08720	0.433501	1.0625	7.9175e-05	1.51211	serine/threonine protein kinase 2 (S6K2)
AT3G48650	0.287797	1.06606	0.00010303	0.0125553	pseudogene
AT1G74100	0.736919	1.06631	9.97464e-06	1.27235	sulfotransferase 16 (SOT16)
AT1G74450	0.854794	1.06696	0.00110191	0.35507	FUNCTIONS IN: molecular_function unknown
AT5G11070	1.07621	1.06712	0.00627721	0.807549	unknown protein
AT2G01340	0.521733	1.06754	2.09896e-05	0.802884	At17.1
AT3G28180	0.312326	1.07127	1.7133e-06	0.458078	Cellulose-synthase-like C4 (CSLC04)
AT1G22885	0.511016	1.0722	5.48775e-07	0.786981	unknown protein
AT5G53750	0.70751	1.07662	1.07458e-05	0.939113	CBS domain-containing protein
AT3G14990	0.316626	1.07697	0.00038096	1.13445	Class I glutamine amidotransferase-like superfamily protein
AT5G49448	1.27073	1.07763	0.00277583	0.819279	conserved peptide upstream open reading frame 4 (CPuORF4)
AT5G49450	1.27073	1.07763	0.00277583	0.819279	basic leucine-zipper 1 (bZIP1)
AT1G13210	0.254988	1.07994	2.22124e-06	0.87989	autoinhibited Ca2+/ATPase II (ACA.l)
AT2G36050	0.971983	1.0801	0.0006983	0.684355	ovate family protein 15 (OFP15)
AT2G39570	0.876881	1.08211	0.000567877	0.610713	ACT domain-containing protein
AT1G76090	0.516481	1.08552	0.00331533	1.65187	sterol methyltransferase 3 (SMT3)
AT1G70090	0.663492	1.08769	0.00568159	0.739076	glucosyl transferase family 8 (LGT8)
AT4G30440	0.695879	1.08822	0.000468227	0.562846	UDP-D-glucuronate 4-epimerase 1 (GAE1)
AT5G10695	0.854552	1.09045	0.000204782	0.726599	unknown protein
AT5G04760	0.998329	1.0912	4.19114e-07	0.582196	Duplicated homeodomain-like superfamily protein
AT5G13200	0.384596	1.09312	0.00557252	0.846684	GRAM domain family protein
AT2G41410	0.665086	1.0948	0.00827198	0.070599	Calcium-binding EF-hand family protein
AT5G62865	0.407582	1.10034	5.44476e-05	1.07783	unknown protein
AT4G33920	0.952325	1.10338	9.77503e-05	0.579725	Protein phosphatase 2C family protein
AT1G45145	0.213085	1.10437	0.0083115	1.39837	thioredoxin H-type 5 (TRX5)
AT3G54810	0.419786	1.10659	0.00665959	0.176512	BLUE MICROPYLAR END 3 (BME3)
AT4G15800	0.837625	1.10683	2.33575e-05	0.938325	ralf-like 33 (RALFL33)
AT5G42200	1.48875	1.10906	0.00143587	0.582437	RING/U-box superfamily protein
AT2G01450	0.376469	1.11102	1.97264e-08	1.10739	MAP kinase 17 (MPK17)
AT1G09070	1.39797	1.11284	0.000190547	0.705927	soybean gene regulated by cold-2 (SRC2)
AT4G26400	0.712253	1.11291	2.6598e-06	0.553467	RING/U-box superfamily protein
AT4G22780	0.432583	1.11662	0.000266562	1.02105	ACT domain repeat 7 (ACR7)
AT2G20835	1.3671	1.12183	0.00351291	0.737063	unknown protein
AT3G10020	1.12987	1.1221	0.00123473	0.907279	unknown protein
AT5G54720	1.2229	1.12461	0.00108199	0.0161056	Ankyrin repeat family protein
AT3G15210	0.843286	1.12538	0.00394936	0.703295	ethylene responsive element binding factor 4 (ERF4)
AT5G24590	0.716104	1.13213	1.00978e-05	0.570236	TCV-interacting protein (TIP)
AT2G26980	0.756181	1.13278	2.25507e-09	1.0372	CBL-interacting protein kinase 3 (CIPK3)
AT1G59590	1.6319	1.13514	0.00345489	0.339362	ZCF37
AT5G67450	0.278591	1.13695	0.000376992	0.395422	zinc-finger protein 1 (ZF1)
AT1G18710	0.685934	1.13731	0.0069543	1.06653	myb domain protein 47 (MYB47)
AT5G24210	-0.465621	1.13828	0.00179849	-0.561054	alpha/beta-Hydrolases superfamily protein
AT3G19380	1.19617	1.14071	0.000715389	0.669057	plant U-box 25 (PUB25)
AT2G30250	0.269739	1.14367	0.000259388	1.41174	WRKY DNA-binding protein 25 (WRKY25)
AT4G19520	0.725794	1.14392	9.16321e-08	0.247415	disease resistance protein (TIR-NBS-LRR class) family
AT1G75230	0.903453	1.14686	2.42932e-06	1.04882	DNA glycosylase superfamily protein
AT5G13190	0.805308	1.14879	4.23959e-07	0.998728	CONTAINS InterPro DOMAIN/s: LPS-induced tumor necrosis factor alpha factor (InterPro:IPR006629)
AT3G12910	0.559906	1.15045	0.00110078	0.754784	NAC (No Apical Meristem) domain transcriptional regulator superfamily protein
AT5G67080	0.59774	1.15143	0.00196216	1.1287	mitogen-activated protein kinase kinase kinase 19 (MAPKKK19)
AT5G50915	0.652913	1.15187	4.7547e-06	1.11486	basic helix-loop-helix (bHLH) DNA-binding superfamily protein
AT1G34250	0.889638	1.15444	0.00991601	0.416213	pseudogene
AT5G62470	1.48243	1.15863	2.20745e-05	0.895035	myb domain protein 96 (MYB96)
AT1G24140	0.251247	1.15935	0.00905827	0.289921	Matrixin family protein
AT2G36790	0.814361	1.15993	0.00110896	0.208255	UDP-glucosyl transferase 73C6 (UGT73C6)
AT1G30135	0.83456	1.16396	0.00140896	1.49601	jasmonate-zim-domain protein 8 (JAZ8)
AT2G23770	0.408011	1.16465	2.64503e-05	0.661817	protein kinase family protein / peptidoglycan-binding LysM domain-containing protein
AT1G61100	0.406351	1.16616	0.00108732	1.02275	disease resistance protein (TIR class)
AT4G17900	0.831197	1.16655	0.000274936	0.565027	PLATZ transcription factor family protein
AT2G22330	0.989473	1.16848	0.0055899	1.82006	cytochrome P450
AT2G32190	0.56262	1.17148	0.0064017	0.997831	unknown protein
AT1G18740	1.23836	1.17245	0.000354869	0.541413	FUNCTIONS IN: molecular_function unknown
AT1G22400	0.462968	1.1725	2.82867e-05	1.28857	UGT85A1
AT3G59880	0.600482	1.17781	0.000342992	1.77224	unknown protein
AT5G52882	0.477311	1.18053	2.77642e-07	1.71747	P-loop containing nucleoside triphosphate hydrolases superfamily protein
AT1G15550	0.833729	1.18093	6.13958e-06	0.377603	gibberellin 3-oxidase 1 (GA3OX1)
AT1G30040	0.271563	1.18168	1.61781e-07	1.11258	gibberellin 2-oxidase (GA2OX2)
AT2G34930	0.654562	1.186	3.66797e-06	2.32169	disease resistance family protein / LRR family protein
AT5G03720	1.26843	1.18728	6.98793e-05	1.18564	heat shock transcription factor A3 (HSFA3)
AT4G21870	1.26237	1.18777	0.000738814	2.71321	HSP20-like chaperones superfamily protein
AT3G55430	0.61589	1.18874	7.42026e-08	1.20148	O-Glycosyl hydrolases family 17 protein
AT1G76070	0.875827	1.19187	0.000796278	0.99465	unknown protein
AT2G28120	0.59487	1.19252	1.94507e-05	0.863447	Major facilitator superfamily protein
AT3G19010	0.583383	1.19453	4.29979e-05	1.18903	2-oxoglutarate (2OG) and Fe(II)-dependent oxygenase superfamily protein
AT5G62570	0.682327	1.19621	8.14956e-08	0.941776	Calmodulin binding protein-like
AT2G25200	1.2988	1.19833	9.80639e-06	0.793429	Plant protein of unknown function (DUF868)
AT5G58430	0.842931	1.20398	1.4359e-05	0.742213	exocyst subunit exo70 family protein B1 (EXO70B1)
AT1G70740	0.775307	1.20608	1.90916e-08	0.632806	Protein kinase superfamily protein
AT1G72790	0.286073	1.20711	0.000698753	0.941987	hydroxyproline-rich glycoprotein family protein
AT4G23180	0.73603	1.21064	7.03195e-05	0.803801	cysteine-rich RLK (RECEPTOR-like protein kinase) 10 (CRK10)
AT1G27290	1.16909	1.21555	1.74668e-07	1.00296	unknown protein
AT1G03230	0.464494	1.22313	1.84368e-06	0.843801	Eukaryotic aspartyl protease family protein
AT5G26030	0.541008	1.2234	1.16798e-05	0.596802	ferrochelatase 1 (FC1)
AT1G37130	0.671498	1.22501	6.38082e-09	0.721024	nitrate reductase 2 (NIA2)
AT3G16720	1.28388	1.23233	0.00181895	-0.371687	TOXICOS EN LEVADURA 2 (ATL2)
AT4G15690	0.266887	1.23448	0.00198771	1.13084	Thioredoxin superfamily protein
AT4G31000	0.616146	1.2416	3.93965e-06	1.2257	Calmodulin-binding protein
AT1G11050	0.77765	1.24659	8.08002e-05	0.497867	Protein kinase superfamily protein
AT1G32920	1.46578	1.24704	0.00173619	0.542557	unknown protein
AT3G50470	-0.468712	1.24754	0.00048084	0.427682	homolog of RPW8 3 (HR3)
AT5G65207	1.44319	1.24757	3.32446e-05	0.866934	unknown protein
AT2G45170	1.14283	1.25229	5.25829e-05	1.08761	AUTOPHAGY 8E (ATG8E)
AT3G03020	0.523115	1.25277	2.85763e-07	1.11034	unknown protein
AT1G72416	0.331281	1.2535	0.00355346	1.39503	Chaperone DnaJ-domain superfamily protein
AT2G33830	0.674687	1.26112	0.00196415	0.875505	Dormancy/auxin associated family protein
AT5G26920	1.02083	1.26392	0.000203825	0.238706	Cam-binding protein 60-like G (CBP60G)
AT3G56880	1.20296	1.26887	0.000271814	0.630519	VQ motif-containing protein
AT2G23690	0.485378	1.2694	0.00215064	1.09334	unknown protein
AT3G04210	-0.163191	1.26986	2.31768e-05	0.376741	Disease resistance protein (TIR-NBS class)
AT5G19240	0.825726	1.27118	0.00927941	0.823982	Glycoprotein membrane precursor GPI-anchored
AT1G68440	1.19665	1.27176	0.000841454	1.24608	unknown protein
AT5G46710	1.40305	1.27295	0.000390398	0.36065	PLATZ transcription factor family protein
AT5G11650	0.665795	1.27567	1.23499e-05	1.06632	alpha/beta-Hydrolases superfamily protein
AT3G49940	1.06882	1.27586	7.37929e-09	1.06163	LOB domain-containing protein 38 (LBD38)
AT1G35350	0.640118	1.2774	1.90348e-06	0.874831	EXS (ERD1/XPR1/SYG1) family protein
AT5G23510	0.538305	1.27761	7.53398e-06	1.54991	unknown protein
AT1G22740	-0.0344577	1.27762	0.00360601	0.650112	RAB GTPase homolog G3B (RABG3B)
AT5G44070	0.419183	1.27838	6.46193e-06	0.988293	CADMIUM SENSITIVE 1 (CAD1)
AT4G23190	0.958653	1.28126	5.34954e-05	1.12728	cysteine-rich RLK (RECEPTOR-like protein kinase) 11 (CRK11)
AT5G44568	-0.0219041	1.28414	6.01432e-06	0.568995	unknown protein
AT5G06320	1.34292	1.29007	0.00176102	0.8848	NDR1/HIN1-like 3 (NHL3)
AT2G26560	-1.54895	1.29251	0.00015921	-0.659533	phospholipase A 2A (PLA2A)
AT5G61900	0.151138	1.29312	3.53582e-05	1.1951	BONZAI 1 (BON1)
AT2G01180	0.64694	1.29413	1.94926e-09	0.608034	phosphatidic acid phosphatase 1 (PAP1)
AT5G02290	0.264411	1.29432	2.75596e-11	0.706285	NAK
AT1G02380	0.634193	1.29497	0.00111648	0.613423	unknown protein
AT3G45730	1.63259	1.30241	4.82991e-05	1.01539	unknown protein
AT1G21550	0.266762	1.30251	0.00288928	0.517454	Calcium-binding EF-hand family protein
AT2G22770	1.25121	1.30409	3.00713e-05	1.42177	NAI1
AT5G04720	0.615141	1.30557	1.36991e-07	0.598426	ADR1-like 2 (ADR1-L2)
AT5G47910	0.466787	1.30715	1.77966e-05	1.09365	respiratory burst oxidase homologue D (RBOHD)
AT4G30270	0.758438	1.30733	0.00512606	1.50248	xyloglucan endotransglucosylase/hydrolase 24 (XTH24)
AT3G23030	0.984441	1.30891	0.000187847	1.14059	indole-3-acetic acid inducible 2 (IAA2)
AT5G09440	0.384457	1.31824	5.54055e-05	1.69768	EXORDIUM like 4 (EXL4)
AT1G52200	0.430946	1.32191	0.00013621	1.1299	PLAC8 family protein
AT3G59310	0.172166	1.324	1.2791e-08	0.654087	Eukaryotic protein of unknown function (DUF914)
AT4G18950	0.369107	1.32915	7.81093e-07	1.29421	Integrin-linked protein kinase family
AT3G50930	0.736195	1.33019	0.00931153	0.515911	cytochrome BC1 synthesis (BCS1)
AT1G09970	0.416228	1.3305	4.39125e-10	1.74972	LRR XI-23
AT3G53960	1.00241	1.33062	2.08439e-06	1.16919	Major facilitator superfamily protein
AT3G62950	0.303014	1.33216	0.000945072	1.18094	Thioredoxin superfamily protein
AT1G22190	1.02416	1.33803	0.000282758	0.160627	Integrase-type DNA-binding superfamily protein
AT3G05200	1.05481	1.33845	1.89358e-06	0.576689	ATL6
AT4G11000	-0.151849	1.3429	1.24913e-06	0.777321	Ankyrin repeat family protein
AT3G50140	0.151918	1.34413	0.000404659	0.744497	Plant protein of unknown function (DUF247)
AT3G51450	0.868542	1.34819	0.001418	2.23283	Calcium-dependent phosphotriesterase superfamily protein
AT5G54380	0.413864	1.35779	8.63402e-06	1.06015	THESEUS1 (THE1)
AT3G47960	0.553121	1.36054	1.38592e-07	1.70649	Major facilitator superfamily protein
AT4G20780	0.444767	1.37008	1.00496e-05	0.850308	calmodulin like 42 (CML42)
AT2G35710	1.10145	1.37027	1.69616e-07	0.935145	Nucleotide-diphospho-sugar transferases superfamily protein
AT1G21100	0.607989	1.37692	0.000134983	1.1366	O-methyltransferase family protein
AT1G74950	1.31791	1.37794	3.69381e-06	1.90101	TIFY10B
AT2G41640	0.930678	1.37862	8.37153e-07	0.755676	Glycosyltransferase family 61 protein
AT2G40095	0.710293	1.37889	0.00026655	0.629566	Alpha/beta hydrolase related protein
AT5G25440	-0.0786751	1.37889	1.97477e-05	1.33141	Protein kinase superfamily protein
AT5G47240	1.01352	1.38315	5.17119e-06	1.81503	nudix hydrolase homolog 8 (NUDT8)
AT5G12940	0.745319	1.39078	9.34014e-05	0.877251	Leucine-rich repeat (LRR) family protein
AT5G59570	0.37401	1.39126	4.8177e-05	1.27684	Homeodomain-like superfamily protein
AT4G01950	1.16132	1.39636	1.7198e-05	0.203889	glycerol-3-phosphate acyltransferase 3 (GPAT3)
AT4G20860	1.20466	1.40767	0.00057064	1.76906	FAD-binding Berberine family protein
AT3G56200	0.677887	1.41644	0.00106701	1.6012	Transmembrane amino acid transporter family protein
AT5G24030	0.579916	1.41732	2.35998e-05	0.976807	SLAC1 homologue 3 (SLAH3)
AT2G38790	1.90647	1.41792	0.000659148	0.712026	unknown protein
AT5G37770	1.44635	1.41809	0.000563782	0.56632	TOUCH 2 (TCH2)
AT3G49780	0.588592	1.41951	9.00529e-07	1.2842	phytosulfokine 4 precursor (PSK4)
AT2G26190	1.20694	1.41982	8.1009e-05	0.287594	calmodulin-binding family protein
AT1G50740	0.728958	1.42763	1.15981e-06	0.840782	Transmembrane proteins 14C
AT5G25250	-0.0876922	1.43503	0.000207369	0.433003	SPFH/Band 7/PHB domain-containing membrane-associated protein family
AT3G61060	1.74876	1.43529	0.000746604	0.75413	phloem protein 2-A13 (PP2-A13)
AT4G14680	0.873327	1.4422	1.80318e-07	1.70478	APS3
AT4G30210	0.721154	1.44222	5.51367e-09	1.469	P450 reductase 2 (ATR2)
AT5G58650	1.00841	1.44383	7.42976e-07	1.04356	plant peptide containing sulfated tyrosine 1 (PSY1)
AT1G15125	-0.160542	1.44476	0.00722671	1.02735	S-adenosyl-L-methionine-dependent methyltransferases superfamily protein
AT1G29690	0.999394	1.44814	3.07375e-10	1.02145	constitutively activated cell death 1 (CAD1)
AT2G20142	0.0934274	1.45353	0.000410332	0.516008	Toll-Interleukin-Resistance (TIR) domain family protein
AT4G15700	0.570178	1.45544	0.000840731	1.60967	Thioredoxin superfamily protein
AT4G38470	0.991223	1.46663	2.176e-09	1.8697	ACT-like protein tyrosine kinase family protein
AT1G33760	0.865315	1.46757	0.00071395	0.31371	Integrase-type DNA-binding superfamily protein
AT1G13700	0.934208	1.46805	0.000816631	0.77432	6-phosphogluconolactonase 1 (PGL1)
AT1G22530	0.686864	1.47111	0.000268088	1.58465	PATELLIN 2 (PATL2)
AT5G45110	0.9832	1.47267	4.58772e-11	0.513237	NPR1-like protein 3 (NPR3)
AT1G13260	1.25831	1.47415	1.03461e-05	0.394877	related to ABI3/VP1 1 (RAV1)
AT5G25190	1.43619	1.47536	0.00176858	0.769403	Integrase-type DNA-binding superfamily protein
AT2G31880	0.591899	1.47596	1.18731e-07	0.89357	SUPPRESSOR OF BIR1 1 (SOBIR1)
AT5G65920	1.03158	1.4762	2.44214e-10	0.772985	ARM repeat superfamily protein
AT2G34510	0.731451	1.48178	1.13177e-06	1.39751	FUNCTIONS IN: molecular_function unknown
AT3G54150	0.217376	1.48318	0.000247063	0.844745	S-adenosyl-L-methionine-dependent methyltransferases superfamily protein
AT2G32030	0.773822	1.48338	0.00207185	0.478023	Acyl-CoA N-acyltransferases (NAT) superfamily protein
AT5G21170	0.86717	1.48402	1.6481e-05	1.28068	AKINBETA1
AT2G23290	1.31196	1.4847	0.00713582	0.50907	myb domain protein 70 (MYB70)
AT5G44260	1.39427	1.48508	0.00010583	0.660986	Zinc finger C-x8-C-x5-C-x3-H type family protein
AT1G24145	0.525515	1.48624	0.0027566	1.23148	unknown protein
AT4G21390	0.41835	1.49456	6.47522e-05	1.2478	B120
AT2G43290	1.71517	1.49594	5.60156e-06	1.03221	multicopy suppressors of snf4 deficiency in yeast 3 (MSS3)
AT1G79245	0.807248	1.50206	2.68285e-06	1.41859	expressed protein
AT1G65490	1.07369	1.50753	0.0085996	0.553381	unknown protein
AT1G27770	0.983306	1.50984	2.13984e-08	1.26417	autoinhibited Ca2+-ATPase 1 (ACA1)
AT3G62720	1.00874	1.50994	3.7427e-06	1.11164	xylosyltransferase 1 (XT1)
AT2G35930	0.890279	1.51023	0.000635819	0.782481	plant U-box 23 (PUB23)
AT2G39400	1.20454	1.51051	1.71398e-06	1.23064	alpha/beta-Hydrolases superfamily protein
AT1G72430	1.05116	1.51548	0.00250363	1.2308	SAUR-like auxin-responsive protein family
AT3G19580	1.80467	1.51581	0.000166165	0.685357	zinc-finger protein 2 (ZF2)
AT1G22470	1.59097	1.51936	0.00220499	0.0228251	unknown protein
AT5G51550	0.710805	1.52221	0.000444591	1.27592	EXORDIUM like 3 (EXL3)
AT4G17500	2.21885	1.52251	0.00128775	0.245977	ethylene responsive element binding factor 1 (ERF-1)
AT5G27520	1.36654	1.5299	1.56652e-09	2.17592	peroxisomal adenine nucleotide carrier 2 (PNC2)
AT2G01850	0.749915	1.52994	0.000371635	1.27295	endoxyloglucan transferase A3 (EXGT-A3)
AT1G08920	1.16587	1.53074	5.94725e-07	1.17503	ERD (early response to dehydration) six-like 1 (ESL1)
AT1G77760	0.847551	1.53256	6.87106e-07	1.27651	nitrate reductase 1 (NIA1)
AT3G23230	0.979933	1.5339	0.00778938	0.789321	Integrase-type DNA-binding superfamily protein
AT5G65660	1.16292	1.53666	1.53547e-06	1.61357	hydroxyproline-rich glycoprotein family protein
AT2G22500	0.941703	1.5388	0.000175446	0.832804	uncoupling protein 5 (UCP5)
AT3G15770	0.762747	1.54197	0.000192286	0.853326	unknown protein
AT3G02800	0.340497	1.54447	2.0047e-07	0.82312	Tyrosine phosphatase family protein
AT4G28085	0.303717	1.5445	8.65704e-06	1.57386	unknown protein
AT3G53232	1.01712	1.54642	3.49578e-06	2.9943	ROTUNDIFOLIA like 1 (RTFL1)
AT1G03220	0.853966	1.54859	4.13802e-07	1.25376	Eukaryotic aspartyl protease family protein
AT3G05490	0.810819	1.55162	1.70446e-07	1.52257	ralf-like 22 (RALFL22)
AT3G28340	1.66852	1.55527	1.57837e-05	0.856345	galacturonosyltransferase-like 10 (GATL10)
AT3G11820	0.680235	1.55838	9.01765e-08	1.1471	syntaxin of plants 121 (SYP121)
AT1G02660	1.02383	1.56345	9.51869e-08	0.660185	alpha/beta-Hydrolases superfamily protein
AT4G32800	0.382638	1.56851	8.15911e-05	1.76099	Integrase-type DNA-binding superfamily protein
AT4G18197	1.06874	1.56897	1.67471e-05	0.652821	purine permease 7 (PUP7)
AT1G21110	0.0435016	1.56911	0.000698276	1.01753	O-methyltransferase family protein
AT5G67480	0.773322	1.5714	2.40918e-05	1.34646	BTB and TAZ domain protein 4 (BT4)
AT5G52760	0.10625	1.57643	2.36397e-05	0.260998	Copper transport protein family
AT5G65390	0.903308	1.57858	0.000917069	1.41244	arabinogalactan protein 7 (AGP7)
AT4G18010	0.615901	1.58019	4.19764e-08	1.07162	myo-inositol polyphosphate 5-phosphatase 2 (5PTASE2)
AT3G49790	1.25482	1.58156	8.47017e-07	1.03732	Carbohydrate-binding protein
AT3G04640	1.48762	1.58931	1.03236e-05	0.915591	glycine-rich protein
AT4G38400	0.831272	1.59084	0.00142199	1.34358	expansin-like A2 (EXLA2)
AT3G17860	1.04361	1.59281	5.07927e-07	1.91812	jasmonate-zim-domain protein 3 (JAZ3)
AT4G15975	0.336342	1.59326	0.00014138	1.07373	RING/U-box superfamily protein
AT2G27500	1.24033	1.59565	1.76738e-09	1.42094	Glycosyl hydrolase superfamily protein
AT3G18830	0.838488	1.59653	2.22872e-09	1.6597	polyol/monosaccharide transporter 5 (PMT5)
AT1G80120	1.18188	1.59727	0.000222141	2.4186	Protein of unknown function (DUF567)
AT4G37610	2.97719	1.60203	8.71273e-05	0.600726	BTB and TAZ domain protein 5 (BT5)
AT1G03870	0.72755	1.6028	0.004266	1.27638	FASCICLIN-like arabinoogalactan 9 (FLA9)
AT2G23320	1.26955	1.61849	1.28058e-07	1.38535	WRKY DNA-binding protein 15 (WRKY15)
AT1G78860	0.474785	1.62935	1.06309e-06	1.56469	D-mannose binding lectin protein with Apple-like carbohydrate-binding domain
AT3G49530	1.20879	1.63553	5.04392e-06	0.641519	NAC domain containing protein 62 (NAC062)
AT2G30930	0.838467	1.63715	0.000893498	1.21838	unknown protein
AT2G40140	1.34553	1.63797	0.00351387	0.488491	CZF1
AT1G25400	2.2088	1.64957	1.46404e-05	0.488918	unknown protein
AT5G18470	-0.0179489	1.65448	0.000162033	1.19193	Curculin-like (mannose-binding) lectin family protein
AT1G51760	0.84199	1.65816	7.20015e-08	2.81809	IAA-ALANINE RESISTANT 3 (IAR3)
AT4G33050	0.0622181	1.66378	2.3006e-05	0.791729	embryo sac development arrest 39 (EDA39)
AT4G15670	0.948365	1.66716	7.95285e-06	1.67053	Thioredoxin superfamily protein
AT1G17420	0.723163	1.66804	4.29223e-05	2.25556	lipoxygenase 3 (LOX3)
AT5G66650	1.58741	1.66939	0.00122086	1.05449	Protein of unknown function (DUF607)
AT4G29780	1.69092	1.67046	0.00298726	0.370353	unknown protein
AT2G39650	1.43563	1.6751	0.00547067	0.647255	Protein of unknown function (DUF506)
AT3G30775	0.185466	1.67948	0.00388228	2.23645	EARLY RESPONSIVE TO DEHYDRATION 5 (ERD5)
AT1G19770	1.21455	1.67967	1.13e-05	0.891076	purine permease 14 (PUP14)
AT3G46600	1.53974	1.69288	4.07563e-06	0.486705	GRAS family transcription factor
AT5G54170	0.95757	1.69672	3.3388e-08	2.23499	Polyketide cyclase/dehydrase and lipid transport superfamily protein
AT4G34410	2.62451	1.69739	0.000302876	1.04665	redox responsive transcription factor 1 (RRTF1)
AT1G76680	0.691896	1.69905	1.66179e-07	1.33863	12-oxophytodienoate reductase 1 (OPR1)
AT3G45640	0.916622	1.70733	6.28635e-06	0.330567	mitogen-activated protein kinase 3 (MPK3)
AT2G26530	1.60119	1.70855	0.0072965	0.489818	AR781
AT1G55450	1.10161	1.73188	2.14485e-06	1.37295	S-adenosyl-L-methionine-dependent methyltransferases superfamily protein
AT5G28770	1.46366	1.74582	0.000242737	1.73377	BZO2H3
AT5G47220	1.9239	1.74985	0.000746094	0.996873	ethylene responsive element binding factor 2 (ERF2)
AT1G44350	0.963251	1.75127	3.83708e-06	2.69062	IAA-leucine resistant (ILR)-like gene 6 (ILL6)
AT4G17460	1.33018	1.75392	0.00511773	1.39969	HAT1
AT4G29740	0.912423	1.75458	5.3363e-05	2.37569	cytokinin oxidase 4 (CKX4)
AT3G52800	1.14716	1.75463	4.46631e-07	1.43263	A20/AN1-like zinc finger family protein
AT2G23680	0.005739	1.76155	2.60763e-05	1.52442	Cold acclimation protein WCOR413 family
AT4G36670	0.380597	1.76362	9.37907e-07	1.56461	Major facilitator superfamily protein
AT2G20670	2.4407	1.7644	0.00409069	0.512493	Protein of unknown function (DUF506)
AT1G25560	1.3795	1.77026	4.23723e-05	0.828917	TEMPRANILLO 1 (TEM1)
AT1G14370	0.916709	1.77435	5.3546e-08	1.10392	protein kinase 2A (APK2A)
AT3G09830	0.880851	1.77842	3.67013e-08	2.00292	Protein kinase superfamily protein
AT4G25810	0.65725	1.77869	5.11848e-05	0.830767	xyloglucan endotransglycosylase 6 (XTR6)
AT3G25760	1.28615	1.78169	0.0010006	2.72047	allene oxide cyclase 1 (AOC1)
AT5G67300	1.61314	1.78707	2.9279e-05	1.213	myb domain protein r1 (MYBR1)
AT1G28330	1.23819	1.79014	1.21735e-05	1.60572	dormancy-associated protein-like 1 (DYL1)
AT5G19120	2.18592	1.79135	1.31833e-06	1.17164	Eukaryotic aspartyl protease family protein
AT1G02360	0.255286	1.8062	1.39238e-05	1.61434	Chitinase family protein
AT1G14870	0.43352	1.80897	5.20136e-05	1.7249	PLANT CADMIUM RESISTANCE 2 (PCR2)
AT3G11840	0.742158	1.8158	0.00276485	0.929809	plant U-box 24 (PUB24)
AT5G52050	1.15964	1.81901	5.60664e-06	0.558511	MATE efflux family protein
AT1G11260	0.655397	1.82399	1.3818e-06	1.62812	sugar transporter 1 (STP1)
AT2G45660	1.73142	1.84261	8.32402e-12	2.63431	AGAMOUS-like 20 (AGL20)
AT3G10720	1.52784	1.84886	1.58768e-09	2.06391	Plant invertase/pectin methylesterase inhibitor superfamily
AT5G25240	1.14748	1.85236	0.00122692	0.995325	unknown protein
AT3G15630	1.72269	1.85455	1.51902e-07	1.47487	unknown protein
AT4G24380	1.6901	1.85624	0.00109462	0.730747	INVOLVED IN: 10-formyltetrahydrofolate biosynthetic process
AT1G69900	1.37403	1.86023	1.05923e-09	0.988581	Actin cross-linking protein
AT2G18700	1.39501	1.86343	1.04688e-09	1.7643	trehalose phosphatase/synthase 11 (TPS11)
AT3G21070	0.89369	1.86719	2.55871e-05	2.30633	NAD kinase 1 (NADK1)
AT2G27080	1.19863	1.86825	0.005535	0.729194	Late embryogenesis abundant (LEA) hydroxyproline-rich glycoprotein family
AT1G19180	1.68564	1.87206	0.000866503	1.61966	jasmonate-zim-domain protein 1 (JAZ1)
AT1G69840	0.91599	1.89325	9.12287e-14	1.4684	SPFH/Band 7/PHB domain-containing membrane-associated protein family
AT5G61440	1.8042	1.89925	2.44113e-08	1.55067	atypical CYS HIS rich thioredoxin 5 (ACHT5)
AT2G42870	1.18388	1.91159	6.51494e-05	1.8394	PHY RAPIDLY REGULATED 1 (PAR1)
AT4G37240	1.84796	1.91463	0.00146235	0.998387	unknown protein
AT5G14120	0.767713	1.91827	8.79571e-10	1.99299	Major facilitator superfamily protein
AT2G32150	2.01659	1.91883	2.49804e-08	1.81179	Haloacid dehalogenase-like hydrolase (HAD) superfamily protein
AT3G50060	2.44506	1.92217	0.00254967	-0.627842	myb domain protein 77 (MYB77)
AT1G76600	2.16815	1.92234	3.16816e-06	0.322898	unknown protein
AT5G08150	1.62172	1.92652	0.000359348	1.32553	SUPPRESSOR OF PHYTOCHROME B 5 (SOB5)
AT3G15500	2.42148	1.92829	2.0278e-05	2.04178	NAC domain containing protein 3 (NAC3)
AT3G59080	1.2758	1.93734	4.12868e-11	0.94435	Eukaryotic aspartyl protease family protein
AT2G32210	1.26187	1.94371	5.24238e-05	2.16593	unknown protein
AT1G72450	1.95729	1.95452	2.19009e-07	2.07099	jasmonate-zim-domain protein 6 (JAZ6)
AT1G69890	1.82153	1.97118	1.39873e-08	1.03184	CONTAINS InterPro DOMAIN/s: Protein of unknown function DUF569 (InterPro:IPR007679)
AT4G01250	2.04896	1.99382	1.28592e-05	1.50532	WRKY22
AT4G00970	1.28068	1.994	6.45106e-10	1.12643	cysteine-rich RLK (RECEPTOR-like protein kinase) 41 (CRK41)
AT4G20830	0.909167	2.00091	1.5493e-09	1.89206	FAD-binding Berberine family protein
AT5G49360	1.80214	2.00164	6.42186e-06	2.25502	beta-xylosidase 1 (BXL1)
AT4G27654	2.3537	2.00409	0.00739046	0.58509	unknown protein
AT2G44500	0.892522	2.00462	3.98655e-09	1.37322	O-fucosyltransferase family protein
AT5G63160	1.97606	2.0117	5.68616e-09	1.09043	BTB and TAZ domain protein 1 (BT1)
AT2G27310	2.19932	2.01525	1.5514e-05	1.52606	F-box family protein
AT3G55840	1.2917	2.01776	1.2489e-07	0.975556	Hs1pro-1 protein
AT5G59730	1.96295	2.01942	6.32527e-06	1.73074	exocyst subunit exo70 family protein H7 (EXO70H7)
AT1G02920	-0.476805	2.02342	0.00118741	0.131584	glutathione S-transferase 7 (GSTF7)
AT1G61340	1.01496	2.03294	0.00191096	0.634998	F-box family protein
AT2G06050	1.17413	2.03513	2.4884e-07	2.69246	oxophytodienoate-reductase 3 (OPR3)
AT1G70700	1.89983	2.04016	9.67918e-05	2.57925	TIFY7
AT2G24550	2.11339	2.05331	2.56975e-07	1.21491	unknown protein
AT3G16530	-0.185447	2.06283	0.00105219	1.02379	Legume lectin family protein
AT5G27420	1.92094	2.06724	0.00228598	0.0888156	carbon/nitrogen insensitive 1 (CNI1)
AT1G33610	1.88271	2.06955	1.03021e-08	2.23467	Leucine-rich repeat (LRR) family protein
AT2G23810	1.73088	2.07379	1.64314e-06	1.02282	tetraspanin8 (TET8)
AT4G17230	0.977038	2.08188	2.17091e-09	2.07296	SCARECROW-like 13 (SCL13)
AT5G06870	1.65602	2.08575	1.45621e-05	2.74393	polygalacturonase inhibiting protein 2 (PGIP2)
AT5G05300	1.2398	2.09486	0.000279817	1.16903	unknown protein
AT1G28480	1.62458	2.09729	0.000325688	2.1535	GRX480
AT2G29720	1.04212	2.11016	6.67771e-07	1.72953	CTF2B
AT1G78850	0.86193	2.11173	3.599e-11	1.81098	D-mannose binding lectin protein with Apple-like carbohydrate-binding domain
AT4G14365	0.355956	2.11331	6.49937e-06	1.18194	XB3 ortholog 4 in Arabidopsis thaliana (XBAT34)
AT4G27410	2.74383	2.11858	1.50926e-06	1.58991	RESPONSIVE TO DESICCATION 26 (RD26)
AT2G28400	1.80465	2.119	3.79443e-06	1.79832	Protein of unknown function
AT4G24570	2.31407	2.12153	0.00774913	0.152809	dicarboxylate carrier 2 (DIC2)
AT5G48540	1.0413	2.12988	0.000189949	1.78866	receptor-like protein kinase-related family protein
AT4G15760	1.62883	2.13243	3.94083e-11	1.69247	monooxygenase 1 (MO1)
AT1G50040	1.17815	2.13604	0.00106786	1.48286	Protein of unknown function (DUF1005)
AT1G21120	0.591669	2.13643	0.000114849	1.66631	O-methyltransferase family protein
AT3G10985	1.63264	2.13818	3.08409e-10	1.80501	senescence associated gene 20 (SAG20)
AT5G66210	1.10144	2.14847	1.03356e-10	1.55403	calcium-dependent protein kinase 28 (CPK28)
AT3G50480	0.608874	2.15779	4.97759e-07	1.1599	homolog of RPW8 4 (HR4)
AT1G20510	1.48476	2.16298	2.33989e-08	2.40901	OPC-8:0 CoA ligase1 (OPCL1)
AT5G28630	1.80426	2.16725	5.22116e-06	1.49975	glycine-rich protein
AT1G73805	0.73568	2.1691	1.04088e-07	0.492881	Calmodulin binding protein-like
AT3G57530	1.51019	2.17422	1.27042e-08	1.10619	calcium-dependent protein kinase 32 (CPK32)
AT3G06070	1.47996	2.17965	1.88604e-06	2.26917	unknown protein
AT5G05440	0.870863	2.18591	1.41865e-07	2.11512	PYRABACTIN RESISTANCE 1-LIKE 5 (PYL5)
AT3G57520	1.01003	2.19467	6.35802e-09	2.23416	seed imbibition 2 (SIP2)
AT1G65390	1.28029	2.21189	4.47475e-07	2.19828	phloem protein 2 A5 (PP2-A5)
AT5G44585	0.474678	2.21509	4.20897e-06	1.57534	unknown protein
AT1G18570	1.1398	2.21722	1.40215e-06	0.303662	myb domain protein 51 (MYB51)
AT4G37260	2.17655	2.2185	4.86981e-06	0.834453	myb domain protein 73 (MYB73)
AT2G27690	1.25927	2.22031	5.97871e-07	2.70268	cytochrome P450
AT3G57450	1.66816	2.22538	5.22875e-09	1.68198	unknown protein
AT1G72940	1.80693	2.22669	0.000110519	0.458868	Toll-Interleukin-Resistance (TIR) domain-containing protein
AT5G06860	1.53214	2.25179	1.79533e-10	2.35262	polygalacturonase inhibiting protein 1 (PGIP1)
AT1G07135	2.09801	2.25582	0.00206662	0.795137	glycine-rich protein
AT3G52400	1.72892	2.25832	3.46938e-09	1.5215	syntaxin of plants 122 (SYP122)
AT4G12720	0.920285	2.26698	5.04047e-10	1.85907	NUDT7
AT3G59350	1.27962	2.27119	1.48763e-06	2.52296	Protein kinase superfamily protein
AT1G17380	1.86565	2.30065	0.000435421	2.36067	jasmonate-zim-domain protein 5 (JAZ5)
AT1G78830	1.45545	2.30459	1.91993e-10	1.83874	Curculin-like (mannose-binding) lectin family protein
AT2G25735	2.29578	2.32344	1.0903e-06	1.7136	unknown protein
AT2G18690	0.431558	2.35659	5.19561e-06	2.05346	unknown protein
AT3G19680	1.73474	2.3717	0.00503308	1.20838	Protein of unknown function (DUF1005)
AT5G56980	1.82896	2.38881	2.56891e-10	2.62117	unknown protein
AT3G15450	2.21179	2.41067	1.60205e-07	1.98285	Aluminium induced protein with YGL and LRDR motifs
AT1G66160	1.83065	2.41815	1.52759e-10	1.68455	CYS
AT5G45340	2.93941	2.419	2.84122e-05	0.853334	cytochrome P450
AT1G56060	1.85885	2.43049	0.000284919	2.22372	unknown protein
AT1G70290	1.96914	2.4305	7.3392e-12	1.62592	trehalose-6-phosphatase synthase S8 (TPS8)
AT4G36850	1.73722	2.43091	3.64055e-07	2.98056	PQ-loop repeat family protein / transmembrane family protein
AT1G17147	2.28041	2.4428	0.000275624	1.28286	VQ motif-containing protein
AT5G22920	2.28245	2.46263	1.40218e-06	1.9338	CHY-type/CTCHY-type/RING-type Zinc finger protein
AT5G52750	1.12817	2.47227	0.000479956	1.76959	Heavy metal transport/detoxification superfamily protein
AT5G64260	1.79457	2.47791	1.69123e-09	2.34519	EXORDIUM like 2 (EXL2)
AT3G55980	2.24495	2.53604	1.98973e-05	0.755834	salt-inducible zinc finger 1 (SZF1)
AT5G12340	1.6062	2.5534	9.93934e-07	2.62814	unknown protein
AT1G56240	2.16908	2.55367	0.00133485	0.831236	phloem protein 2-B13 (PP2-B13)
AT1G02610	1.61901	2.55373	3.79994e-08	2.39043	RING/FYVE/PHD zinc finger superfamily protein
AT4G18205	1.67408	2.56772	1.15603e-07	1.73813	Nucleotide-sugar transporter family protein
AT1G08930	0.562269	2.57251	1.06044e-10	2.14231	EARLY RESPONSE TO DEHYDRATION 6 (ERD6)
AT5G54710	0.935264	2.58209	2.12318e-11	2.03551	Ankyrin repeat family protein
AT5G20250	2.21892	2.58886	1.30724e-09	2.82925	DARK INDUCIBLE 10 (DIN10)
AT1G66090	2.77394	2.59131	2.15105e-05	0.914694	Disease resistance protein (TIR-NBS class)
AT4G34150	1.77816	2.59243	7.78963e-08	1.79843	Calcium-dependent lipid-binding (CaLB domain) family protein
AT1G69480	1.61757	2.59478	1.30724e-09	0.0103581	EXS (ERD1/XPR1/SYG1) family protein
AT1G72520	1.82398	2.62271	1.49403e-09	2.42962	PLAT/LH2 domain-containing lipoxygenase family protein
AT1G19380	2.18072	2.65515	8.93657e-07	2.52943	Protein of unknown function (DUF1195)
AT3G25780	1.21767	2.65886	5.3318e-07	2.83725	allene oxide cyclase 3 (AOC3)
AT4G23810	3.24856	2.66711	1.01671e-05	1.76023	WRKY53
AT2G38470	2.33709	2.67558	0.000157281	0.520198	WRKY DNA-binding protein 33 (WRKY33)
AT5G19230	2.23228	2.73234	5.77281e-07	2.94147	Glycoprotein membrane precursor GPI-anchored
AT1G72900	0.875275	2.74823	7.58469e-07	1.13835	Toll-Interleukin-Resistance (TIR) domain-containing protein
AT1G61890	2.0303	2.75869	4.75473e-12	2.87033	MATE efflux family protein
AT1G28370	2.44721	2.77729	9.10103e-06	1.26302	ERF domain protein 11 (ERF11)
AT4G32480	2.94612	2.82291	5.60719e-09	1.73219	Protein of unknown function (DUF506)
AT3G48360	2.76291	2.8238	2.10497e-08	1.92047	BTB and TAZ domain protein 2 (BT2)
AT5G05600	1.94236	2.83117	4.58454e-07	3.58917	2-oxoglutarate (2OG) and Fe(II)-dependent oxygenase superfamily protein
AT1G05675	1.90091	2.84388	9.84926e-05	2.08786	UDP-Glycosyltransferase superfamily protein
AT1G21910	1.91478	2.85636	0.000360382	1.32082	Integrase-type DNA-binding superfamily protein
AT1G78410	2.34375	2.86081	0.000121059	1.58822	VQ motif-containing protein
AT3G50260	1.3716	2.89272	2.47348e-07	3.32729	cooperatively regulated by ethylene and jasmonate 1 (CEJ1)
AT2G24600	1.39115	2.91091	2.5805e-09	1.77015	Ankyrin repeat family protein
AT1G57990	2.08768	2.9367	3.03527e-10	1.89128	purine permease 18 (PUP18)
AT3G23550	0.181626	2.95119	3.27642e-06	3.34447	MATE efflux family protein
AT5G57550	0.833483	2.99282	1.97937e-06	2.0603	xyloglucan endotransglucosylase/hydrolase 25 (XTH25)
AT4G02380	1.4168	3.04979	5.1243e-06	2.33208	senescence-associated gene 21 (SAG21)
AT5G20230	1.79637	3.05502	3.39272e-09	2.63778	blue-copper-binding protein (BCB)
AT1G05575	3.23198	3.08357	6.59318e-05	1.04412	unknown protein
AT4G17490	2.77003	3.12324	0.00011674	1.62667	ethylene responsive element binding factor 6 (ERF6)
AT2G44840	2.87267	3.1303	0.000130096	1.25743	ethylene-responsive element binding factor 13 (ERF13)
AT3G29000	2.20497	3.18579	0.000632554	0.650947	Calcium-binding EF-hand family protein
AT4G08950	2.37201	3.28384	0.000918882	2.2174	EXORDIUM (EXO)
AT2G22880	2.5122	3.31923	0.000113611	3.23109	VQ motif-containing protein
AT1G80840	3.24542	3.40211	7.34274e-05	2.05819	WRKY DNA-binding protein 40 (WRKY40)
AT4G30280	1.88573	3.44196	1.42152e-07	2.98857	xyloglucan endotransglucosylase/hydrolase 18 (XTH18)
AT3G15356	1.49545	3.45113	2.7143e-08	2.56709	Legume lectin family protein
AT3G45970	2.1795	3.53812	1.72568e-05	2.75737	expansin-like A1 (EXLA1)
AT2G41100	2.62328	3.62721	1.66406e-08	3.23965	TOUCH 3 (TCH3)
AT1G76650	2.34147	3.6825	4.18114e-07	2.1157	calmodulin-like 38 (CML38)
AT2G32200	2.66324	3.72156	3.13833e-07	3.61183	unknown protein
AT1G19020	2.51601	3.74006	8.71807e-08	3.21647	unknown protein
AT5G57220	1.81101	3.85339	4.64562e-09	2.2622	cytochrome P450
AT1G35140	2.46563	3.95585	7.23913e-05	2.05536	PHOSPHATE-INDUCED 1 (PHI-1)
AT3G01290	1.60829	3.95808	2.574e-12	2.72582	SPFH/Band 7/PHB domain-containing membrane-associated protein family
AT5G36925	2.20215	3.99622	6.13742e-08	4.15463	unknown protein
AT5G57560	3.14269	4.18603	1.27066e-06	2.57975	Touch 4 (TCH4)
AT2G34600	4.34209	4.20004	9.10282e-08	3.43175	jasmonate-zim-domain protein 7 (JAZ7)
AT4G31800	2.48977	4.51372	3.39606e-12	4.68393	WRKY DNA-binding protein 18 (WRKY18)

## Sheet: _WT_flc_apex_SD
	svp-41 FLC FRI	SVP flc-3 FRI		svp-41 flc-3 FRI
	Fold change (log2)	Fold change (log2)	q-value	Fold change (log2)	Short Description	missexpressed genes in	flc-3	in apices SD
AT5G10140	0.311138	-2.57859	7.84557e-15	-2.93422	FLOWERING LOCUS C (FLC)	UP	18
AT3G49580	-0.58265	-2.15044	2.40969e-08	-2.77376	RESPONSE TO LOW SULFUR 1 (LSU1)	Down	26
AT3G49570	-0.581797	-2.07348	3.35018e-05	-2.6977	RESPONSE TO LOW SULFUR 3 (LSU3)	Total	44
AT3G30720	-1.68167	-2.04221	8.95048e-10	2.75581	QUA-QUINE STARCH (QQS)
AT5G37990	-0.479867	-1.73785	0.000275044	-1.15652	S-adenosyl-L-methionine-dependent methyltransferases superfamily protein
AT5G09520	-2.2926	-1.68279	0.00477037	-2.3598	hydroxyproline-rich glycoprotein family protein
AT2G39330	-0.400633	-1.63323	0.00450499	-0.339981	jacalin-related lectin 23 (JAL23)
AT1G56650	-1.03654	-1.56519	0.00677036	-1.9345	production of anthocyanin pigment 1 (PAP1)
AT2G30766	-0.471853	-1.48024	0.00538135	-1.34224	unknown protein
AT5G09530	-2.27749	-1.35956	0.00917646	-2.76449	hydroxyproline-rich glycoprotein family protein
AT3G44450	-0.387479	-1.34453	0.000134747	-1.29788	unknown protein
AT3G44990	-1.33577	-1.33063	0.00057002	-1.50003	xyloglucan endo-transglycosylase-related 8 (XTR8)
AT5G24660	-0.744536	-1.24441	0.00316082	-1.67582	RESPONSE TO LOW SULFUR 2 (LSU2)
AT3G47500	-0.881202	-1.22592	0.000344491	-1.39365	cycling DOF factor 3 (CDF3)
AT5G20150	-0.117935	-1.22051	0.000602762	-1.51525	SPX domain gene 1 (SPX1)
AT1G02450	-1.14079	-1.20372	0.00438442	-1.38466	NIM1-interacting 1 (NIMIN1)
AT5G38020	-0.159866	-1.17958	0.000639097	-0.532006	S-adenosyl-L-methionine-dependent methyltransferases superfamily protein
AT5G64810	-1.16931	-1.16119	0.000337684	-1.24066	WRKY DNA-binding protein 51 (WRKY51)
AT4G20390	-1.74603	-1.14367	0.00581131	-2.00655	Uncharacterised protein family (UPF0497)
AT3G52740	-0.994328	-1.1349	6.70429e-05	-1.29262	unknown protein
AT3G17790	-0.511201	-1.1208	0.00556366	-1.47723	purple acid phosphatase 17 (PAP17)
AT5G07690	-0.33838	-1.119	1.33888e-05	-0.995142	myb domain protein 29 (MYB29)
AT5G07990	-1.22124	-1.08852	0.00555534	-1.47928	TRANSPARENT TESTA 7 (TT7)
AT4G10112	-0.589147	-1.01561	0.00863067	-0.388821	unknown protein
AT5G04950	-0.828561	-1.0145	0.000354744	-0.936633	nicotianamine synthase 1 (NAS1)
AT5G11930	-1.02323	-1.00183	0.0026234	-1.48779	Thioredoxin superfamily protein
AT4G39070	0.261489	1.00011	0.00407047	0.591087	B-box zinc finger family protein
AT1G68440	0.663206	1.03878	0.00720644	0.873213	unknown protein
AT1G72450	1.20571	1.05304	0.00258301	1.46224	jasmonate-zim-domain protein 6 (JAZ6)
AT5G19120	0.988447	1.07189	0.00235444	1.18457	Eukaryotic aspartyl protease family protein
AT3G19200	0.14019	1.08828	0.00103537	0.396943	unknown protein
AT1G67865	0.559543	1.11942	0.000195085	1.71129	unknown protein
AT3G15450	0.738776	1.15548	0.00705589	1.19685	Aluminium induced protein with YGL and LRDR motifs
AT4G21870	1.40783	1.2535	0.000369167	2.59991	HSP20-like chaperones superfamily protein
AT1G08930	0.83552	1.29971	6.24157e-05	1.08703	EARLY RESPONSE TO DEHYDRATION 6 (ERD6)
AT5G20250	1.4319	1.32867	0.000239129	1.91765	DARK INDUCIBLE 10 (DIN10)
AT1G19530	0.565945	1.47557	3.60718e-06	1.36451	unknown protein
AT4G31800	0.882974	1.52972	0.00177758	1.08331	WRKY DNA-binding protein 18 (WRKY18)
AT4G16000	0.074734	1.61016	0.000185961	1.50356	unknown protein
AT2G41100	1.32865	1.78916	0.00172807	1.60867	TOUCH 3 (TCH3)
AT3G48360	1.57981	1.8125	6.29127e-05	2.16986	BTB and TAZ domain protein 2 (BT2)
AT3G30775	0.786993	1.90169	0.00100364	2.02524	EARLY RESPONSIVE TO DEHYDRATION 5 (ERD5)
AT3G62950	0.711074	1.95486	3.21098e-06	1.31714	Thioredoxin superfamily protein
AT2G34600	1.62154	2.003	0.00564134	1.34169	jasmonate-zim-domain protein 7 (JAZ7)

## Sheet: _WT_flcsvp_Leaf_SD
	svp-41 FLC FRI	SVP flc-3 FRI	svp-41 flc-3 FRI
	Fold change (log2)	Fold change (log2)	Fold change (log2)	q-value	Short Description	missexpressed genes in	svp-41 flc-3	in leaves SD
AT5G10140	0.334459	-3.23117	-3.40834	1.05275e-17	FLOWERING LOCUS C (FLC)	UP	359
AT4G25480	-0.340042	-2.75504	-3.1917	3.42875e-06	dehydration response element B1A (DREB1A)	Down	165
AT2G18040	-2.65179	-0.0452182	-3.00719	0.768635	peptidylprolyl cis/trans isomerase	Total	524
AT5G54610	-2.64675	-1.60705	-2.93595	5.63148e-07	ankyrin (ANK)
AT4G13493	-1.29658	-1.23401	-2.78593	0.0183441	miR850
AT2G14560	-2.34171	-0.585737	-2.74926	0.370505	LATE UPREGULATED IN RESPONSE TO HYALOPERONOSPORA PARASITICA (LURP1)
AT1G71000	-1.86026	-1.68936	-2.71411	0.00374918	Chaperone DnaJ-domain superfamily protein
AT5G20150	-0.653291	-2.34883	-2.69134	7.57948e-09	SPX domain gene 1 (SPX1)
AT3G17790	-0.422993	-2.03985	-2.34179	1.30175e-06	purple acid phosphatase 17 (PAP17)
AT3G44990	-0.90378	-1.58482	-2.2382	4.9679e-05	xyloglucan endo-transglycosylase-related 8 (XTR8)
AT1G74930	2.29958	-0.469677	-2.22642	0.599787	ORA47
AT2G40610	-0.61691	-1.76387	-2.22167	0.00118768	expansin A8 (EXPA8)
AT1G56650	-0.699196	-1.51586	-2.18408	0.00907219	production of anthocyanin pigment 1 (PAP1)
AT5G45820	-0.116838	-1.59319	-2.17993	0.00256621	CBL-interacting protein kinase 20 (CIPK20)
AT3G44450	-0.894556	-2.2825	-2.15466	1.0463e-08	unknown protein
AT5G17220	-1.16768	-0.558221	-2.0797	0.585068	glutathione S-transferase phi 12 (GSTF12)
AT3G52740	-0.945854	-1.79425	-2.07023	1.7058e-08	unknown protein
AT2G40750	-1.12638	-0.238491	-2.02821	0.674299	WRKY DNA-binding protein 54 (WRKY54)
AT3G47500	-1.00851	-1.90703	-2.02745	2.53619e-07	cycling DOF factor 3 (CDF3)
AT5G01790	-0.694056	-1.70076	-2.01541	5.81183e-09	unknown protein
AT2G01505	-0.74898	-1.6549	-1.99369	1.61238e-09	CLAVATA3/ESR-RELATED 16 (CLE16)
AT2G21320	-0.0972015	-1.25301	-1.97967	2.50076e-05	B-box zinc finger family protein
AT1G70640	-0.657918	-1.58452	-1.92487	0.0180098	octicosapeptide/Phox/Bem1p (PB1) domain-containing protein
AT5G55620	-0.462428	-1.57129	-1.91989	1.40484e-05	unknown protein
AT4G14400	-1.57109	-0.646068	-1.91509	0.489445	ACCELERATED CELL DEATH 6 (ACD6)
AT2G36120	-1.94764	-0.180771	-1.87561	0.655129	DEFECTIVELY ORGANIZED TRIBUTARIES 1 (DOT1)
AT2G30766	-0.873084	-1.15842	-1.85215	0.0387123	unknown protein
AT5G44190	-0.52612	-1.47407	-1.82165	0.000143248	GOLDEN2-like 2 (GLK2)
AT4G38860	-1.44115	-2.17497	-1.76924	6.97365e-07	SAUR-like auxin-responsive protein family
AT2G22540	-1.05685	-0.283339	-1.76313	0.0798224	SHORT VEGETATIVE PHASE (SVP)
AT3G55240	-0.294722	-0.466052	-1.74649	0.413429	FUNCTIONS IN: molecular_function unknown
AT4G29110	-0.649717	-1.52279	-1.73878	6.56287e-05	unknown protein
AT5G54585	0.326153	-1.21745	-1.72055	0.00276531	unknown protein
AT3G22231	-1.33369	-0.446429	-1.7205	0.594475	PATHOGEN AND CIRCADIAN CONTROLLED 1 (PCC1)
AT1G78170	-1.57559	-2.04085	-1.71101	5.92657e-09	unknown protein
AT2G44940	-1.52597	-2.00319	-1.70351	3.07375e-10	Integrase-type DNA-binding superfamily protein
AT4G12320	-0.678321	-1.30744	-1.68811	0.000392317	cytochrome P450
AT1G18810	-0.773914	-1.56012	-1.68752	5.35789e-08	phytochrome kinase substrate-related
AT3G56400	0.613763	0.702514	-1.66887	0.2614	WRKY DNA-binding protein 70 (WRKY70)
AT4G34630	-0.420879	-0.906196	-1.66844	1.4537e-06	unknown protein
AT1G13080	-0.584442	-1.48043	-1.63198	8.35529e-05	cytochrome P450
AT5G47610	-0.153258	-1.03193	-1.62308	0.000410333	RING/U-box superfamily protein
AT4G13575	-1.17313	-0.638343	-1.61527	0.25727	unknown protein
AT5G11590	-0.950319	-1.66648	-1.61085	1.99402e-06	TINY2 (TINY2)
AT1G06980	-1.18806	-1.39756	-1.59544	4.02668e-05	unknown protein
AT5G67390	-0.747881	-1.49446	-1.58863	3.87211e-05	unknown protein
AT3G02040	0.0535737	-1.35122	-1.54954	4.11049e-06	senescence-related gene 3 (SRG3)
AT1G19960	-0.743719	-0.432308	-1.53945	0.234752	BEST Arabidopsis thaliana protein match is: transmembrane receptors (TAIR:AT2G32140.1)
AT2G29170	-0.91248	-0.588885	-1.51945	0.398556	NAD(P)-binding Rossmann-fold superfamily protein
AT3G14200	-0.558739	-1.06617	-1.51895	0.000461081	Chaperone DnaJ-domain superfamily protein
AT1G19690	-1.29935	-0.106235	-1.513	0.665562	NAD(P)-binding Rossmann-fold superfamily protein
AT5G53048	-0.499298	-1.56339	-1.50858	9.31272e-06	Potential natural antisense gene, locus overlaps with AT5G53050
AT2G43940	-1.55153	-0.111323	-1.50691	0.706172	HARMLESS TO OZONE LAYER 3 (HOL3)
AT5G10760	-1.41626	-0.501355	-1.48516	0.354209	Eukaryotic aspartyl protease family protein
AT2G15050	-0.673502	-0.958028	-1.48059	1.14175e-08	lipid transfer protein (LTP)
AT2G46440	-1.74356	-0.518906	-1.47621	0.205241	cyclic nucleotide-gated channels (CNGC11)
AT3G20370	-0.512389	-0.523263	-1.4707	0.457797	TRAF-like family protein
AT4G02850	-0.808679	-0.628576	-1.46928	0.0107505	phenazine biosynthesis PhzC/PhzF family protein
AT3G26960	-0.551265	-0.847719	-1.46531	0.00666355	Pollen Ole e 1 allergen and extensin family protein
AT3G51000	-1.29778	-0.145619	-1.44918	0.609883	alpha/beta-Hydrolases superfamily protein
AT2G21210	-0.605454	-1.26042	-1.42525	2.14437e-05	SAUR-like auxin-responsive protein family
AT3G23170	0.0992082	-0.214331	-1.42476	0.677863	unknown protein
AT2G30424	-0.524396	-0.840306	-1.42326	0.00311109	TRICHOMELESS 2 (TCL2)
AT3G26290	-0.195252	-1.10265	-1.41692	1.67706e-07	cytochrome P450
AT1G26945	-0.560821	-1.18035	-1.40843	0.00961178	KIDARI (KDR)
AT4G14090	-1.12458	-0.554	-1.39549	0.39607	UDP-Glycosyltransferase superfamily protein
AT5G01820	-0.0246353	-0.671353	-1.38369	0.0419094	serine/threonine protein kinase 1 (SR1)
AT2G39710	-1.10207	-1.20635	-1.38028	4.40759e-05	Eukaryotic aspartyl protease family protein
AT3G63210	-0.387409	-1.09787	-1.36152	1.00902e-05	Protein of unknown function (DUF581)
AT2G31440	-1.32717	-0.0482632	-1.36002	0.738961	INVOLVED IN: positive regulation of catalytic activity
AT1G70420	-0.431275	-1.3976	-1.34987	6.07702e-06	Protein of unknown function (DUF1645)
AT5G52940	-0.738657	-1.00799	-1.33626	2.94334e-06	Protein of unknown function (DUF295)
AT2G05380	-1.15353	0.182764	-1.33084	0.70183	glycine-rich protein 3 short isoform (GRP3S)
AT1G04770	0.454361	-0.349559	-1.3156	0.592346	Tetratricopeptide repeat (TPR)-like superfamily protein
AT1G08650	-0.786844	-1.29898	-1.3147	2.34547e-07	phosphoenolpyruvate carboxylase kinase 1 (PPCK1)
AT2G20570	-0.866937	-0.856222	-1.30575	4.27145e-07	GBF's pro-rich region-interacting factor 1 (GPRI1)
AT4G36240	-0.433097	-1.47294	-1.2983	6.86454e-08	GATA transcription factor 7 (GATA7)
AT4G13195	-0.27604	-1.27782	-1.29706	4.24369e-08	CLAVATA3/ESR-RELATED 44 (CLE44)
AT4G29190	-0.00956186	-0.307303	-1.29455	0.292825	Zinc finger C-x8-C-x5-C-x3-H type family protein
AT3G58070	-0.886045	-1.16237	-1.29176	0.00150459	GLABROUS INFLORESCENCE STEMS (GIS)
AT3G28540	-0.914419	-0.494376	-1.29136	0.1506	P-loop containing nucleoside triphosphate hydrolases superfamily protein
AT1G20470	-0.556992	-1.24288	-1.28112	0.000656625	SAUR-like auxin-responsive protein family
AT4G13495	-0.939916	-0.460622	-1.26795	0.137449	unknown gene
AT3G45210	-0.929424	-1.47657	-1.26577	1.02962e-07	Protein of unknown function
AT4G24780	-0.625104	-1.51594	-1.26437	1.73146e-06	Pectin lyase-like superfamily protein
AT2G45560	-0.257497	-0.871926	-1.25312	2.70368e-06	cytochrome P450
AT5G05840	-0.517611	-0.955622	-1.25025	5.11344e-05	Protein of unknown function (DUF620)
AT4G12310	-0.303505	-1.02272	-1.24942	1.09868e-07	cytochrome P450
AT2G03090	-0.914729	-1.25426	-1.24391	4.31153e-05	expansin A15 (EXPA15)
AT3G28130	-0.167782	-0.890153	-1.24009	3.43414e-07	nodulin MtN21 /EamA-like transporter family protein
AT2G34720	-0.336618	-0.780015	-1.23584	0.000263919	nuclear factor Y
AT5G66250	-1.10139	0.183274	-1.23377	0.407883	kinectin-related
AT1G55675	-1.27187	0.15486	-1.23262	0.625788	unknown protein
AT5G04950	-0.602397	-0.303563	-1.22876	0.428913	nicotianamine synthase 1 (NAS1)
AT3G09160	-0.910074	-0.656389	-1.22594	0.00496472	RNA-binding (RRM/RBD/RNP motifs) family protein
AT1G72730	-0.717247	-0.363148	-1.22473	0.147769	DEA(D/H)-box RNA helicase family protein
AT5G23020	-0.669047	-0.253748	-1.21224	0.320417	2-isopropylmalate synthase 2 (IMS2)
AT1G60590	-0.382397	-0.830667	-1.21067	0.000457741	Pectin lyase-like superfamily protein
AT2G36220	-0.192819	-0.590014	-1.20985	0.21406	unknown protein
AT1G53035	-0.360827	-0.947346	-1.19992	0.0235286	unknown protein
AT1G78600	-0.215673	-0.717539	-1.19767	0.00136055	light-regulated zinc finger protein 1 (LZF1)
AT5G41900	-0.681852	-1.02076	-1.19351	2.17719e-06	alpha/beta-Hydrolases superfamily protein
AT3G09162	-0.110439	-0.828308	-1.18728	0.0650946	unknown protein
AT5G41410	-0.170199	-0.932994	-1.18576	2.55871e-05	BELL 1 (BEL1)
AT1G01250	-0.172021	-0.732712	-1.18397	0.0229652	Integrase-type DNA-binding superfamily protein
AT4G24700	-0.290097	-1.23373	-1.18102	0.00207114	unknown protein
AT4G16880	-0.123147	-0.796792	-1.17353	0.0169104	Leucine-rich repeat (LRR) family protein
AT2G14115	-0.917825	-0.487411	-1.16265	0.0627752	Potential natural antisense gene, locus overlaps with AT2G14120
AT5G59350	-0.386857	-0.877151	-1.15451	7.97087e-06	unknown protein
AT2G41650	-0.957006	0.00515562	-1.15215	0.830811	unknown protein
AT4G32980	-0.54407	-0.749203	-1.15137	7.57027e-06	homeobox gene 1 (ATH1)
AT1G76190	-0.288593	-0.699679	-1.14713	0.173528	SAUR-like auxin-responsive protein family
AT3G16910	-0.432313	-0.647325	-1.14481	0.00331533	acyl-activating enzyme 7 (AAE7)
AT3G47480	-1.03146	-0.651534	-1.14412	0.19354	Calcium-binding EF-hand family protein
AT3G21560	-0.55418	-0.600857	-1.1394	0.00625107	UGT84A2
AT3G55005	-1.01742	-0.0211952	-1.13362	0.81459	tonneau 1b (TON1B)
AT3G10525	-0.689055	-1.14989	-1.13317	8.27549e-07	LOSS OF GIANT CELLS FROM ORGANS (LGO)
AT4G03070	-0.342974	-0.93873	-1.13126	0.000102716	AOP1
AT1G71030	0.827268	-0.452205	-1.12945	0.37449	MYB-like 2 (MYBL2)
AT2G40475	-0.931554	-1.84361	-1.12657	5.65812e-08	unknown protein
AT5G13180	-0.767568	-1.11858	-1.1249	2.41007e-06	NAC domain containing protein 83 (NAC083)
AT5G08185	-0.818461	-0.586442	-1.12476	0.0997241	microRNA162A (MIR162A)
AT3G44970	-0.783004	0.212599	-1.12474	0.58608	Cytochrome P450 superfamily protein
AT1G15260	-0.481425	-0.904325	-1.11986	1.11698e-08	unknown protein
AT1G05870	-0.295194	-0.827372	-1.1195	0.00370657	Protein of unknown function (DUF1685)
AT1G71990	-1.24337	-0.337343	-1.11269	0.161282	fucosyltransferase 13 (FUT13)
AT3G18490	-0.40019	-0.682486	-1.11258	3.29086e-07	Eukaryotic aspartyl protease family protein
AT4G23990	-0.704096	-0.916838	-1.11071	2.2368e-06	cellulose synthase like G3 (CSLG3)
AT4G26850	-0.328509	-0.947668	-1.10342	6.84188e-06	vitamin c defective 2 (VTC2)
AT1G73650	-0.766679	-0.12959	-1.10127	0.478163	FUNCTIONS IN: oxidoreductase activity
AT1G69730	-0.745544	-0.69138	-1.1004	0.000564248	Wall-associated kinase family protein
AT5G42530	-0.872775	-0.119613	-1.09495	0.649816	unknown protein
AT3G14720	-0.385532	-1.08275	-1.091	0.000120387	MAP kinase 19 (MPK19)
AT3G22968	-0.728191	-1.05032	-1.09026	9.31099e-07	conserved peptide upstream open reading frame 59 (CPuORF59)
AT3G22970	-0.728191	-1.05032	-1.09026	9.31099e-07	Protein of unknown function (DUF506)
AT1G20190	-0.733532	-0.794663	-1.08539	0.00440987	expansin 11 (EXPA11)
AT4G14905	-1.05206	-0.304849	-1.08053	0.172739	Galactose oxidase/kelch repeat superfamily protein
AT2G05914	-1.20935	-0.250347	-1.07156	0.400873	Potential natural antisense gene, locus overlaps with AT2G05915
AT5G62430	0.00677437	-0.494868	-1.07022	0.255567	cycling DOF factor 1 (CDF1)
AT3G27540	-0.989556	-1.22047	-1.06646	7.6118e-07	beta-1
AT5G67280	-0.281211	-1.0721	-1.06603	6.61159e-10	receptor-like kinase (RLK)
AT3G47430	-0.0794542	-0.564058	-1.06343	0.00889093	peroxin 11B (PEX11B)
AT4G35750	0.0256281	-0.517139	-1.06192	0.00232802	SEC14 cytosolic factor family protein / phosphoglyceride transfer family protein
AT2G28190	-0.944171	-0.233328	-1.05845	0.565402	copper/zinc superoxide dismutase 2 (CSD2)
AT5G02280	-0.508623	-0.754509	-1.05706	0.000345097	SNARE-like superfamily protein
AT5G15310	-0.712979	-1.10463	-1.05253	1.97289e-05	myb domain protein 16 (MYB16)
AT3G61220	-0.164162	-0.718172	-1.05238	0.000215546	NAD(P)-binding Rossmann-fold superfamily protein
AT3G61750	-0.555026	-1.04016	-1.05018	3.9104e-06	Cytochrome b561/ferric reductase transmembrane with DOMON related domain
AT3G60180	-0.800617	-0.482974	-1.04846	0.31837	P-loop containing nucleoside triphosphate hydrolases superfamily protein
AT4G19170	-0.110215	-0.966923	-1.04438	0.00535716	nine-cis-epoxycarotenoid dioxygenase 4 (NCED4)
AT4G15520	-1.02598	0.0763598	-1.04227	0.745105	tRNA/rRNA methyltransferase (SpoU) family protein
AT5G43950	-0.840507	-0.585807	-1.04055	0.00300562	Plant protein of unknown function (DUF946)
AT5G56860	-0.846066	-0.982505	-1.03915	0.000164916	GATA
AT5G64170	-0.238208	-0.531674	-1.03727	0.00442921	dentin sialophosphoprotein-related
AT3G46130	-0.313344	-0.732792	-1.03641	0.0290138	myb domain protein 48 (MYB48)
AT1G73600	-0.471294	-0.648009	-1.03602	0.00030781	S-adenosyl-L-methionine-dependent methyltransferases superfamily protein
AT4G17760	-0.210596	-0.49898	-1.03478	0.131492	damaged DNA binding
AT2G27420	-0.222826	-0.899473	-1.03256	0.0145465	Cysteine proteinases superfamily protein
AT1G73602	-0.470907	-0.642026	-1.03221	0.000375907	conserved peptide upstream open reading frame 32 (CPuORF32)
AT4G15248	-0.619091	-0.645671	-1.02813	0.115959	B-box type zinc finger family protein
AT1G57590	-0.4071	-0.225702	-1.02608	0.604656	Pectinacetylesterase family protein
AT2G04110	-0.413057	-0.4661	-1.02182	0.0348254	expressed protein
AT1G49560	-0.671233	-0.88076	-1.02077	0.00100641	Homeodomain-like superfamily protein
AT4G15540	-0.100277	-0.6433	-1.00876	0.000812172	EamA-like transporter family
AT1G21590	-0.787119	-0.634543	-1.00321	0.0163353	Protein kinase protein with adenine nucleotide alpha hydrolases-like domain
AT4G26220	0.900552	-0.0792124	1.00186	0.752121	S-adenosyl-L-methionine-dependent methyltransferases superfamily protein
AT1G27290	1.16909	1.21555	1.00296	1.74668e-07	unknown protein
AT3G52450	1.28443	0.805939	1.0034	0.019969	plant U-box 22 (PUB22)
AT4G13110	0.405522	0.405392	1.00811	0.269136	BSD domain-containing protein
AT4G36648	0.173146	0.813329	1.00904	0.000104075	other RNA
AT1G25230	0.765278	0.800168	1.00952	0.0170638	Calcineurin-like metallo-phosphoesterase superfamily protein
AT3G52480	1.512	0.896547	1.01003	0.0238133	unknown protein
AT2G46310	-0.227046	0.432878	1.0137	0.114369	cytokinin response factor 5 (CRF5)
AT4G33420	0.79589	0.907244	1.01477	0.00719315	Peroxidase superfamily protein
AT3G45730	1.63259	1.30241	1.01539	4.82991e-05	unknown protein
AT2G28140	0.829659	0.896663	1.02002	0.0133518	Protein of unknown function (DUF1635)
AT4G30530	0.334487	0.600665	1.02079	0.00923604	Class I glutamine amidotransferase-like superfamily protein
AT4G22780	0.432583	1.11662	1.02105	0.000266562	ACT domain repeat 7 (ACR7)
AT1G27130	0.676933	0.838853	1.02121	1.00394e-05	glutathione S-transferase tau 13 (GSTU13)
AT1G29690	0.999394	1.44814	1.02145	3.07375e-10	constitutively activated cell death 1 (CAD1)
AT5G52410	0.0821147	0.385363	1.02226	0.00245719	CONTAINS InterPro DOMAIN/s: S-layer homology domain (InterPro:IPR001119)
AT1G61100	0.406351	1.16616	1.02275	0.00108732	disease resistance protein (TIR class)
AT3G14870	0.320325	0.866631	1.02677	3.80858e-07	Plant protein of unknown function (DUF641)
AT2G46370	-0.301544	-0.0641705	1.02907	0.760285	JASMONATE RESISTANT 1 (JAR1)
AT3G04010	0.226928	0.629627	1.03075	0.0158375	O-Glycosyl hydrolases family 17 protein
AT4G32790	0.250395	0.954869	1.03129	0.0009826	Exostosin family protein
AT3G56260	-0.531487	-0.530966	1.03148	0.119171	unknown protein
AT1G69890	1.82153	1.97118	1.03184	1.39873e-08	CONTAINS InterPro DOMAIN/s: Protein of unknown function DUF569 (InterPro:IPR007679)
AT2G43290	1.71517	1.49594	1.03221	5.60156e-06	multicopy suppressors of snf4 deficiency in yeast 3 (MSS3)
AT2G47060	0.830957	1.05351	1.03448	1.23468e-05	Protein kinase superfamily protein
AT2G26980	0.756181	1.13278	1.0372	2.25507e-09	CBL-interacting protein kinase 3 (CIPK3)
AT3G49790	1.25482	1.58156	1.03732	8.47017e-07	Carbohydrate-binding protein
AT2G38750	0.162014	0.354525	1.04067	0.481116	annexin 4 (ANNAT4)
AT5G64240	0.538434	0.904686	1.04101	4.82493e-08	metacaspase 3 (MC3)
AT5G58650	1.00841	1.44383	1.04356	7.42976e-07	plant peptide containing sulfated tyrosine 1 (PSY1)
AT2G30360	0.401009	0.540204	1.04588	0.0285955	SOS3-interacting protein 4 (SIP4)
AT1G75230	0.903453	1.14686	1.04882	2.42932e-06	DNA glycosylase superfamily protein
AT2G29440	0.316078	0.00581947	1.0503	0.832111	glutathione S-transferase tau 6 (GSTU6)
AT3G58620	0.002356	0.589041	1.053	0.00549398	tetratricopetide-repeat thioredoxin-like 4 (TTL4)
AT5G63970	0.539115	0.307248	1.05712	0.220589	Copine (Calcium-dependent phospholipid-binding protein) family
AT1G52720	0.0703783	0.387115	1.06007	0.0967	unknown protein
AT5G54380	0.413864	1.35779	1.06015	8.63402e-06	THESEUS1 (THE1)
AT4G21865	-0.0125739	0.398637	1.06067	0.178002	unknown protein
AT3G49940	1.06882	1.27586	1.06163	7.37929e-09	LOB domain-containing protein 38 (LBD38)
AT5G44050	-0.288303	0.280656	1.06567	0.548901	MATE efflux family protein
AT5G11650	0.665795	1.27567	1.06632	1.23499e-05	alpha/beta-Hydrolases superfamily protein
AT3G06500	0.417082	0.734802	1.06922	0.00807477	Plant neutral invertase family protein
AT4G18010	0.615901	1.58019	1.07162	4.19764e-08	myo-inositol polyphosphate 5-phosphatase 2 (5PTASE2)
AT5G62865	0.407582	1.10034	1.07783	5.44476e-05	unknown protein
AT2G42760	1.07407	0.708721	1.08566	0.0331338	unknown protein
AT2G45170	1.14283	1.25229	1.08761	5.25829e-05	AUTOPHAGY 8E (ATG8E)
AT5G54300	0.281587	0.800931	1.0883	0.00137825	Protein of unknown function (DUF761)
AT4G22530	-0.184307	0.390468	1.09016	0.184343	S-adenosyl-L-methionine-dependent methyltransferases superfamily protein
AT5G63160	1.97606	2.0117	1.09043	5.68616e-09	BTB and TAZ domain protein 1 (BT1)
AT2G23690	0.485378	1.2694	1.09334	0.00215064	unknown protein
AT5G47910	0.466787	1.30715	1.09365	1.77966e-05	respiratory burst oxidase homologue D (RBOHD)
AT4G38810	-0.151117	0.162957	1.09382	0.595281	Calcium-binding EF-hand family protein
AT3G27960	0.308366	0.762425	1.09532	0.00180911	Tetratricopeptide repeat (TPR)-like superfamily protein
AT1G14130	0.619075	0.513406	1.09639	0.0164333	2-oxoglutarate (2OG) and Fe(II)-dependent oxygenase superfamily protein
AT1G14370	0.916709	1.77435	1.10392	5.3546e-08	protein kinase 2A (APK2A)
AT3G57530	1.51019	2.17422	1.10619	1.27042e-08	calcium-dependent protein kinase 32 (CPK32)
AT2G30540	0.53348	0.751578	1.10653	0.0136285	Thioredoxin superfamily protein
AT2G01450	0.376469	1.11102	1.10739	1.97264e-08	MAP kinase 17 (MPK17)
AT3G03020	0.523115	1.25277	1.11034	2.85763e-07	unknown protein
AT3G62720	1.00874	1.50994	1.11164	3.7427e-06	xylosyltransferase 1 (XT1)
AT1G30040	0.271563	1.18168	1.11258	1.61781e-07	gibberellin 2-oxidase (GA2OX2)
AT5G50915	0.652913	1.15187	1.11486	4.7547e-06	basic helix-loop-helix (bHLH) DNA-binding superfamily protein
AT4G05120	0.602661	0.494423	1.12161	0.0831649	FUDR RESISTANT 1 (FUR1)
AT4G00970	1.28068	1.994	1.12643	6.45106e-10	cysteine-rich RLK (RECEPTOR-like protein kinase) 41 (CRK41)
AT4G21850	-0.407348	0.704034	1.12689	0.0375921	methionine sulfoxide reductase B9 (MSRB9)
AT4G23190	0.958653	1.28126	1.12728	5.34954e-05	cysteine-rich RLK (RECEPTOR-like protein kinase) 11 (CRK11)
AT5G62920	-0.526761	0.392961	1.12774	0.324186	response regulator 6 (ARR6)
AT5G67080	0.59774	1.15143	1.1287	0.00196216	mitogen-activated protein kinase kinase kinase 19 (MAPKKK19)
AT1G52200	0.430946	1.32191	1.1299	0.00013621	PLAC8 family protein
AT4G15690	0.266887	1.23448	1.13084	0.00198771	Thioredoxin superfamily protein
AT1G61120	-0.283548	0.456192	1.13383	0.370471	terpene synthase 04 (TPS04)
AT3G14990	0.316626	1.07697	1.13445	0.00038096	Class I glutamine amidotransferase-like superfamily protein
AT1G21100	0.607989	1.37692	1.1366	0.000134983	O-methyltransferase family protein
AT3G23030	0.984441	1.30891	1.14059	0.000187847	indole-3-acetic acid inducible 2 (IAA2)
AT5G56880	0.476221	0.670935	1.14338	0.0923535	unknown protein
AT3G11820	0.680235	1.55838	1.1471	9.01765e-08	syntaxin of plants 121 (SYP121)
AT5G28237	0.304999	0.661272	1.15137	0.00392549	Pyridoxal-5'-phosphate-dependent enzyme family protein
AT5G59580	0.24582	0.314213	1.15283	0.48807	UDP-glucosyl transferase 76E1 (UGT76E1)
AT1G49000	-0.00914609	0.364633	1.15379	0.490443	unknown protein
AT1G29640	0.183842	0.991479	1.15463	0.00104817	Protein of unknown function
AT4G03420	-0.196394	0.0546476	1.15982	0.79719	Protein of unknown function (DUF789)
AT3G50480	0.608874	2.15779	1.1599	4.97759e-07	homolog of RPW8 4 (HR4)
AT2G29450	0.24552	0.517029	1.16372	0.0415886	glutathione S-transferase tau 5 (GSTU5)
AT1G75220	0.368334	0.659133	1.16516	2.70828e-05	Major facilitator superfamily protein
AT5G02940	0.180106	0.760729	1.16733	0.00261727	Protein of unknown function (DUF1012)
AT1G19050	-0.178823	0.392596	1.16817	0.208588	response regulator 7 (ARR7)
AT3G53960	1.00241	1.33062	1.16919	2.08439e-06	Major facilitator superfamily protein
AT5G19120	2.18592	1.79135	1.17164	1.31833e-06	Eukaryotic aspartyl protease family protein
AT1G08500	0.261563	0.770294	1.17204	0.0143115	early nodulin-like protein 18 (ENODL18)
AT4G11890	-0.0272849	0.694241	1.17412	0.119115	Protein kinase superfamily protein
AT1G08920	1.16587	1.53074	1.17503	5.94725e-07	ERD (early response to dehydration) six-like 1 (ESL1)
AT5G41600	0.248811	0.556932	1.17862	0.000585897	VIRB2-interacting protein 3 (BTI3)
AT1G19640	0.102863	0.508508	1.17896	0.0414612	jasmonic acid carboxyl methyltransferase (JMT)
AT2G30600	0.904296	0.843311	1.1792	0.00305574	BTB/POZ domain-containing protein
AT5G59510	0.35414	0.154065	1.18025	0.713139	ROTUNDIFOLIA like 5 (RTFL5)
AT3G62950	0.303014	1.33216	1.18094	0.000945072	Thioredoxin superfamily protein
AT2G38760	0.390102	0.316267	1.18438	0.480953	annexin 3 (ANNAT3)
AT5G03720	1.26843	1.18728	1.18564	6.98793e-05	heat shock transcription factor A3 (HSFA3)
AT4G10390	0.289112	0.311528	1.18876	0.337162	Protein kinase superfamily protein
AT1G71697	0.440839	0.72931	1.18877	0.000685997	choline kinase 1 (CK1)
AT3G19010	0.583383	1.19453	1.18903	4.29979e-05	2-oxoglutarate (2OG) and Fe(II)-dependent oxygenase superfamily protein
AT5G18470	-0.0179489	1.65448	1.19193	0.000162033	Curculin-like (mannose-binding) lectin family protein
AT1G16370	0.482786	0.27157	1.19312	0.373554	organic cation/carnitine transporter 6 (OCT6)
AT5G61900	0.151138	1.29312	1.1951	3.53582e-05	BONZAI 1 (BON1)
AT1G53625	0.435644	0.895578	1.19715	0.0333102	unknown protein
AT1G69370	0.496764	0.729862	1.20104	0.00132534	chorismate mutase 3 (CM3)
AT3G55430	0.61589	1.18874	1.20148	7.42026e-08	O-Glycosyl hydrolases family 17 protein
AT2G38240	-0.123622	0.274421	1.21209	0.513317	2-oxoglutarate (2OG) and Fe(II)-dependent oxygenase superfamily protein
AT1G06100	0.632522	-0.177568	1.21285	0.722795	Fatty acid desaturase family protein
AT5G67300	1.61314	1.78707	1.213	2.9279e-05	myb domain protein r1 (MYBR1)
AT2G24550	2.11339	2.05331	1.21491	2.56975e-07	unknown protein
AT5G17000	0.516236	0.490229	1.21812	0.0563234	Zinc-binding dehydrogenase family protein
AT5G16190	0.481888	0.48939	1.22353	0.0917623	cellulose synthase like A11 (CSLA11)
AT4G31000	0.616146	1.2416	1.2257	3.93965e-06	Calmodulin-binding protein
AT5G06865	1.42287	0.903444	1.22631	8.87945e-05	Potential natural antisense gene, locus overlaps with AT5G06860
AT2G39400	1.20454	1.51051	1.23064	1.71398e-06	alpha/beta-Hydrolases superfamily protein
AT1G58200	0.181424	0.680148	1.23232	6.6648e-05	MSCS-like 3 (MSL3)
AT3G16690	0.957272	0.709666	1.23673	0.00535716	Nodulin MtN3 family protein
AT4G19540	1.37383	0.199189	1.24042	0.459775	IND1(iron-sulfur protein required for NADH dehydrogenase)-like (INDL)
AT1G68440	1.19665	1.27176	1.24608	0.000841454	unknown protein
AT4G21390	0.41835	1.49456	1.2478	6.47522e-05	B120
AT3G02570	0.158988	0.74711	1.25095	0.00271204	MATERNAL EFFECT EMBRYO ARREST 31 (MEE31)
AT3G61920	0.953764	0.348474	1.25321	0.469017	unknown protein
AT1G03220	0.853966	1.54859	1.25376	4.13802e-07	Eukaryotic aspartyl protease family protein
AT1G74430	0.627861	0.51535	1.26124	0.176227	myb domain protein 95 (MYB95)
AT1G27770	0.983306	1.50984	1.26417	2.13984e-08	autoinhibited Ca2+-ATPase 1 (ACA1)
AT3G03480	0.690247	0.0901203	1.26593	0.754359	acetyl CoA:(Z)-3-hexen-1-ol acetyltransferase (CHAT)
AT1G74100	0.736919	1.06631	1.27235	9.97464e-06	sulfotransferase 16 (SOT16)
AT2G01850	0.749915	1.52994	1.27295	0.000371635	endoxyloglucan transferase A3 (EXGT-A3)
AT3G05890	0.583003	0.335656	1.27564	0.37946	RARE-COLD-INDUCIBLE 2B (RCI2B)
AT5G51550	0.710805	1.52221	1.27592	0.000444591	EXORDIUM like 3 (EXL3)
AT1G77760	0.847551	1.53256	1.27651	6.87106e-07	nitrate reductase 1 (NIA1)
AT5G59570	0.37401	1.39126	1.27684	4.8177e-05	Homeodomain-like superfamily protein
AT5G05730	0.506243	0.784758	1.28035	0.000253881	anthranilate synthase alpha subunit 1 (ASA1)
AT5G21170	0.86717	1.48402	1.28068	1.6481e-05	AKINBETA1
AT3G49780	0.588592	1.41951	1.2842	9.00529e-07	phytosulfokine 4 precursor (PSK4)
AT1G22400	0.462968	1.1725	1.28857	2.82867e-05	UGT85A1
AT4G18950	0.369107	1.32915	1.29421	7.81093e-07	Integrin-linked protein kinase family
AT5G40540	0.13984	0.911895	1.29673	0.00687303	Protein kinase superfamily protein
AT5G53050	0.343515	0.79444	1.30607	0.00015444	alpha/beta-Hydrolases superfamily protein
AT2G38310	-0.0611128	0.976139	1.30787	0.0386001	PYR1-like 4 (PYL4)
AT3G24520	1.14964	0.900215	1.31321	0.0154967	heat shock transcription factor C1 (HSFC1)
AT5G63820	1.45092	0.0687353	1.31446	0.802268	Protein of unknown function (DUF626)
AT1G25220	0.0977948	0.874373	1.32342	0.036414	anthranilate synthase beta subunit 1 (ASB1)
AT5G10300	0.0683283	0.534097	1.33014	0.09023	methyl esterase 5 (MES5)
AT5G25440	-0.0786751	1.37889	1.33141	1.97477e-05	Protein kinase superfamily protein
AT1G76680	0.691896	1.69905	1.33863	1.66179e-07	12-oxophytodienoate reductase 1 (OPR1)
AT4G37530	0.320985	0.926115	1.3431	0.0628714	Peroxidase superfamily protein
AT4G38400	0.831272	1.59084	1.34358	0.00142199	expansin-like A2 (EXLA2)
AT5G67480	0.773322	1.5714	1.34646	2.40918e-05	BTB and TAZ domain protein 4 (BT4)
AT1G50460	0.302759	0.950116	1.34688	0.00228158	hexokinase-like 1 (HKL1)
AT3G12145	0.12633	0.843804	1.35257	0.0129288	FLOR1 (FLR1)
AT4G36410	0.475129	1.03888	1.35642	0.000211298	ubiquitin-conjugating enzyme 17 (UBC17)
AT1G75960	0.469416	0.643298	1.3635	0.0293828	AMP-dependent synthetase and ligase family protein
AT1G29330	-0.050711	0.91719	1.37062	0.00251101	ENDOPLASMIC RETICULUM RETENTION DEFECTIVE 2 (ERD2)
AT2G34070	0.376485	0.567768	1.37206	0.00209341	TRICHOME BIREFRINGENCE-LIKE 37 (TBL37)
AT1G55450	1.10161	1.73188	1.37295	2.14485e-06	S-adenosyl-L-methionine-dependent methyltransferases superfamily protein
AT2G44500	0.892522	2.00462	1.37322	3.98655e-09	O-fucosyltransferase family protein
AT4G16000	0.0729126	0.887119	1.37424	0.0571398	unknown protein
AT5G34830	0.927199	0.122982	1.37646	0.761389	unknown protein
AT3G30720	-1.57616	-2.38453	1.37791	2.40863e-11	QUA-QUINE STARCH (QQS)
AT2G23320	1.26955	1.61849	1.38535	1.28058e-07	WRKY DNA-binding protein 15 (WRKY15)
AT4G16740	0.0621186	-0.539367	1.38558	0.443527	terpene synthase 03 (TPS03)
AT2G32240	0.134134	0.531987	1.39113	0.0298433	FUNCTIONS IN: molecular_function unknown
AT4G22590	0.704599	0.909026	1.39385	0.00119486	Haloacid dehalogenase-like hydrolase (HAD) superfamily protein
AT4G22592	0.704599	0.909026	1.39385	0.00119486	conserved peptide upstream open reading frame 27 (CPuORF27)
AT1G28050	0.392202	0.871319	1.3941	0.00479344	B-box type zinc finger protein with CCT domain
AT1G72416	0.331281	1.2535	1.39503	0.00355346	Chaperone DnaJ-domain superfamily protein
AT2G34510	0.731451	1.48178	1.39751	1.13177e-06	FUNCTIONS IN: molecular_function unknown
AT1G45145	0.213085	1.10437	1.39837	0.0083115	thioredoxin H-type 5 (TRX5)
AT2G30250	0.269739	1.14367	1.41174	0.000259388	WRKY DNA-binding protein 25 (WRKY25)
AT5G65390	0.903308	1.57858	1.41244	0.000917069	arabinogalactan protein 7 (AGP7)
AT5G37440	0.243444	0.405405	1.41821	0.329668	Chaperone DnaJ-domain superfamily protein
AT1G79245	0.807248	1.50206	1.41859	2.68285e-06	expressed protein
AT2G27500	1.24033	1.59565	1.42094	1.76738e-09	Glycosyl hydrolase superfamily protein
AT2G22770	1.25121	1.30409	1.42177	3.00713e-05	NAI1
AT2G45680	0.0910056	0.321453	1.42632	0.32607	TCP family transcription factor
AT3G52800	1.14716	1.75463	1.43263	4.46631e-07	A20/AN1-like zinc finger family protein
AT1G64220	0.915678	0.95158	1.44943	0.120807	translocase of outer membrane 7 kDa subunit 2 (TOM7-2)
AT4G35110	0.165768	0.743554	1.45127	0.00044087	Arabidopsis phospholipase-like protein (PEARLI 4) family
AT1G64200	0.723865	0.511936	1.45985	0.211908	vacuolar H+-ATPase subunit E isoform 3 (VHA-E3)
AT2G37025	0.391508	0.940427	1.46722	0.000755519	TRF-like 8 (TRFL8)
AT1G69840	0.91599	1.89325	1.4684	9.12287e-14	SPFH/Band 7/PHB domain-containing membrane-associated protein family
AT4G30210	0.721154	1.44222	1.469	5.51367e-09	P450 reductase 2 (ATR2)
AT4G39030	-0.0911387	0.79404	1.47393	0.000999592	ENHANCED DISEASE SUSCEPTIBILITY 5 (EDS5)
AT3G15630	1.72269	1.85455	1.47487	1.51902e-07	unknown protein
AT5G63450	0.321722	0.376645	1.48009	0.200133	cytochrome P450
AT3G25180	0.349636	0.400325	1.49027	0.255814	cytochrome P450
AT5G67210	0.205977	0.547732	1.49143	0.201323	Protein of unknown function (DUF579)
AT1G30135	0.83456	1.16396	1.49601	0.00140896	jasmonate-zim-domain protein 8 (JAZ8)
AT5G28630	1.80426	2.16725	1.49975	5.22116e-06	glycine-rich protein
AT4G30270	0.758438	1.30733	1.50248	0.00512606	xyloglucan endotransglucosylase/hydrolase 24 (XTH24)
AT4G01250	2.04896	1.99382	1.50532	1.28592e-05	WRKY22
AT3G08720	0.433501	1.0625	1.51211	7.9175e-05	serine/threonine protein kinase 2 (S6K2)
AT3G52400	1.72892	2.25832	1.5215	3.46938e-09	syntaxin of plants 122 (SYP122)
AT3G05490	0.810819	1.55162	1.52257	1.70446e-07	ralf-like 22 (RALFL22)
AT2G23680	0.005739	1.76155	1.52442	2.60763e-05	Cold acclimation protein WCOR413 family
AT2G27310	2.19932	2.01525	1.52606	1.5514e-05	F-box family protein
AT2G36080	1.20508	0.833998	1.53642	0.0017261	AP2/B3-like transcriptional factor family protein
AT5G05965	0.0629744	0.937646	1.54077	0.0259762	unknown protein
AT5G23510	0.538305	1.27761	1.54991	7.53398e-06	unknown protein
AT5G61440	1.8042	1.89925	1.55067	2.44113e-08	atypical CYS HIS rich thioredoxin 5 (ACHT5)
AT5G66210	1.10144	2.14847	1.55403	1.03356e-10	calcium-dependent protein kinase 28 (CPK28)
AT4G36900	0.200221	0.9573	1.5568	6.82871e-05	related to AP2 10 (RAP2.10)
AT1G06620	0.493685	0.945373	1.56036	0.00966557	2-oxoglutarate (2OG) and Fe(II)-dependent oxygenase superfamily protein
AT4G36670	0.380597	1.76362	1.56461	9.37907e-07	Major facilitator superfamily protein
AT1G78860	0.474785	1.62935	1.56469	1.06309e-06	D-mannose binding lectin protein with Apple-like carbohydrate-binding domain
AT1G02400	0.0262478	0.863048	1.56668	0.0382531	gibberellin 2-oxidase 6 (GA2OX6)
AT4G28085	0.303717	1.5445	1.57386	8.65704e-06	unknown protein
AT5G44585	0.474678	2.21509	1.57534	4.20897e-06	unknown protein
AT2G13547	3.5671	-0.658645	1.58404	0.341147	unknown protein
AT1G22530	0.686864	1.47111	1.58465	0.000268088	PATELLIN 2 (PATL2)
AT2G39420	0.272102	0.764489	1.5862	0.0166517	alpha/beta-Hydrolases superfamily protein
AT4G27410	2.74383	2.11858	1.58991	1.50926e-06	RESPONSIVE TO DESICCATION 26 (RD26)
AT1G19320	0.290782	0.659622	1.5969	0.239799	Pathogenesis-related thaumatin superfamily protein
AT3G56200	0.677887	1.41644	1.6012	0.00106701	Transmembrane amino acid transporter family protein
AT1G28330	1.23819	1.79014	1.60572	1.21735e-05	dormancy-associated protein-like 1 (DYL1)
AT4G15700	0.570178	1.45544	1.60967	0.000840731	Thioredoxin superfamily protein
AT5G65660	1.16292	1.53666	1.61357	1.53547e-06	hydroxyproline-rich glycoprotein family protein
AT1G02360	0.255286	1.8062	1.61434	1.39238e-05	Chitinase family protein
AT1G19180	1.68564	1.87206	1.61966	0.000866503	jasmonate-zim-domain protein 1 (JAZ1)
AT1G70290	1.96914	2.4305	1.62592	7.3392e-12	trehalose-6-phosphatase synthase S8 (TPS8)
AT1G11260	0.655397	1.82399	1.62812	1.3818e-06	sugar transporter 1 (STP1)
AT4G15990	0.562023	1.32385	1.62865	0.0174848	unknown protein
AT1G76090	0.516481	1.08552	1.65187	0.00331533	sterol methyltransferase 3 (SMT3)
AT2G36590	0.198467	0.27067	1.65641	0.588852	proline transporter 3 (ProT3)
AT3G18830	0.838488	1.59653	1.6597	2.22872e-09	polyol/monosaccharide transporter 5 (PMT5)
AT1G21120	0.591669	2.13643	1.66631	0.000114849	O-methyltransferase family protein
AT4G15670	0.948365	1.66716	1.67053	7.95285e-06	Thioredoxin superfamily protein
AT3G53600	1.39864	1.26395	1.67944	0.0490866	C2H2-type zinc finger family protein
AT1G52890	1.10026	0.980122	1.68195	0.000558505	NAC domain containing protein 19 (NAC019)
AT3G57450	1.66816	2.22538	1.68198	5.22875e-09	unknown protein
AT1G66160	1.83065	2.41815	1.68455	1.52759e-10	CYS
AT4G15760	1.62883	2.13243	1.69247	3.94083e-11	monooxygenase 1 (MO1)
AT5G09440	0.384457	1.31824	1.69768	5.54055e-05	EXORDIUM like 4 (EXL4)
AT4G14680	0.873327	1.4422	1.70478	1.80318e-07	APS3
AT3G47960	0.553121	1.36054	1.70649	1.38592e-07	Major facilitator superfamily protein
AT5G55120	1.08651	0.913529	1.70789	0.000188798	VITAMIN C DEFECTIVE 5 (VTC5)
AT2G25735	2.29578	2.32344	1.7136	1.0903e-06	unknown protein
AT5G52882	0.477311	1.18053	1.71747	2.77642e-07	P-loop containing nucleoside triphosphate hydrolases superfamily protein
AT1G14870	0.43352	1.80897	1.7249	5.20136e-05	PLANT CADMIUM RESISTANCE 2 (PCR2)
AT2G29720	1.04212	2.11016	1.72953	6.67771e-07	CTF2B
AT5G59730	1.96295	2.01942	1.73074	6.32527e-06	exocyst subunit exo70 family protein H7 (EXO70H7)
AT4G32480	2.94612	2.82291	1.73219	5.60719e-09	Protein of unknown function (DUF506)
AT5G28770	1.46366	1.74582	1.73377	0.000242737	BZO2H3
AT4G18205	1.67408	2.56772	1.73813	1.15603e-07	Nucleotide-sugar transporter family protein
AT1G09970	0.416228	1.3305	1.74972	4.39125e-10	LRR XI-23
AT3G13790	0.135089	1.04532	1.75772	0.000183909	ATBFRUCT1
AT4G23810	3.24856	2.66711	1.76023	1.01671e-05	WRKY53
AT4G32800	0.382638	1.56851	1.76099	8.15911e-05	Integrase-type DNA-binding superfamily protein
AT2G18700	1.39501	1.86343	1.7643	1.04688e-09	trehalose phosphatase/synthase 11 (TPS11)
AT4G20860	1.20466	1.40767	1.76906	0.00057064	FAD-binding Berberine family protein
AT2G24600	1.39115	2.91091	1.77015	2.5805e-09	Ankyrin repeat family protein
AT3G59880	0.600482	1.17781	1.77224	0.000342992	unknown protein
AT5G48540	1.0413	2.12988	1.78866	0.000189949	receptor-like protein kinase-related family protein
AT2G28400	1.80465	2.119	1.79832	3.79443e-06	Protein of unknown function
AT4G34150	1.77816	2.59243	1.79843	7.78963e-08	Calcium-dependent lipid-binding (CaLB domain) family protein
AT3G10985	1.63264	2.13818	1.80501	3.08409e-10	senescence associated gene 20 (SAG20)
AT1G78850	0.86193	2.11173	1.81098	3.599e-11	D-mannose binding lectin protein with Apple-like carbohydrate-binding domain
AT2G32150	2.01659	1.91883	1.81179	2.49804e-08	Haloacid dehalogenase-like hydrolase (HAD) superfamily protein
AT5G47240	1.01352	1.38315	1.81503	5.17119e-06	nudix hydrolase homolog 8 (NUDT8)
AT2G22330	0.989473	1.16848	1.82006	0.0055899	cytochrome P450
AT1G78830	1.45545	2.30459	1.83874	1.91993e-10	Curculin-like (mannose-binding) lectin family protein
AT2G42870	1.18388	1.91159	1.8394	6.51494e-05	PHY RAPIDLY REGULATED 1 (PAR1)
AT4G12720	0.920285	2.26698	1.85907	5.04047e-10	NUDT7
AT1G68350	0.23481	0.417537	1.86818	0.179603	unknown protein
AT4G38470	0.991223	1.46663	1.8697	2.176e-09	ACT-like protein tyrosine kinase family protein
AT1G66760	0.709089	0.882563	1.88399	0.00246497	MATE efflux family protein
AT1G57990	2.08768	2.9367	1.89128	3.03527e-10	purine permease 18 (PUP18)
AT4G20830	0.909167	2.00091	1.89206	1.5493e-09	FAD-binding Berberine family protein
AT1G74950	1.31791	1.37794	1.90101	3.69381e-06	TIFY10B
AT3G17860	1.04361	1.59281	1.91812	5.07927e-07	jasmonate-zim-domain protein 3 (JAZ3)
AT3G48360	2.76291	2.8238	1.92047	2.10497e-08	BTB and TAZ domain protein 2 (BT2)
AT5G22920	2.28245	2.46263	1.9338	1.40218e-06	CHY-type/CTCHY-type/RING-type Zinc finger protein
AT3G15450	2.21179	2.41067	1.98285	1.60205e-07	Aluminium induced protein with YGL and LRDR motifs
AT5G14120	0.767713	1.91827	1.99299	8.79571e-10	Major facilitator superfamily protein
AT5G13220	0.505144	0.839392	2.00074	0.0509456	jasmonate-zim-domain protein 10 (JAZ10)
AT3G09830	0.880851	1.77842	2.00292	3.67013e-08	Protein kinase superfamily protein
AT5G54710	0.935264	2.58209	2.03551	2.12318e-11	Ankyrin repeat family protein
AT3G15500	2.42148	1.92829	2.04178	2.0278e-05	NAC domain containing protein 3 (NAC3)
AT2G18690	0.431558	2.35659	2.05346	5.19561e-06	unknown protein
AT5G57550	0.833483	2.99282	2.0603	1.97937e-06	xyloglucan endotransglucosylase/hydrolase 25 (XTH25)
AT3G10720	1.52784	1.84886	2.06391	1.58768e-09	Plant invertase/pectin methylesterase inhibitor superfamily
AT5G64750	0.133561	0.53331	2.06735	0.0989103	ABA REPRESSOR1 (ABR1)
AT1G72450	1.95729	1.95452	2.07099	2.19009e-07	jasmonate-zim-domain protein 6 (JAZ6)
AT4G17230	0.977038	2.08188	2.07296	2.17091e-09	SCARECROW-like 13 (SCL13)
AT1G05675	1.90091	2.84388	2.08786	9.84926e-05	UDP-Glycosyltransferase superfamily protein
AT5G05440	0.870863	2.18591	2.11512	1.41865e-07	PYRABACTIN RESISTANCE 1-LIKE 5 (PYL5)
AT1G76650	2.34147	3.6825	2.1157	4.18114e-07	calmodulin-like 38 (CML38)
AT2G19800	0.577618	0.959548	2.1192	0.0923541	myo-inositol oxygenase 2 (MIOX2)
AT1G08930	0.562269	2.57251	2.14231	1.06044e-10	EARLY RESPONSE TO DEHYDRATION 6 (ERD6)
AT1G28480	1.62458	2.09729	2.1535	0.000325688	GRX480
AT2G32210	1.26187	1.94371	2.16593	5.24238e-05	unknown protein
AT2G24850	-0.291988	0.952373	2.16914	0.186436	tyrosine aminotransferase 3 (TAT3)
AT5G27520	1.36654	1.5299	2.17592	1.56652e-09	peroxisomal adenine nucleotide carrier 2 (PNC2)
AT1G65390	1.28029	2.21189	2.19828	4.47475e-07	phloem protein 2 A5 (PP2-A5)
AT1G56060	1.85885	2.43049	2.22372	0.000284919	unknown protein
AT3G51450	0.868542	1.34819	2.23283	0.001418	Calcium-dependent phosphotriesterase superfamily protein
AT3G57520	1.01003	2.19467	2.23416	6.35802e-09	seed imbibition 2 (SIP2)
AT1G33610	1.88271	2.06955	2.23467	1.03021e-08	Leucine-rich repeat (LRR) family protein
AT5G54170	0.95757	1.69672	2.23499	3.3388e-08	Polyketide cyclase/dehydrase and lipid transport superfamily protein
AT3G30775	0.185466	1.67948	2.23645	0.00388228	EARLY RESPONSIVE TO DEHYDRATION 5 (ERD5)
AT5G49360	1.80214	2.00164	2.25502	6.42186e-06	beta-xylosidase 1 (BXL1)
AT1G17420	0.723163	1.66804	2.25556	4.29223e-05	lipoxygenase 3 (LOX3)
AT5G57220	1.81101	3.85339	2.2622	4.64562e-09	cytochrome P450
AT3G06070	1.47996	2.17965	2.26917	1.88604e-06	unknown protein
AT3G21070	0.89369	1.86719	2.30633	2.55871e-05	NAD kinase 1 (NADK1)
AT2G34930	0.654562	1.186	2.32169	3.66797e-06	disease resistance family protein / LRR family protein
AT4G02380	1.4168	3.04979	2.33208	5.1243e-06	senescence-associated gene 21 (SAG21)
AT5G64260	1.79457	2.47791	2.34519	1.69123e-09	EXORDIUM like 2 (EXL2)
AT5G06860	1.53214	2.25179	2.35262	1.79533e-10	polygalacturonase inhibiting protein 1 (PGIP1)
AT1G17380	1.86565	2.30065	2.36067	0.000435421	jasmonate-zim-domain protein 5 (JAZ5)
AT4G29740	0.912423	1.75458	2.37569	5.3363e-05	cytokinin oxidase 4 (CKX4)
AT1G02610	1.61901	2.55373	2.39043	3.79994e-08	RING/FYVE/PHD zinc finger superfamily protein
AT1G20510	1.48476	2.16298	2.40901	2.33989e-08	OPC-8:0 CoA ligase1 (OPCL1)
AT1G80120	1.18188	1.59727	2.4186	0.000222141	Protein of unknown function (DUF567)
AT1G72520	1.82398	2.62271	2.42962	1.49403e-09	PLAT/LH2 domain-containing lipoxygenase family protein
AT4G23215	1.00385	1.7756	2.46485	0.0206561	pseudogene of cysteine-rich receptor-like protein kinase family protein
AT3G59350	1.27962	2.27119	2.52296	1.48763e-06	Protein kinase superfamily protein
AT1G19380	2.18072	2.65515	2.52943	8.93657e-07	Protein of unknown function (DUF1195)
AT3G15356	1.49545	3.45113	2.56709	2.7143e-08	Legume lectin family protein
AT1G70700	1.89983	2.04016	2.57925	9.67918e-05	TIFY7
AT5G57560	3.14269	4.18603	2.57975	1.27066e-06	Touch 4 (TCH4)
AT5G56980	1.82896	2.38881	2.62117	2.56891e-10	unknown protein
AT5G12340	1.6062	2.5534	2.62814	9.93934e-07	unknown protein
AT2G45660	1.73142	1.84261	2.63431	8.32402e-12	AGAMOUS-like 20 (AGL20)
AT5G20230	1.79637	3.05502	2.63778	3.39272e-09	blue-copper-binding protein (BCB)
AT1G44350	0.963251	1.75127	2.69062	3.83708e-06	IAA-leucine resistant (ILR)-like gene 6 (ILL6)
AT2G06050	1.17413	2.03513	2.69246	2.4884e-07	oxophytodienoate-reductase 3 (OPR3)
AT1G67105	0.282974	-0.160564	2.69506	0.629428	other RNA
AT5G03204	1.67652	1.23685	2.6963	0.220232	unknown protein
AT2G27690	1.25927	2.22031	2.70268	5.97871e-07	cytochrome P450
AT4G21870	1.26237	1.18777	2.71321	0.000738814	HSP20-like chaperones superfamily protein
AT3G25760	1.28615	1.78169	2.72047	0.0010006	allene oxide cyclase 1 (AOC1)
AT3G01290	1.60829	3.95808	2.72582	2.574e-12	SPFH/Band 7/PHB domain-containing membrane-associated protein family
AT4G28140	0.791311	1.97639	2.74286	0.0315807	Integrase-type DNA-binding superfamily protein
AT5G06870	1.65602	2.08575	2.74393	1.45621e-05	polygalacturonase inhibiting protein 2 (PGIP2)
AT3G45970	2.1795	3.53812	2.75737	1.72568e-05	expansin-like A1 (EXLA1)
AT1G51760	0.84199	1.65816	2.81809	7.20015e-08	IAA-ALANINE RESISTANT 3 (IAR3)
AT5G20250	2.21892	2.58886	2.82925	1.30724e-09	DARK INDUCIBLE 10 (DIN10)
AT3G25780	1.21767	2.65886	2.83725	5.3318e-07	allene oxide cyclase 3 (AOC3)
AT1G61890	2.0303	2.75869	2.87033	4.75473e-12	MATE efflux family protein
AT5G19230	2.23228	2.73234	2.94147	5.77281e-07	Glycoprotein membrane precursor GPI-anchored
AT4G36850	1.73722	2.43091	2.98056	3.64055e-07	PQ-loop repeat family protein / transmembrane family protein
AT4G30280	1.88573	3.44196	2.98857	1.42152e-07	xyloglucan endotransglucosylase/hydrolase 18 (XTH18)
AT3G53232	1.01712	1.54642	2.9943	3.49578e-06	ROTUNDIFOLIA like 1 (RTFL1)
AT3G22275	2.57912	1.05832	3.03698	0.189833	unknown protein
AT1G24260	2.58572	0.329606	3.13278	0.490047	SEPALLATA3 (SEP3)
AT1G19020	2.51601	3.74006	3.21647	8.71807e-08	unknown protein
AT2G22880	2.5122	3.31923	3.23109	0.000113611	VQ motif-containing protein
AT2G41100	2.62328	3.62721	3.23965	1.66406e-08	TOUCH 3 (TCH3)
AT3G50260	1.3716	2.89272	3.32729	2.47348e-07	cooperatively regulated by ethylene and jasmonate 1 (CEJ1)
AT3G23550	0.181626	2.95119	3.34447	3.27642e-06	MATE efflux family protein
AT2G34600	4.34209	4.20004	3.43175	9.10282e-08	jasmonate-zim-domain protein 7 (JAZ7)
AT5G05600	1.94236	2.83117	3.58917	4.58454e-07	2-oxoglutarate (2OG) and Fe(II)-dependent oxygenase superfamily protein
AT2G32200	2.66324	3.72156	3.61183	3.13833e-07	unknown protein
AT5G36925	2.20215	3.99622	4.15463	6.13742e-08	unknown protein
AT3G42658	-0.286314	-0.745919	4.21463	0.00703149	transposable element gene
AT4G31800	2.48977	4.51372	4.68393	3.39606e-12	WRKY DNA-binding protein 18 (WRKY18)

## Sheet: _WT_flcsvp_apex_SD
	svp-41 FLC FRI	SVP flc-3 FRI	svp-41 flc-3 FRI
	Fold change (log2)	Fold change (log2)	Fold change (log2)	q-value	Short Description	missexpressed genes in	svp-41 flc-3	in apices SD
AT2G18040	-3.28426	0.0443349	-3.23437	3.20104e-22	peptidylprolyl cis/trans isomerase	UP	55
AT5G10140	0.311138	-2.57859	-2.93422	1.82999e-16	FLOWERING LOCUS C (FLC)	Down	101
AT3G49580	-0.58265	-2.15044	-2.77376	8.73713e-11	RESPONSE TO LOW SULFUR 1 (LSU1)	Total	156
AT5G09530	-2.27749	-1.35956	-2.76449	4.53492e-07	hydroxyproline-rich glycoprotein family protein
AT3G22600	-2.43265	-1.11939	-2.74258	1.81111e-05	Bifunctional inhibitor/lipid-transfer protein/seed storage 2S albumin superfamily protein
AT3G22620	-2.54227	-1.29563	-2.72143	1.60688e-06	Bifunctional inhibitor/lipid-transfer protein/seed storage 2S albumin superfamily protein
AT3G49570	-0.581797	-2.07348	-2.6977	3.53132e-07	RESPONSE TO LOW SULFUR 3 (LSU3)
AT4G38080	-2.40218	-1.17974	-2.58305	1.31208e-05	hydroxyproline-rich glycoprotein family protein
AT5G09520	-2.2926	-1.68279	-2.3598	7.42043e-05	hydroxyproline-rich glycoprotein family protein
AT5G48850	-0.0727099	-0.954045	-2.14088	0.00108381	SULPHUR DEFICIENCY-INDUCED 1 (ATSDI1)
AT4G13493	-1.68956	-0.491144	-2.07349	4.85813e-05	miR850
AT1G04770	-0.292839	-0.999358	-2.05201	1.59275e-05	Tetratricopeptide repeat (TPR)-like superfamily protein
AT4G20390	-1.74603	-1.14367	-2.00655	2.74513e-06	Uncharacterised protein family (UPF0497)
AT3G02885	-1.57362	0.128163	-1.93567	0.000438819	GAST1 protein homolog 5 (GASA5)
AT1G56650	-1.03654	-1.56519	-1.9345	0.000689031	production of anthocyanin pigment 1 (PAP1)
AT1G74460	-1.76666	-1.01877	-1.90482	4.57077e-06	GDSL-like Lipase/Acylhydrolase superfamily protein
AT3G51000	-2.02781	-0.483708	-1.90021	2.61527e-12	alpha/beta-Hydrolases superfamily protein
AT4G11190	-1.53427	-0.808715	-1.89889	1.69333e-06	Disease resistance-responsive (dirigent-like protein) family protein
AT3G04720	-1.82881	-0.309861	-1.87166	0.00103862	pathogenesis-related 4 (PR4)
AT2G43940	-1.987	-0.266406	-1.86385	7.5938e-11	HARMLESS TO OZONE LAYER 3 (HOL3)
AT1G05260	-1.68762	-0.976322	-1.85295	5.64684e-08	RARE COLD INDUCIBLE GENE 3 (RCI3)
AT1G71000	-1.50362	-1.28186	-1.82834	0.00162088	Chaperone DnaJ-domain superfamily protein
AT4G11290	-1.54486	-0.339124	-1.80394	8.68839e-05	Peroxidase superfamily protein
AT1G03940	-0.0860265	-0.302014	-1.80003	0.000106826	HXXXD-type acyl-transferase family protein
AT2G21100	-1.51098	-0.720405	-1.79697	0.000149851	Disease resistance-responsive (dirigent-like protein) family protein
AT1G03495	-2.12766	-0.839779	-1.78285	6.04405e-05	HXXXD-type acyl-transferase family protein
AT1G21310	-1.39163	-0.506375	-1.7572	2.11976e-05	extensin 3 (EXT3)
AT1G55675	-1.89666	0.114524	-1.72579	3.85305e-10	unknown protein
AT4G31310	-1.63487	0.00302206	-1.68736	5.47818e-12	AIG2-like (avirulence induced gene) family protein
AT5G44550	-1.10415	-0.990886	-1.68642	6.0035e-05	Uncharacterised protein family (UPF0497)
AT1G19960	-1.0831	-0.836662	-1.68123	1.76472e-07	BEST Arabidopsis thaliana protein match is: transmembrane receptors (TAIR:AT2G32140.1)
AT2G38380	-1.52515	-0.658611	-1.6759	0.000695593	Peroxidase superfamily protein
AT5G24660	-0.744536	-1.24441	-1.67582	7.39621e-05	RESPONSE TO LOW SULFUR 2 (LSU2)
AT4G14090	-1.15444	-1.10138	-1.6425	0.000817056	UDP-Glycosyltransferase superfamily protein
AT4G13575	-1.12891	0.200389	-1.57697	0.00050024	unknown protein
AT5G13900	-1.18889	-0.949455	-1.54803	0.000344194	Bifunctional inhibitor/lipid-transfer protein/seed storage 2S albumin superfamily protein
AT2G40750	-1.11745	-0.971849	-1.53056	0.000284919	WRKY DNA-binding protein 54 (WRKY54)
AT4G13495	-1.17995	-0.307542	-1.51777	1.81847e-07	unknown gene
AT5G20150	-0.117935	-1.22051	-1.51525	2.77569e-05	SPX domain gene 1 (SPX1)
AT3G44990	-1.33577	-1.33063	-1.50003	0.000111741	xyloglucan endo-transglycosylase-related 8 (XTR8)
AT5G11930	-1.02323	-1.00183	-1.48779	1.20804e-05	Thioredoxin superfamily protein
AT4G36610	-1.14529	-0.503015	-1.48676	6.74239e-05	alpha/beta-Hydrolases superfamily protein
AT2G23540	-1.05581	-0.677512	-1.48639	0.000943358	GDSL-like Lipase/Acylhydrolase superfamily protein
AT5G07990	-1.22124	-1.08852	-1.47928	0.000146296	TRANSPARENT TESTA 7 (TT7)
AT3G17790	-0.511201	-1.1208	-1.47723	0.000225269	purple acid phosphatase 17 (PAP17)
AT4G21760	-1.37724	-0.503024	-1.47471	3.59296e-06	beta-glucosidase 47 (BGLU47)
AT1G17860	-1.18591	0.11572	-1.456	4.81586e-06	Kunitz family trypsin and protease inhibitor protein
AT2G48130	-1.43681	-0.889517	-1.45469	4.28927e-05	Bifunctional inhibitor/lipid-transfer protein/seed storage 2S albumin superfamily protein
AT4G15210	-1.25284	-0.960585	-1.45127	0.0091778	beta-amylase 5 (BAM5)
AT5G07475	-1.47253	-0.626088	-1.42907	0.000353921	Cupredoxin superfamily protein
AT2G25510	-1.42591	-0.466154	-1.42711	2.03669e-05	unknown protein
AT5G66250	-1.42893	-0.0415921	-1.42099	2.02753e-11	kinectin-related
AT2G02850	-1.26219	-0.387825	-1.39766	0.00010589	plantacyanin (ARPN)
AT3G47500	-0.881202	-1.22592	-1.39365	5.58277e-05	cycling DOF factor 3 (CDF3)
AT1G02450	-1.14079	-1.20372	-1.38466	0.000959145	NIM1-interacting 1 (NIMIN1)
AT5G09480	-1.30398	-0.977102	-1.35952	0.00138456	hydroxyproline-rich glycoprotein family protein
AT1G12400	-1.40818	0.00199138	-1.35016	1.4154e-09	Nucleotide excision repair
AT3G49120	-1.33257	-0.504211	-1.34009	0.000224241	peroxidase CB (PRXCB)
AT4G02520	-1.26851	-0.715127	-1.3253	0.00854648	glutathione S-transferase PHI 2 (GSTF2)
AT5G17050	-0.746082	-0.818502	-1.3182	0.000374324	UDP-glucosyl transferase 78D2 (UGT78D2)
AT3G44970	-1.13688	-0.565349	-1.31591	4.99531e-06	Cytochrome P450 superfamily protein
AT5G41040	-1.01512	-0.650456	-1.30852	8.99845e-06	HXXXD-type acyl-transferase family protein
AT3G44450	-0.387479	-1.34453	-1.29788	0.000221856	unknown protein
AT5G03350	-1.09243	-0.786038	-1.29502	0.0010004	Legume lectin family protein
AT3G52740	-0.994328	-1.1349	-1.29262	8.48974e-06	unknown protein
AT5G11260	-0.805906	-0.881862	-1.28652	7.9493e-06	ELONGATED HYPOCOTYL 5 (HY5)
AT4G21990	0.044408	-0.275794	-1.28022	0.00317428	APS reductase 3 (APR3)
AT5G64810	-1.16931	-1.16119	-1.24066	0.000134517	WRKY DNA-binding protein 51 (WRKY51)
AT5G01820	-0.185619	-0.611211	-1.2216	8.63102e-05	serine/threonine protein kinase 1 (SR1)
AT3G32980	-1.04717	-0.623273	-1.21678	0.000250919	Peroxidase superfamily protein
AT5G23320	-0.967968	-0.188598	-1.20661	4.951e-07	homolog of yeast STE14 A (STE14A)
AT1G31690	-0.718015	-0.578837	-1.19519	0.00015078	Copper amine oxidase family protein
AT2G14580	-0.829468	-0.312962	-1.15626	1.46825e-05	basic pathogenesis-related protein 1 (PRB1)
AT3G14200	-0.608197	-0.851523	-1.14262	0.00018098	Chaperone DnaJ-domain superfamily protein
AT4G04610	-0.327896	-0.623048	-1.14229	0.0011657	APS reductase 1 (APR1)
AT4G12890	-0.672154	-0.830274	-1.13911	0.00184368	Gamma interferon responsive lysosomal thiol (GILT) reductase family protein
AT5G11790	-0.916939	-0.60757	-1.13891	2.96523e-06	N-MYC downregulated-like 2 (NDL2)
AT3G42930	-0.911169	-0.438462	-1.13289	0.00386563	CACTA-like transposase family (Ptta/En/Spm)
AT2G36120	-1.4058	-0.0903241	-1.13125	0.000135352	DEFECTIVELY ORGANIZED TRIBUTARIES 1 (DOT1)
AT5G44568	-1.10422	-0.126041	-1.10063	7.02428e-05	unknown protein
AT5G55620	-0.391105	-0.85226	-1.09913	0.00192733	unknown protein
AT2G21320	-0.17404	-0.861266	-1.08435	0.00021312	B-box zinc finger family protein
AT5G46830	-0.562395	-0.94264	-1.08081	2.20745e-05	NACL-inducible gene 1 (NIG1)
AT1G04250	-0.628421	-0.407536	-1.07266	2.94334e-06	AUXIN RESISTANT 3 (AXR3)
AT3G63510	-1.06876	-0.209484	-1.07205	1.72106e-09	FMN-linked oxidoreductases superfamily protein
AT3G29590	-0.691067	-0.592508	-1.07157	0.00149997	AT5MAT
AT2G41650	-0.973951	0.322979	-1.06987	2.30542e-06	unknown protein
AT3G26290	-0.285922	-0.996122	-1.06596	3.22558e-07	cytochrome P450
AT1G70260	-0.835066	-0.531266	-1.06465	0.00168234	nodulin MtN21 /EamA-like transporter family protein
AT1G71030	-0.177015	-0.667371	-1.06409	0.00658976	MYB-like 2 (MYBL2)
AT1G76952	-0.618028	-0.727149	-1.05462	0.00179241	inflorescence deficient in abscission (IDA)-like 5 (IDL5)
AT4G14465	-0.980375	-0.500973	-1.05381	1.53974e-05	AT-hook motif nuclear-localized protein 20 (AHL20)
AT4G36760	-1.07528	-0.196636	-1.04869	1.52966e-10	aminopeptidase P1 (APP1)
AT5G44190	-0.185239	-0.74978	-1.04403	0.00786714	GOLDEN2-like 2 (GLK2)
AT3G12500	-0.927866	-0.376091	-1.03833	4.85445e-05	basic chitinase (HCHIB)
AT2G34490	-0.662958	-0.876668	-1.00912	3.26393e-05	cytochrome P450
AT3G55120	-0.707773	-0.546681	-1.00694	0.00138439	TRANSPARENT TESTA 5 (TT5)
AT2G18370	-0.757416	-0.798823	-1.00544	0.00630505	Bifunctional inhibitor/lipid-transfer protein/seed storage 2S albumin superfamily protein
AT5G01790	-0.450519	-0.922064	-1.0044	8.85245e-05	unknown protein
AT5G01870	-0.903679	0.0799993	-1.00327	0.00934997	Bifunctional inhibitor/lipid-transfer protein/seed storage 2S albumin superfamily protein
AT3G21560	-0.509534	-0.46769	-1.00161	7.43772e-06	UGT84A2
AT2G37900	0.560237	0.320143	1.01121	1.6393e-05	Major facilitator superfamily protein
AT5G01200	0.263121	0.236565	1.01194	0.000148649	Duplicated homeodomain-like superfamily protein
AT4G34400	0.289426	0.1307	1.01488	0.000183387	AP2/B3-like transcriptional factor family protein
AT5G56980	0.522445	0.86758	1.02343	0.000970078	unknown protein
AT1G49200	0.466098	0.829168	1.04522	0.00689234	RING/U-box superfamily protein
AT3G19030	0.750259	0.884485	1.04983	0.00685504	unknown protein
AT1G77760	0.548573	0.856189	1.05105	0.000294883	nitrate reductase 1 (NIA1)
AT5G13790	0.772017	0.673126	1.05648	0.00708143	AGAMOUS-like 15 (AGL15)
AT5G05965	0.0708404	0.469118	1.07177	0.00879618	unknown protein
AT5G23660	0.760289	0.067498	1.0856	0.00111346	homolog of Medicago truncatula MTN3 (MTN3)
AT1G08930	0.83552	1.29971	1.08703	0.000726214	EARLY RESPONSE TO DEHYDRATION 6 (ERD6)
AT2G44195	0.617587	0.230141	1.09529	0.0016555	CBF1-interacting co-repressor CIR
AT4G15953	0.757045	0.286127	1.11906	2.24303e-05	Maternally expressed gene (MEG) family protein
AT1G77885	0.461095	0.879411	1.12294	1.24304e-05	unknown protein
AT5G19120	0.988447	1.07189	1.18457	0.000749049	Eukaryotic aspartyl protease family protein
AT2G23600	0.390938	0.608603	1.19041	5.0124e-06	acetone-cyanohydrin lyase (ACL)
AT3G15450	0.738776	1.15548	1.19685	0.00503953	Aluminium induced protein with YGL and LRDR motifs
AT5G52882	0.69609	0.903645	1.20099	1.9979e-07	P-loop containing nucleoside triphosphate hydrolases superfamily protein
AT5G14120	0.628316	0.896044	1.24755	4.70687e-06	Major facilitator superfamily protein
AT5G06870	0.327437	0.363443	1.28953	0.00689497	polygalacturonase inhibiting protein 2 (PGIP2)
AT5G16190	0.787735	0.552668	1.3079	1.6248e-06	cellulose synthase like A11 (CSLA11)
AT3G62950	0.711074	1.95486	1.31714	0.00108304	Thioredoxin superfamily protein
AT3G12955	0.974241	0.301281	1.33505	4.26364e-05	SAUR-like auxin-responsive protein family
AT5G60610	1.19278	0.0805623	1.34142	2.54223e-07	F-box/RNI-like superfamily protein
AT1G19530	0.565945	1.47557	1.36451	1.33101e-05	unknown protein
AT1G67105	-0.119818	-0.219766	1.39313	1.08138e-07	other RNA
AT3G28857	0.426542	0.262901	1.39439	8.71753e-06	basic helix-loop-helix (bHLH) DNA-binding family protein
AT3G58270	0.771064	0.116807	1.40387	1.246e-07	Arabidopsis phospholipase-like protein (PEARLI 4) with TRAF-like domain
AT5G64060	0.76151	0.071962	1.41526	6.65008e-08	NAC domain containing protein 103 (NAC103)
AT5G49360	1.25322	0.950121	1.43451	0.000844618	beta-xylosidase 1 (BXL1)
AT1G72450	1.20571	1.05304	1.46224	3.4543e-05	jasmonate-zim-domain protein 6 (JAZ6)
AT4G16000	0.074734	1.61016	1.50356	0.000468139	unknown protein
AT1G44350	0.469144	0.482332	1.50573	4.46765e-05	IAA-leucine resistant (ILR)-like gene 6 (ILL6)
AT5G05600	0.773835	0.688387	1.52755	0.0038079	2-oxoglutarate (2OG) and Fe(II)-dependent oxygenase superfamily protein
AT4G34790	0.915338	0.982166	1.57573	0.000127774	SAUR-like auxin-responsive protein family
AT1G54020	0.613154	0.382993	1.5793	0.00390882	GDSL-like Lipase/Acylhydrolase superfamily protein
AT5G34830	0.826766	0.243504	1.59175	4.43129e-05	unknown protein
AT2G41100	1.32865	1.78916	1.60867	0.00520845	TOUCH 3 (TCH3)
AT2G19970	1.2576	0.380192	1.62095	0.000157088	CAP (Cysteine-rich secretory proteins
AT4G26220	1.31118	0.178354	1.67581	6.59448e-10	S-adenosyl-L-methionine-dependent methyltransferases superfamily protein
AT1G67865	0.559543	1.11942	1.71129	1.58639e-07	unknown protein
AT5G63820	1.39721	0.515182	1.73488	4.20164e-05	Protein of unknown function (DUF626)
AT2G45660	0.500674	0.468627	1.77049	2.18391e-11	AGAMOUS-like 20 (AGL20)
AT2G11891	0.715114	0.438464	1.78631	0.000209667	unknown protein
AT1G70700	1.14088	1.05655	1.87484	0.000314945	TIFY7
AT5G20250	1.4319	1.32867	1.91765	6.21544e-07	DARK INDUCIBLE 10 (DIN10)
AT3G22275	2.1262	1.32194	1.92744	0.004621	unknown protein
AT3G30775	0.786993	1.90169	2.02524	0.000455913	EARLY RESPONSIVE TO DEHYDRATION 5 (ERD5)
AT3G48360	1.57981	1.8125	2.16986	3.42875e-06	BTB and TAZ domain protein 2 (BT2)
AT5G51810	1.16036	0.872164	2.26049	1.46993e-11	gibberellin 20 oxidase 2 (GA20OX2)
AT2G13547	4.04335	-0.743163	2.38782	1.23277e-05	unknown protein
AT4G21870	1.40783	1.2535	2.59991	6.77461e-10	HSP20-like chaperones superfamily protein
AT3G27630	1.76623	0.184405	2.6472	3.93118e-08	unknown protein
AT3G30720	-1.68167	-2.04221	2.75581	6.32828e-13	QUA-QUINE STARCH (QQS)
AT3G42658	-0.0750905	-0.419326	5.04994	9.41314e-21	transposable element gene

## Sheet: _WT_svp_Leaf_LD
	svp-41 FLC FRI		SVP flc-3 FRI	svp-41 flc-3 FRI
	Fold change (log2)	q-value	Fold change (log2)	Fold change (log2)	Short Description	missexpressed genes in	svp-41	in leaves LD
AT1G02610	1.45489	0.000487382	2.54329	1.79826	RING/FYVE/PHD zinc finger superfamily protein	UP	48
AT1G14880	-1.78319	0.00100782	-0.526003	-1.98331	PLANT CADMIUM RESISTANCE 1 (PCR1)	Down	23
AT1G19690	-1.44698	1.07168e-10	-0.155499	-1.42781	NAD(P)-binding Rossmann-fold superfamily protein	Total	71
AT1G23390	1.04929	0.00506605	1.32701	0.246254	Kelch repeat-containing F-box family protein
AT1G24260	2.00447	1.19368e-07	-0.0097039	2.35136	SEPALLATA3 (SEP3)
AT1G25400	1.28513	0.000552432	1.82616	0.5457	unknown protein
AT1G54740	1.08934	0.000826385	1.54926	0.682338	Protein of unknown function (DUF3049)
AT1G55675	-1.46819	1.2791e-08	0.109175	-1.57049	unknown protein
AT1G59590	1.08387	0.00546509	1.19674	0.404411	ZCF37
AT1G68840	-3.00364	7.76757e-07	-2.54722	-0.975498	related to ABI3/VP1 2 (RAV2)
AT1G69480	1.86467	1.08789e-06	3.14417	-0.0432337	EXS (ERD1/XPR1/SYG1) family protein
AT1G69890	1.05608	0.000587568	1.82977	1.02209	CONTAINS InterPro DOMAIN/s: Protein of unknown function DUF569 (InterPro:IPR007679)
AT1G70290	1.1932	1.68468e-05	1.89583	1.29655	trehalose-6-phosphatase synthase S8 (TPS8)
AT1G71990	-1.00238	2.76065e-06	-0.166093	-1.32474	fucosyltransferase 13 (FUT13)
AT1G80440	1.26707	0.00134577	1.56525	0.151409	Galactose oxidase/kelch repeat superfamily protein
AT2G03540	1.35982	0.00641437	1.08427	0.669675	similar to unknown protein [Arabidopsis thaliana] (TAIR:AT4G11710.1)
AT2G05380	-1.12636	0.00229587	0.33515	-1.08194	glycine-rich protein 3 short isoform (GRP3S)
AT2G05914	-1.58836	1.56247e-09	-0.501006	-1.76366	Potential natural antisense gene, locus overlaps with AT2G05915
AT2G13547	3.70764	2.42811e-09	-0.173756	2.17941	unknown protein
AT2G18040	-2.85663	8.1934e-21	0.0117868	-2.96332	peptidylprolyl cis/trans isomerase
AT2G20670	2.08614	0.000627938	2.63705	1.09485	Protein of unknown function (DUF506)
AT2G23000	1.13385	0.000923093	-0.103342	0.906151	serine carboxypeptidase-like 10 (scpl10)
AT2G24550	1.24564	0.000735603	2.10341	1.06206	unknown protein
AT2G25735	1.65786	0.00024317	2.45206	0.903688	unknown protein
AT2G25900	1.20143	0.00373323	1.8061	0.931698	ATCTH
AT2G26560	-1.64727	3.53729e-06	0.68276	-1.43183	phospholipase A 2A (PLA2A)
AT2G31440	-1.23313	4.485e-13	0.0468108	-1.29281	INVOLVED IN: positive regulation of catalytic activity
AT2G36120	-1.13207	0.000134108	0.296163	-1.16002	DEFECTIVELY ORGANIZED TRIBUTARIES 1 (DOT1)
AT2G40750	-1.19104	0.00514779	-0.780128	-1.97564	WRKY DNA-binding protein 54 (WRKY54)
AT2G43940	-1.54901	4.8717e-09	-0.132913	-1.66969	HARMLESS TO OZONE LAYER 3 (HOL3)
AT2G44130	1.10754	8.82809e-05	1.69389	0.582124	Galactose oxidase/kelch repeat superfamily protein
AT2G44940	-1.28394	2.70368e-06	-1.88119	-1.55164	Integrase-type DNA-binding superfamily protein
AT2G45660	1.68635	7.02864e-11	1.68244	2.72065	AGAMOUS-like 20 (AGL20)
AT2G46440	-1.10494	0.00112814	-0.601232	-1.72832	cyclic nucleotide-gated channels (CNGC11)
AT3G03480	1.09101	4.11808e-05	0.434117	1.39646	acetyl CoA:(Z)-3-hexen-1-ol acetyltransferase (CHAT)
AT3G07350	1.41196	0.000642878	1.9149	1.04865	Protein of unknown function (DUF506)
AT3G10020	1.04952	0.00259617	1.83831	1.34849	unknown protein
AT3G15450	1.42182	0.000768526	2.09081	1.64848	Aluminium induced protein with YGL and LRDR motifs
AT3G15500	1.91411	2.27124e-05	2.24362	2.28757	NAC domain containing protein 3 (NAC3)
AT3G15630	1.27427	9.41054e-05	1.9647	1.44224	unknown protein
AT3G18773	1.25421	0.000264683	1.30354	0.153886	RING/U-box superfamily protein
AT3G19580	1.10253	0.00677978	1.53522	0.942502	zinc-finger protein 2 (ZF2)
AT3G23600	-1.24759	9.18463e-10	-0.037478	-1.24375	alpha/beta-Hydrolases superfamily protein
AT3G30720	-1.49715	5.47492e-07	-2.2046	1.14792	QUA-QUINE STARCH (QQS)
AT3G48360	2.52908	2.02774e-07	3.17711	2.81189	BTB and TAZ domain protein 2 (BT2)
AT3G51000	-1.17093	1.37845e-07	0.256457	-1.1872	alpha/beta-Hydrolases superfamily protein
AT3G52450	1.05899	0.00150533	0.986342	0.579657	plant U-box 22 (PUB22)
AT3G52480	1.21984	0.00131838	1.07016	0.583563	unknown protein
AT3G55005	-1.19081	4.24369e-08	0.107308	-1.0417	tonneau 1b (TON1B)
AT3G60180	-1.11242	0.0033364	0.220333	-0.753143	P-loop containing nucleoside triphosphate hydrolases superfamily protein
AT4G01250	1.24581	0.00579793	2.05203	1.2902	WRKY22
AT4G19540	1.15664	9.14824e-08	0.150525	0.846367	IND1(iron-sulfur protein required for NADH dehydrogenase)-like (INDL)
AT4G23810	2.29399	0.000106293	2.95705	1.96956	WRKY53
AT4G27410	1.65235	8.84491e-05	1.9726	1.75277	RESPONSIVE TO DESICCATION 26 (RD26)
AT4G32480	1.89163	1.19388e-05	2.16371	1.39316	Protein of unknown function (DUF506)
AT4G37610	2.35259	1.14921e-07	2.70407	1.14613	BTB and TAZ domain protein 5 (BT5)
AT5G15930	-1.14937	7.57948e-09	-0.268467	-1.13861	plant adhesion molecule 1 (PAM1)
AT5G19120	1.76504	1.73822e-06	2.32831	1.55527	Eukaryotic aspartyl protease family protein
AT5G20250	1.37485	0.000147899	1.81785	1.71676	DARK INDUCIBLE 10 (DIN10)
AT5G21940	1.59827	3.87842e-06	1.69688	0.663499	unknown protein
AT5G22920	2.02525	3.7354e-05	3.09761	2.43135	CHY-type/CTCHY-type/RING-type Zinc finger protein
AT5G46710	1.02176	0.004778	1.38319	0.786345	PLATZ transcription factor family protein
AT5G49360	1.27815	0.00306329	2.06179	1.66934	beta-xylosidase 1 (BXL1)
AT5G49448	1.07307	0.00290002	1.70177	1.02894	conserved peptide upstream open reading frame 4 (CPuORF4)
AT5G49450	1.07307	0.00290002	1.70177	1.02894	basic leucine-zipper 1 (bZIP1)
AT5G54610	-1.42935	4.70787e-06	-0.844186	-1.60254	ankyrin (ANK)
AT5G56550	1.44202	1.19733e-05	1.48502	0.322646	OXIDATIVE STRESS 3 (OXS3)
AT5G61440	1.42932	5.53085e-06	1.95959	1.47457	atypical CYS HIS rich thioredoxin 5 (ACHT5)
AT5G63160	1.55193	1.05159e-06	2.94338	2.34945	BTB and TAZ domain protein 1 (BT1)
AT5G63820	1.60218	0.00013525	1.12701	1.81153	Protein of unknown function (DUF626)
AT5G66250	-1.51617	4.11859e-12	0.270224	-1.49141	kinectin-related

## Sheet: _WT_svp_apex_LD
	svp-41 FLC FRI		SVP flc-3 FRI	svp-41 flc-3 FRI
	Fold change (log2)	q-value	Fold change (log2)	Fold change (log2)	Short Description	missexpressed genes in	svp-41	in apices LD
AT1G06350	-1.00445	0.00533172	0.0878228	0.136913	Fatty acid desaturase family protein	UP	15
AT1G12400	-1.02614	4.09764e-07	0.027136	-1.05574	Nucleotide excision repair	Down	47
AT1G17860	-1.32482	2.26176e-05	0.00863906	-1.67077	Kunitz family trypsin and protease inhibitor protein	Total	62
AT1G21310	-1.22367	0.00265267	-0.319939	-1.28125	extensin 3 (EXT3)
AT1G54000	-1.07246	0.0039261	-0.609006	-1.42793	GDSL-like Lipase/Acylhydrolase superfamily protein
AT1G55675	-2.00655	1.10615e-11	0.0286	-2.25906	unknown protein
AT1G67940	-1.05091	5.22876e-06	-0.252725	-1.03165	non-intrinsic ABC protein 3 (NAP3)
AT1G74460	-1.70574	2.76772e-05	-0.385125	-2.09602	GDSL-like Lipase/Acylhydrolase superfamily protein
AT2G02850	-1.10325	0.00215122	-0.410019	-1.44527	plantacyanin (ARPN)
AT2G05380	-1.05679	0.00443453	-0.452187	-1.22021	glycine-rich protein 3 short isoform (GRP3S)
AT2G05440	-2.26613	0.000101017	-0.660703	-2.81322	GLYCINE RICH PROTEIN 9 (GRP9)
AT2G13547	3.75478	1.8707e-09	-0.369566	2.14615	unknown protein
AT2G14115	-1.21758	1.46073e-06	-0.115419	-1.23113	Potential natural antisense gene, locus overlaps with AT2G14120
AT2G14160	1.34213	4.84511e-06	0.664257	0.932194	RNA-binding (RRM/RBD/RNP motifs) family protein
AT2G18040	-3.41646	1.45141e-22	-0.0453041	-3.51383	peptidylprolyl cis/trans isomerase
AT2G18150	-2.31105	7.87209e-08	-0.924474	-2.48257	Peroxidase superfamily protein
AT2G18370	-2.35923	1.08779e-08	-0.674356	-2.13143	Bifunctional inhibitor/lipid-transfer protein/seed storage 2S albumin superfamily protein
AT2G23540	-2.09281	6.43444e-06	-0.590665	-2.09988	GDSL-like Lipase/Acylhydrolase superfamily protein
AT2G37130	-1.02654	0.00703129	0.0817462	-1.19513	Peroxidase superfamily protein
AT2G38390	-1.50896	0.000154465	-0.455631	-1.71091	Peroxidase superfamily protein
AT2G41650	-1.38068	1.58254e-08	-0.0911046	-1.45516	unknown protein
AT2G43150	-1.06053	0.000171818	-0.802443	-1.35119	Proline-rich extensin-like family protein
AT2G43940	-1.96922	2.12079e-11	-0.100717	-1.86579	HARMLESS TO OZONE LAYER 3 (HOL3)
AT2G48130	-1.05029	0.00290224	-0.0923184	-1.15773	Bifunctional inhibitor/lipid-transfer protein/seed storage 2S albumin superfamily protein
AT3G04720	-1.59128	0.00581366	-0.260289	-1.74059	pathogenesis-related 4 (PR4)
AT3G12500	-1.66142	8.25854e-09	-0.356857	-1.68185	basic chitinase (HCHIB)
AT3G28857	1.38641	9.61973e-06	1.32734	1.7114	basic helix-loop-helix (bHLH) DNA-binding family protein
AT3G30720	-1.81036	1.17775e-08	-2.37117	2.40354	QUA-QUINE STARCH (QQS)
AT3G33008	1.02614	0.00412405	0.152983	0.298746	pseudogene
AT3G48360	1.87087	3.88137e-05	2.45612	2.36374	BTB and TAZ domain protein 2 (BT2)
AT3G49120	-1.16018	0.00138897	-0.450324	-1.35141	peroxidase CB (PRXCB)
AT3G51000	-2.25506	2.74573e-14	-0.201867	-2.05768	alpha/beta-Hydrolases superfamily protein
AT3G57260	-1.75063	0.000355178	-0.40462	-1.51978	beta-1
AT3G63510	-1.04391	3.04624e-09	-0.10704	-1.06299	FMN-linked oxidoreductases superfamily protein
AT4G11640	-1.17036	1.89786e-08	-0.124822	-1.00997	serine racemase (SR)
AT4G12470	-1.78476	0.00187448	-0.393577	-2.57689	azelaic acid induced 1 (AZI1)
AT4G12480	-1.95995	0.000259258	-0.466582	-2.49923	pEARLI 1
AT4G12890	-1.09386	0.00284172	-0.892769	-0.900207	Gamma interferon responsive lysosomal thiol (GILT) reductase family protein
AT4G13493	-1.4622	0.00402091	-0.240255	-1.56656	miR850
AT4G13575	-1.76849	0.000104203	-0.251141	-1.41086	unknown protein
AT4G20390	-1.1125	0.00755038	0.0534782	-1.52316	Uncharacterised protein family (UPF0497)
AT4G21870	1.09722	0.0018627	0.080503	1.25374	HSP20-like chaperones superfamily protein
AT4G26220	1.35459	6.19629e-08	0.120711	1.51937	S-adenosyl-L-methionine-dependent methyltransferases superfamily protein
AT4G31310	-1.72971	2.96368e-12	-0.349044	-1.60939	AIG2-like (avirulence induced gene) family protein
AT4G33470	-1.09353	7.10094e-10	0.0303828	-0.965256	histone deacetylase 14 (hda14)
AT4G36430	-1.44162	2.87267e-05	-0.438961	-1.48195	Peroxidase superfamily protein
AT4G36760	-1.03954	1.88772e-10	0.0574359	-1.08277	aminopeptidase P1 (APP1)
AT4G38080	-1.62951	0.00534303	-0.460765	-1.94272	hydroxyproline-rich glycoprotein family protein
AT5G09480	-1.65076	0.000110519	-0.447013	-1.78105	hydroxyproline-rich glycoprotein family protein
AT5G09530	-1.74142	0.000668321	-0.144698	-2.14552	hydroxyproline-rich glycoprotein family protein
AT5G18670	1.03001	0.00856955	1.40225	1.2814	beta-amylase 3 (BMY3)
AT5G20250	1.10694	0.00223895	1.42002	1.66888	DARK INDUCIBLE 10 (DIN10)
AT5G23320	-1.63499	9.19076e-10	-0.0495674	-1.402	homolog of yeast STE14 A (STE14A)
AT5G39860	1.78587	0.00525665	1.08994	2.73387	PACLOBUTRAZOL RESISTANCE1 (PRE1)
AT5G44550	-1.72779	4.15662e-05	-0.6006	-1.80164	Uncharacterised protein family (UPF0497)
AT5G49448	1.01508	0.00509009	1.45964	1.05179	conserved peptide upstream open reading frame 4 (CPuORF4)
AT5G49450	1.01508	0.00509009	1.45964	1.05179	basic leucine-zipper 1 (bZIP1)
AT5G51810	1.1184	2.31768e-05	0.673947	2.30356	gibberellin 20 oxidase 2 (GA20OX2)
AT5G57980	-1.00643	0.00856293	0.252016	-1.30901	RNA polymerase II fifth largest subunit
AT5G60610	1.0454	2.05344e-05	-0.0526291	1.45144	F-box/RNI-like superfamily protein
AT5G63820	1.2108	0.00405398	0.512859	1.39397	Protein of unknown function (DUF626)
AT5G66250	-1.52197	3.75281e-12	0.0670042	-1.41497	kinectin-related

## Sheet: _WT_flc_Leaf_LD
	svp-41 FLC FRI	SVP flc-3 FRI		svp-41 flc-3 FRI
	Fold change (log2)	Fold change (log2)	q-value	Fold change (log2)	Short Description	missexpressed genes in	flc-3	in leaves LD
AT1G02360	0.118615	1.7484	2.3445e-05	1.33437	Chitinase family protein	UP	232
AT1G02610	1.45489	2.54329	4.13378e-08	1.79826	RING/FYVE/PHD zinc finger superfamily protein	Down	32
AT1G02660	0.825798	1.81881	3.87981e-09	0.829826	alpha/beta-Hydrolases superfamily protein	Total	264
AT1G03090	0.172137	1.02219	1.66068e-06	0.843244	MCCA
AT1G03220	0.476201	1.28711	1.0936e-05	1.01517	Eukaryotic aspartyl protease family protein
AT1G03610	0.771169	1.60663	1.07735e-06	1.43066	Protein of unknown function (DUF789)
AT1G03850	0.00675444	1.12542	4.73045e-05	0.179935	Glutaredoxin family protein
AT1G04360	0.757211	1.30811	0.000571852	1.1953	RING/U-box superfamily protein
AT1G05575	1.87902	2.6226	0.000617404	1.8019	unknown protein
AT1G05675	1.25807	2.60526	0.000334509	2.5406	UDP-Glycosyltransferase superfamily protein
AT1G06980	-0.697029	-1.03943	0.00202929	-1.57062	unknown protein
AT1G09070	0.734431	1.24045	3.89394e-05	0.661751	soybean gene regulated by cold-2 (SRC2)
AT1G11260	0.0517304	1.37855	0.000129094	0.638445	sugar transporter 1 (STP1)
AT1G11700	-0.349626	-1.00218	3.6671e-05	-0.891363	Protein of unknown function
AT1G12780	0.383436	1.17317	2.43602e-06	0.753707	UDP-D-glucose/UDP-D-galactose 4-epimerase 1 (UGE1)
AT1G13080	-0.477878	-1.01499	0.00748297	-1.36021	cytochrome P450
AT1G13260	0.834332	1.00311	0.00212895	-0.666613	related to ABI3/VP1 1 (RAV1)
AT1G13700	0.578204	1.45558	0.000906742	0.335137	6-phosphogluconolactonase 1 (PGL1)
AT1G15010	0.402486	1.24654	0.00638097	0.376275	unknown protein
AT1G15550	0.703329	1.12352	1.40144e-05	1.1033	gibberellin 3-oxidase 1 (GA3OX1)
AT1G17147	1.43406	2.51155	0.000188094	1.92175	VQ motif-containing protein
AT1G17860	-0.647277	1.30157	2.98802e-05	-0.0676769	Kunitz family trypsin and protease inhibitor protein
AT1G18570	0.552444	1.35561	0.0019356	0.408255	myb domain protein 51 (MYB51)
AT1G19020	0.985878	2.33224	0.000248686	1.91964	unknown protein
AT1G19380	0.728571	1.90328	0.000195101	1.11282	Protein of unknown function (DUF1195)
AT1G19770	0.424957	1.11197	0.00300384	0.675238	purine permease 14 (PUP14)
AT1G21010	0.826768	1.45978	6.10024e-09	0.928355	unknown protein
AT1G21050	0.641109	1.33982	0.00685501	1.00613	Protein of unknown function
AT1G22890	0.243334	1.11447	0.00129282	0.759472	unknown protein
AT1G23205	-0.0297952	-1.05893	4.88333e-05	-0.569462	Plant invertase/pectin methylesterase inhibitor superfamily protein
AT1G23390	1.04929	1.32701	0.000346061	0.246254	Kelch repeat-containing F-box family protein
AT1G23870	0.432088	1.25349	2.5805e-09	1.21974	trehalose-phosphatase/synthase 9 (TPS9)
AT1G25400	1.28513	1.82616	2.65186e-06	0.5457	unknown protein
AT1G25550	0.777429	1.18933	4.81119e-07	0.324575	myb-like transcription factor family protein
AT1G25560	0.907414	1.16083	0.00745513	-0.134936	TEMPRANILLO 1 (TEM1)
AT1G26800	0.660253	1.01409	4.3126e-05	0.164835	RING/U-box superfamily protein
AT1G27290	0.903515	1.47388	3.06013e-09	1.03405	unknown protein
AT1G28330	0.721589	1.92319	3.67941e-06	1.05393	dormancy-associated protein-like 1 (DYL1)
AT1G29690	0.651569	1.06852	1.99443e-07	0.688153	constitutively activated cell death 1 (CAD1)
AT1G32700	0.492543	1.03065	1.11204e-05	0.67345	PLATZ transcription factor family protein
AT1G33610	0.812377	1.82765	1.38154e-07	2.0656	Leucine-rich repeat (LRR) family protein
AT1G36370	0.414099	1.10717	0.00255994	0.555719	serine hydroxymethyltransferase 7 (SHM7)
AT1G49130	0.848897	1.78852	3.51674e-08	1.27017	B-box type zinc finger protein with CCT domain
AT1G49200	0.716823	1.02636	0.00814608	0.289969	RING/U-box superfamily protein
AT1G50740	0.248345	1.08864	9.98308e-05	0.843731	Transmembrane proteins 14C
AT1G52200	0.0130256	1.22395	0.00039337	0.507093	PLAC8 family protein
AT1G54740	1.08934	1.54926	4.57077e-06	0.682338	Protein of unknown function (DUF3049)
AT1G55450	0.57342	1.50986	2.14437e-05	1.1941	S-adenosyl-L-methionine-dependent methyltransferases superfamily protein
AT1G56240	1.47018	3.06501	0.000124026	1.24358	phloem protein 2-B13 (PP2-B13)
AT1G57990	0.761841	1.7138	1.29807e-05	0.808625	purine permease 18 (PUP18)
AT1G59590	1.08387	1.19674	0.00197757	0.404411	ZCF37
AT1G65390	0.61593	1.87686	8.27886e-06	1.15815	phloem protein 2 A5 (PP2-A5)
AT1G66090	0.725889	1.98985	0.000896487	0.874193	Disease resistance protein (TIR-NBS class)
AT1G66160	0.936768	1.03659	0.00073348	0.907463	CYS
AT1G68190	0.578055	1.14921	0.00217365	0.858224	B-box zinc finger family protein
AT1G68440	0.744187	1.05486	0.00624055	0.503235	unknown protein
AT1G68520	0.595409	1.02889	1.10575e-05	0.562373	B-box type zinc finger protein with CCT domain
AT1G68670	0.575899	1.07715	4.07617e-06	0.777211	myb-like transcription factor family protein
AT1G68840	-3.00364	-2.54722	1.37418e-05	-0.975498	related to ABI3/VP1 2 (RAV2)
AT1G69480	1.86467	3.14417	1.54855e-11	-0.0432337	EXS (ERD1/XPR1/SYG1) family protein
AT1G69890	1.05608	1.82977	6.75187e-08	1.02209	CONTAINS InterPro DOMAIN/s: Protein of unknown function DUF569 (InterPro:IPR007679)
AT1G69900	0.489812	1.13791	1.49889e-05	0.716363	Actin cross-linking protein
AT1G70230	-0.333342	-1.10306	4.29184e-06	-0.89284	TRICHOME BIREFRINGENCE-LIKE 27 (TBL27)
AT1G70290	1.1932	1.89583	2.25387e-09	1.29655	trehalose-6-phosphatase synthase S8 (TPS8)
AT1G72060	0.198357	1.41504	0.00316833	0.46016	serine-type endopeptidase inhibitors
AT1G76560	0.573942	1.36955	3.85285e-07	1.43559	CP12 domain-containing protein 3 (CP12-3)
AT1G76600	0.977835	1.5014	0.000154755	0.251807	unknown protein
AT1G77760	0.667121	1.07371	0.000220671	1.39676	nitrate reductase 1 (NIA1)
AT1G78170	-0.817891	-1.18802	0.000110149	-1.5982	unknown protein
AT1G78410	0.961827	2.17751	0.00347944	1.61794	VQ motif-containing protein
AT1G78830	0.164832	1.18088	7.33918e-05	0.536084	Curculin-like (mannose-binding) lectin family protein
AT1G79700	0.168798	1.1662	0.000111496	0.624703	Integrase-type DNA-binding superfamily protein
AT1G80440	1.26707	1.56525	8.33784e-05	0.151409	Galactose oxidase/kelch repeat superfamily protein
AT1G80920	0.785799	1.76497	1.43255e-05	0.632189	J8
AT2G01505	-0.325708	-1.04884	1.14668e-05	-1.41539	CLAVATA3/ESR-RELATED 16 (CLE16)
AT2G02710	0.516299	1.14233	2.55652e-08	0.747243	PAS/LOV protein B (PLPB)
AT2G15390	0.0932353	1.04979	2.19131e-06	0.129724	fucosyltransferase 4 (FUT4)
AT2G17880	0.634363	1.3724	1.30039e-05	0.578873	Chaperone DnaJ-domain superfamily protein
AT2G18700	0.950118	2.10729	6.19665e-11	1.94573	trehalose phosphatase/synthase 11 (TPS11)
AT2G19810	0.358546	1.06972	1.77626e-05	0.518949	CCCH-type zinc finger family protein
AT2G20670	2.08614	2.63705	2.19148e-05	1.09485	Protein of unknown function (DUF506)
AT2G22880	0.818625	2.64814	0.00202334	2.9953	VQ motif-containing protein
AT2G23320	0.795559	1.34534	3.94129e-06	1.11582	WRKY DNA-binding protein 15 (WRKY15)
AT2G23770	0.150501	1.07681	8.7995e-05	0.43845	protein kinase family protein / peptidoglycan-binding LysM domain-containing protein
AT2G23810	0.628352	1.48857	0.000300471	0.842847	tetraspanin8 (TET8)
AT2G24240	0.942513	1.59977	8.74176e-10	0.87816	BTB/POZ domain with WD40/YVTN repeat-like protein
AT2G24550	1.24564	2.10341	1.61795e-07	1.06206	unknown protein
AT2G24600	0.565393	1.78513	2.82782e-05	1.30493	Ankyrin repeat family protein
AT2G25200	0.720032	1.37149	9.30203e-07	0.383282	Plant protein of unknown function (DUF868)
AT2G25735	1.65786	2.45206	4.03569e-07	0.903688	unknown protein
AT2G25900	1.20143	1.8061	1.73275e-05	0.931698	ATCTH
AT2G26190	0.69704	1.43971	6.56795e-05	0.65218	calmodulin-binding family protein
AT2G26980	0.514675	1.38171	2.41133e-11	1.40056	CBL-interacting protein kinase 3 (CIPK3)
AT2G27310	0.797915	1.38467	0.00249596	1.5269	F-box family protein
AT2G27830	0.701905	1.12957	0.000375564	0.291162	unknown protein
AT2G28400	0.913236	2.21069	1.78323e-06	2.56342	Protein of unknown function
AT2G28630	0.388009	1.71203	8.041e-08	0.954861	3-ketoacyl-CoA synthase 12 (KCS12)
AT2G29300	0.900557	1.08409	0.000629168	-0.0154686	NAD(P)-binding Rossmann-fold superfamily protein
AT2G29670	0.529692	1.09933	0.000636449	0.435199	Tetratricopeptide repeat (TPR)-like superfamily protein
AT2G29720	0.392121	1.35592	0.000678373	1.60945	CTF2B
AT2G32150	0.724298	1.41417	7.95285e-06	1.48898	Haloacid dehalogenase-like hydrolase (HAD) superfamily protein
AT2G36050	0.519768	1.09061	0.000617933	0.465462	ovate family protein 15 (OFP15)
AT2G38470	1.13615	1.94987	0.00641437	1.14493	WRKY DNA-binding protein 33 (WRKY33)
AT2G38790	1.01226	1.67051	6.93305e-05	1.39418	unknown protein
AT2G38820	0.736929	1.20874	2.65435e-07	0.894317	Protein of unknown function (DUF506)
AT2G39400	0.50248	1.5432	1.1474e-06	1.021	alpha/beta-Hydrolases superfamily protein
AT2G39710	-0.510925	-1.39372	4.24562e-06	-1.38596	Eukaryotic aspartyl protease family protein
AT2G40000	1.3364	2.12286	0.00278165	0.695345	ortholog of sugar beet HS1 PRO-1 2 (HSPRO2)
AT2G40095	0.617314	1.17164	0.001975	0.638576	Alpha/beta hydrolase related protein
AT2G41100	0.425213	1.50106	0.00988503	1.09576	TOUCH 3 (TCH3)
AT2G42870	0.79583	1.58623	0.000828861	1.46403	PHY RAPIDLY REGULATED 1 (PAR1)
AT2G43820	0.535053	1.39725	6.4457e-07	0.695781	UDP-glucosyltransferase 74F2 (UGT74F2)
AT2G44130	1.10754	1.69389	5.04031e-08	0.582124	Galactose oxidase/kelch repeat superfamily protein
AT2G44940	-1.28394	-1.88119	1.26863e-09	-1.55164	Integrase-type DNA-binding superfamily protein
AT2G45170	0.692144	1.42777	6.39987e-06	0.546035	AUTOPHAGY 8E (ATG8E)
AT2G45660	1.68635	1.68244	7.36425e-11	2.72065	AGAMOUS-like 20 (AGL20)
AT3G01290	-0.101806	1.55771	0.000240851	0.238572	SPFH/Band 7/PHB domain-containing membrane-associated protein family
AT3G02800	0.435489	1.10427	6.46962e-05	1.08415	Tyrosine phosphatase family protein
AT3G04640	0.696982	1.29845	0.000222167	0.609628	glycine-rich protein
AT3G05936	0.750409	1.07048	0.00100785	0.904897	unknown protein
AT3G07350	1.41196	1.9149	7.15106e-06	1.04865	Protein of unknown function (DUF506)
AT3G09020	0.451524	1.34861	0.000267278	0.00532669	alpha 1
AT3G10020	1.04952	1.83831	6.55619e-07	1.34849	unknown protein
AT3G10985	0.50541	1.07157	0.000135563	0.905716	senescence associated gene 20 (SAG20)
AT3G12910	0.39785	1.04592	0.00313066	1.95932	NAC (No Apical Meristem) domain transcriptional regulator superfamily protein
AT3G15450	1.42182	2.09081	2.27253e-06	1.64848	Aluminium induced protein with YGL and LRDR motifs
AT3G15500	1.91411	2.24362	1.54645e-06	2.28757	NAC domain containing protein 3 (NAC3)
AT3G15630	1.27427	1.9647	4.64662e-08	1.44224	unknown protein
AT3G15770	0.257352	1.09779	0.00905588	0.754621	unknown protein
AT3G17790	-0.616331	-1.38467	0.000532776	-1.38645	purple acid phosphatase 17 (PAP17)
AT3G18773	1.25421	1.30354	0.000154323	0.153886	RING/U-box superfamily protein
AT3G18830	0.407437	1.06523	6.37306e-06	1.07052	polyol/monosaccharide transporter 5 (PMT5)
AT3G19030	0.956367	1.26921	0.000917069	1.0747	unknown protein
AT3G19580	1.10253	1.53522	0.000138763	0.942502	zinc-finger protein 2 (ZF2)
AT3G21070	0.353772	1.18973	0.0072194	1.69751	NAD kinase 1 (NADK1)
AT3G23030	0.942716	1.51506	2.11295e-05	1.53965	indole-3-acetic acid inducible 2 (IAA2)
AT3G23170	-0.429301	-1.15291	0.00284692	-1.63437	unknown protein
AT3G23550	-0.438322	1.63421	0.00832867	1.26505	MATE efflux family protein
AT3G24520	0.788292	1.11551	0.00202574	2.20465	heat shock transcription factor C1 (HSFC1)
AT3G26510	0.820773	1.27713	3.59476e-05	0.186719	Octicosapeptide/Phox/Bem1p family protein
AT3G27540	-0.428961	-1.17848	1.44867e-06	-0.991443	beta-1
AT3G28340	0.706184	1.11468	0.00159262	0.558212	galacturonosyltransferase-like 10 (GATL10)
AT3G29670	0.244295	1.04242	0.000323214	0.462917	HXXXD-type acyl-transferase family protein
AT3G30720	-1.49715	-2.2046	1.52966e-10	1.14792	QUA-QUINE STARCH (QQS)
AT3G44450	-0.665843	-2.22313	1.81713e-08	-2.02185	unknown protein
AT3G45730	0.967619	1.56209	2.4276e-06	1.47984	unknown protein
AT3G46600	0.914964	1.62202	8.25925e-06	0.809617	GRAS family transcription factor
AT3G47340	-0.312925	1.27455	0.00386733	0.754564	glutamine-dependent asparagine synthase 1 (ASN1)
AT3G47500	-0.430006	-1.17641	0.000587686	-1.43187	cycling DOF factor 3 (CDF3)
AT3G48360	2.52908	3.17711	1.69123e-09	2.81189	BTB and TAZ domain protein 2 (BT2)
AT3G48530	0.414004	1.00567	2.55581e-05	0.876761	SNF1-related protein kinase regulatory subunit gamma 1 (KING1)
AT3G48650	0.241303	1.37871	1.56971e-06	0.433911	pseudogene
AT3G49790	0.966495	1.9724	1.02506e-08	1.23273	Carbohydrate-binding protein
AT3G49940	0.988558	1.43219	6.20122e-10	1.18482	LOB domain-containing protein 38 (LBD38)
AT3G50260	0.0913786	1.46397	0.00519274	1.83017	cooperatively regulated by ethylene and jasmonate 1 (CEJ1)
AT3G50470	-0.240665	1.30716	0.000259258	-0.54659	homolog of RPW8 3 (HR3)
AT3G52060	0.609616	1.1001	2.90635e-06	0.391244	Core-2/I-branching beta-1
AT3G52400	0.439001	1.5006	9.48043e-06	0.753652	syntaxin of plants 122 (SYP122)
AT3G52480	1.21984	1.07016	0.00524849	0.583563	unknown protein
AT3G52740	-0.552035	-1.3327	5.16542e-06	-1.74946	unknown protein
AT3G53960	0.475045	1.08964	5.57373e-05	1.02182	Major facilitator superfamily protein
AT3G55980	1.12713	1.56468	0.00836659	0.916306	salt-inducible zinc finger 1 (SZF1)
AT3G56260	-0.49813	-1.11049	0.000202664	0.296877	unknown protein
AT3G57520	0.716078	1.54677	5.71331e-06	1.52414	seed imbibition 2 (SIP2)
AT3G57530	0.466538	1.01716	0.00267331	0.891688	calcium-dependent protein kinase 32 (CPK32)
AT3G59080	0.604234	1.01018	2.046e-05	0.338514	Eukaryotic aspartyl protease family protein
AT3G59350	0.430504	1.18231	0.00977635	1.16669	Protein kinase superfamily protein
AT3G60390	0.542414	1.28904	0.000161189	1.27809	homeobox-leucine zipper protein 3 (HAT3)
AT3G61060	1.00647	2.00234	5.45606e-06	0.422535	phloem protein 2-A13 (PP2-A13)
AT3G62950	0.391852	1.78967	1.40144e-05	1.44155	Thioredoxin superfamily protein
AT4G00970	0.41338	1.38832	1.07602e-06	0.877177	cysteine-rich RLK (RECEPTOR-like protein kinase) 41 (CRK41)
AT4G01250	1.24581	2.05203	7.95285e-06	1.2902	WRKY22
AT4G02075	0.442337	1.31135	5.76902e-06	0.388402	pitchoun 1 (PIT1)
AT4G03060	-0.329372	-1.31056	9.28835e-06	-0.459833	similar to AOP3 (2-oxoglutarate?dependent dioxygenase 3)
AT4G03510	0.892532	1.30812	1.71073e-08	0.357189	RING membrane-anchor 1 (RMA1)
AT4G05070	0.710686	1.02706	4.0546e-06	0.249227	Wound-responsive family protein
AT4G10910	0.74974	1.24081	0.00228158	0.275013	unknown protein
AT4G11000	-0.00995233	1.0391	8.56245e-05	0.575439	Ankyrin repeat family protein
AT4G15760	0.6872	1.32601	9.57204e-07	1.06927	monooxygenase 1 (MO1)
AT4G16000	0.278004	1.20046	0.00577164	1.3242	unknown protein
AT4G17460	0.934425	1.64904	0.00910866	1.00006	HAT1
AT4G17900	0.423363	1.06913	0.0008508	0.561061	PLATZ transcription factor family protein
AT4G18197	0.396355	1.04562	0.0035879	0.370903	purine permease 7 (PUP7)
AT4G18205	0.527961	1.44136	0.00113191	0.902529	Nucleotide-sugar transporter family protein
AT4G20830	0.462335	1.24291	1.53974e-05	1.4572	FAD-binding Berberine family protein
AT4G21510	0.779082	1.19467	6.9859e-06	0.574753	F-box family protein
AT4G23180	0.329408	1.22805	5.68305e-05	0.94739	cysteine-rich RLK (RECEPTOR-like protein kinase) 10 (CRK10)
AT4G23190	0.293628	1.02587	0.00109088	0.955963	cysteine-rich RLK (RECEPTOR-like protein kinase) 11 (CRK11)
AT4G23810	2.29399	2.95705	1.73822e-06	1.96956	WRKY53
AT4G24230	0.70499	1.63118	5.09885e-09	1.07602	acyl-CoA-binding domain 3 (ACBP3)
AT4G26100	-0.0905581	-1.03877	2.16303e-10	-0.0369464	casein kinase 1 (CK1)
AT4G27410	1.65235	1.9726	5.31756e-06	1.75277	RESPONSIVE TO DESICCATION 26 (RD26)
AT4G27450	0.58626	1.85152	8.36123e-05	0.970942	Aluminium induced protein with YGL and LRDR motifs
AT4G28270	0.51417	1.14501	5.33171e-06	0.51774	RING membrane-anchor 2 (RMA2)
AT4G28703	0.319734	1.08334	0.00558385	0.8782	RmlC-like cupins superfamily protein
AT4G30510	0.495697	1.29707	1.02389e-10	0.851291	homolog of yeast autophagy 18 (ATG18) B (G18B)
AT4G31800	0.837517	1.57064	0.00131928	2.56319	WRKY DNA-binding protein 18 (WRKY18)
AT4G32480	1.89163	2.16371	1.15902e-06	1.39316	Protein of unknown function (DUF506)
AT4G34150	0.466199	1.33949	0.00231172	0.910415	Calcium-dependent lipid-binding (CaLB domain) family protein
AT4G34790	0.75417	1.14364	0.00579628	0.988002	SAUR-like auxin-responsive protein family
AT4G35770	0.552989	2.19941	0.00174802	0.758493	SENESCENCE 1 (SEN1)
AT4G36500	0.503049	1.01908	0.000954869	0.663507	unknown protein
AT4G36670	-0.0535431	1.63682	3.61236e-06	0.774333	Major facilitator superfamily protein
AT4G36850	1.00842	2.3365	7.61039e-07	2.93509	PQ-loop repeat family protein / transmembrane family protein
AT4G37260	0.955431	1.25327	0.00858551	0.423046	myb domain protein 73 (MYB73)
AT4G37370	0.616164	1.13847	0.00401137	1.23893	cytochrome P450
AT4G37610	2.35259	2.70407	6.07554e-09	1.14613	BTB and TAZ domain protein 5 (BT5)
AT4G38470	0.562711	1.54799	6.83661e-10	1.73076	ACT-like protein tyrosine kinase family protein
AT5G01790	-0.4186	-1.10454	2.05053e-05	-0.962901	unknown protein
AT5G02890	-0.35567	-1.07055	1.8327e-05	-0.651215	HXXXD-type acyl-transferase family protein
AT5G06320	0.728002	1.0905	0.00939915	0.73088	NDR1/HIN1-like 3 (NHL3)
AT5G06860	0.634751	1.48	1.12606e-06	1.82833	polygalacturonase inhibiting protein 1 (PGIP1)
AT5G08350	0.92789	1.11565	0.00144671	0.801293	GRAM domain-containing protein / ABA-responsive protein-related
AT5G10140	0.317245	-2.86704	3.51373e-16	-3.09041	FLOWERING LOCUS C (FLC)
AT5G10695	0.242765	1.15424	9.15817e-05	0.345682	unknown protein
AT5G11070	0.967054	1.33259	0.000544122	0.807739	unknown protein
AT5G11590	-0.655237	-1.33421	7.50426e-05	-1.02734	TINY2 (TINY2)
AT5G14110	0.762672	1.14717	0.0019902	1.16772	Protein of unknown function (DUF 3339)
AT5G14120	0.308793	1.21796	6.9859e-06	1.2103	Major facilitator superfamily protein
AT5G16370	0.534307	1.21699	5.54155e-08	0.677155	acyl activating enzyme 5 (AAE5)
AT5G19120	1.76504	2.32831	6.99369e-09	1.55527	Eukaryotic aspartyl protease family protein
AT5G19230	0.509144	1.58138	0.0020871	1.66464	Glycoprotein membrane precursor GPI-anchored
AT5G20150	-0.852173	-1.61686	9.697e-06	-2.30159	SPX domain gene 1 (SPX1)
AT5G20190	-0.520686	-1.0259	0.000141803	-0.113769	Tetratricopeptide repeat (TPR)-like superfamily protein
AT5G20230	0.395353	2.13288	4.10135e-06	1.01435	blue-copper-binding protein (BCB)
AT5G20250	1.37485	1.81785	1.67734e-06	1.71676	DARK INDUCIBLE 10 (DIN10)
AT5G20790	-0.450632	-1.02374	0.000205294	-1.04015	unknown protein
AT5G21170	0.468047	1.63966	3.11948e-06	1.01042	AKINBETA1
AT5G21940	1.59827	1.69688	1.31833e-06	0.663499	unknown protein
AT5G22920	2.02525	3.09761	1.51347e-08	2.43135	CHY-type/CTCHY-type/RING-type Zinc finger protein
AT5G25280	0.51167	1.12834	2.4831e-07	0.410807	serine-rich protein-related
AT5G26200	0.625945	1.35113	0.000591321	1.07661	Mitochondrial substrate carrier family protein
AT5G27420	0.924622	2.12976	0.00165396	0.905783	carbon/nitrogen insensitive 1 (CNI1)
AT5G28770	0.905361	1.49277	0.00170832	1.16899	BZO2H3
AT5G36925	0.33363	2.39044	0.000347758	2.63713	unknown protein
AT5G41080	0.726685	1.12681	0.00462371	0.53881	PLC-like phosphodiesterases superfamily protein
AT5G44070	0.137001	1.11482	5.78288e-05	1.02743	CADMIUM SENSITIVE 1 (CAD1)
AT5G44260	0.699063	1.47049	0.000121845	0.573946	Zinc finger C-x8-C-x5-C-x3-H type family protein
AT5G44568	-0.0498481	1.04586	0.000146613	0.228093	unknown protein
AT5G46710	1.02176	1.38319	0.000124026	0.786345	PLATZ transcription factor family protein
AT5G49360	1.27815	2.06179	3.9077e-06	1.66934	beta-xylosidase 1 (BXL1)
AT5G49448	1.07307	1.70177	4.77261e-06	1.02894	conserved peptide upstream open reading frame 4 (CPuORF4)
AT5G49450	1.07307	1.70177	4.77261e-06	1.02894	basic leucine-zipper 1 (bZIP1)
AT5G51390	-0.0963839	1.03622	0.00239203	-0.36288	unknown protein
AT5G53048	-0.759753	-1.01688	0.00319628	-1.19638	Potential natural antisense gene, locus overlaps with AT5G53050
AT5G54170	0.571842	1.13692	4.56294e-05	1.75518	Polyketide cyclase/dehydrase and lipid transport superfamily protein
AT5G55620	-0.374134	-1.1737	0.000908161	-1.20741	unknown protein
AT5G55970	0.536552	1.15954	1.43915e-05	0.333487	RING/U-box superfamily protein
AT5G56100	0.614058	1.05713	0.00116412	0.759803	glycine-rich protein / oleosin
AT5G56550	1.44202	1.48502	7.34146e-06	0.322646	OXIDATIVE STRESS 3 (OXS3)
AT5G56870	0.114409	1.50607	1.83752e-05	0.199527	beta-galactosidase 4 (BGAL4)
AT5G57220	0.865087	2.68994	5.21126e-06	2.14936	cytochrome P450
AT5G57630	0.325715	1.29452	0.00031654	0.765035	CBL-interacting protein kinase 21 (CIPK21)
AT5G58650	0.58	1.6113	9.09443e-08	0.881493	plant peptide containing sulfated tyrosine 1 (PSY1)
AT5G59780	-0.719599	-1.07376	0.00217397	-1.1816	myb domain protein 59 (MYB59)
AT5G61440	1.42932	1.95959	1.264e-08	1.47457	atypical CYS HIS rich thioredoxin 5 (ACHT5)
AT5G62430	-0.344438	-1.08846	0.00194209	-1.05266	cycling DOF factor 1 (CDF1)
AT5G63160	1.55193	2.94338	7.29024e-13	2.34945	BTB and TAZ domain protein 1 (BT1)
AT5G63820	1.60218	1.12701	0.00807623	1.81153	Protein of unknown function (DUF626)
AT5G64260	0.925349	1.40272	7.04101e-05	1.43291	EXORDIUM like 2 (EXL2)
AT5G65207	0.884022	1.63402	3.07458e-07	0.927232	unknown protein
AT5G65660	0.763642	1.21625	7.18395e-05	1.20399	hydroxyproline-rich glycoprotein family protein
AT5G67280	-0.40666	-1.11532	2.6549e-10	-0.954515	receptor-like kinase (RLK)
AT5G67420	0.90371	1.34736	1.10679e-09	0.908888	LOB domain-containing protein 37 (LBD37)

[truncated: 3 more sheets: _WT_flc_apex_LD, _WT_flcsvpd_Leaf_LD, _WT_flcsvp_apex_LD]
