# Supplementary material for: Combinatorial activities of SHORT VEGETATIVE PHASE and FLOWERING LOCUS C define distinct modes of flowering regulation in Arabidopsis
Source: Genome Biol. 2015 Feb 11;16(1):31. doi: 10.1186/s13059-015-0597-1 (PMC4378019; doi:10.1186/s13059-015-0597-1)
Supplement: Additional file 2: Table S2. — Whole-genome expression profiling experiments comparing the profiles of the genotypes SVP FLC FRI, svp-41 FLC FRI, SVP flc-3 FRI, and svp-41 flc-3 FRI in a transition experiment. Plants were grown for 2 weeks under SD conditions and then transferred for 2 days under LDs. Table describes the effect of treatment for each genotype. [file 13059_2015_597_MOESM2_ESM.xlsx]

## Sheet: Description
Comparison SD vs. LD treatment in different genotypes
Comparison SD vs LD	WT	svp	flc	svpflc
Leaves	104	136	111	104
Apices	114	102	103	55
Comparison SD vs. LD treatment among different genotypes
Common genes	WT vs svp	WT vs flc	WT vs svpflc
Leaves	40	52	17
Apices	46	47	26

## Sheet: SD_vs_LD_WT_leaf.txt
	FLC_SVP.Leaf		FLC_svp.Leaf	flc_SVP.Leaf	flc_svp.Leaf
	Fold change (log2)	q-value	Fold change (log2)	Fold change (log2)	Fold change (log2)
AT1G76960	-2.55168	1.13561e-07	-2.73599	-2.43191	-2.47459
AT5G66400	-1.86074	7.58174e-08	-2.00629	-1.51955	-0.973611
AT2G42540	-1.79328	0.00108415	-1.78194	-1.82494	-1.24956
AT1G64360	-1.74931	7.46385e-06	-1.44292	-1.38895	-1.51507
AT1G70640	-1.72163	0.0074214	-1.5085	-0.844885	-0.371192
AT1G71000	-1.66804	0.00379795	-0.121744	-0.570152	0.268375
AT4G16740	-1.58938	0.00209617	-2.27364	-1.69174	-2.52019
AT4G28250	-1.54792	5.38995e-09	-0.819183	-0.753811	-0.125727
AT1G56650	-1.53121	0.00689265	-0.695563	-1.06802	0.0257376
AT3G02020	-1.4998	4.80354e-08	-1.19601	-1.51375	-0.891323
AT1G18590	-1.45874	2.54894e-06	-1.30584	-1.82671	-0.913044
AT3G05640	-1.44614	0.00123412	-1.37675	-1.27176	-0.643842
AT1G02205	-1.44592	5.16055e-07	-1.73064	-1.46756	-1.10166
AT3G19710	-1.40199	4.12882e-07	-0.940594	-1.36245	-0.546445
AT3G10185	-1.37715	0.00707695	-1.57866	-1.49969	-0.587085
AT5G24155	-1.34863	0.00114264	-0.937033	-0.750918	-0.162844
AT1G62560	-1.34802	4.57372e-07	-0.825302	-1.22105	-0.497638
AT1G24147	-1.33918	4.17394e-05	-1.00189	-1.41524	-1.44825
AT1G18710	-1.3391	0.00124802	-1.97638	-2.25045	-0.897962
AT4G04020	-1.33718	1.47936e-10	-1.18337	-1.40054	-0.976981
AT4G36010	-1.33668	0.0038104	-0.965449	-1.35614	-0.906943
AT1G16410	-1.33522	3.47936e-06	-0.878248	-1.27064	-0.497821
AT2G23010	-1.33208	8.65949e-05	-0.895973	-1.27406	-0.485985
AT3G58990	-1.29619	5.62228e-06	-1.17292	-1.64532	-0.733823
AT3G03190	-1.29524	1.41097e-06	-1.37151	-1.63844	-0.847886
AT4G39795	-1.25756	0.000189672	-0.848606	-0.520488	-0.34872
AT4G03060	-1.2528	2.90923e-05	-1.04908	-1.5616	-0.901082
AT3G51450	-1.19308	0.00450029	-1.96319	-2.32419	-1.94881
AT5G26340	-1.17691	0.00254055	-1.3475	-0.904587	-1.26703
AT4G33550	-1.16002	0.00602244	-0.93904	-0.855809	-0.26919
AT5G03350	-1.15905	0.00309237	-0.924348	-1.26784	-1.49635
AT4G39940	-1.15785	3.27168e-06	-1.12822	-1.41558	-0.632637
AT2G47880	-1.15458	0.00194804	-0.846473	-1.25636	-1.52115
AT2G16990	-1.14476	3.4152e-06	-0.678772	-0.707261	-0.203043
AT4G15620	-1.13523	3.35975e-06	-0.818479	-0.818988	-0.228295
AT1G16400	-1.13301	2.84631e-05	-1.15105	-1.35431	-0.416068
AT2G43100	-1.1216	3.34335e-06	-0.943907	-1.14543	-0.243045
AT5G23010	-1.12133	1.90342e-06	-0.778754	-1.01531	-0.374286
AT1G28610	-1.12048	7.52002e-06	-0.946191	-0.682566	-0.585973
AT4G12030	-1.11615	2.31284e-05	-0.873674	-1.27612	-0.429673
AT2G46650	-1.11567	8.56987e-06	-0.92561	-1.52876	-0.62302
AT3G22740	-1.1092	0.00245173	-1.03315	-1.39621	-0.774533
AT1G51140	-1.10668	0.000147239	-0.716972	-0.798185	0.0175801
AT1G35720	-1.05783	4.17394e-05	-0.876286	-0.954176	-0.477362
AT1G27030	-1.05764	0.000161485	-0.987696	-0.919238	-0.670268
AT5G28540	-1.05532	2.40664e-05	-0.72968	-0.672671	-0.383089
AT2G02810	-1.03235	2.23259e-07	-1.0101	-0.796806	-0.282035
AT1G74090	-1.01194	1.14561e-06	-0.882925	-1.10078	-0.296252
AT3G03780	-1.00718	2.58565e-06	-0.627641	-0.918264	-0.580671
AT5G54610	-1.00473	0.000869499	0.212666	-0.241869	0.328679
AT3G17070	-1.00169	4.67325e-06	-0.921113	-0.520478	-0.400715
AT5G05440	1.00418	0.00799203	0.504084	-0.208768	-0.810183
AT2G39400	1.02433	0.000695516	0.32227	1.05702	0.814687
AT3G54500	1.02441	0.00126345	0.869922	0.862121	0.847572
AT5G20250	1.05088	0.00347492	0.206817	0.279866	-0.0616012
AT1G43997	1.05331	0.00480717	0.209483	0.15046	-0.0195191
AT4G21870	1.0543	0.00264004	0.563234	0.307029	-0.837226
AT1G15405	1.0579	9.97144e-05	1.51088	0.983423	1.32695
AT1G78850	1.07552	3.94221e-05	0.102707	-0.458988	-0.576287
AT4G38540	1.0813	0.000128028	0.893763	0.957972	0.321971
AT2G13146	1.08946	1.40312e-05	0.922412	0.719134	0.172253
AT5G02540	1.09274	0.00807153	0.856848	1.13789	0.929942
AT2G31380	1.09456	0.00794824	1.15867	1.26743	1.36435
AT1G08930	1.10937	0.000613619	0.364859	-0.716706	-0.978044
AT5G35490	1.11846	0.000406514	1.36492	1.49357	1.2863
AT5G15850	1.12127	0.00536718	1.28607	0.925539	0.753077
AT3G15450	1.13332	0.00699632	0.343337	0.813461	0.798939
AT1G62480	1.18035	0.00152146	1.29452	1.43887	0.887747
AT4G36850	1.19601	0.00684556	0.467211	1.1016	1.15055
AT1G75750	1.20664	2.02692e-05	1.03393	0.912228	0.426766
AT1G52200	1.21559	0.000491641	0.797672	1.11764	0.592786
AT1G78460	1.21948	1.10347e-05	0.597947	1.11173	0.773975
AT5G25250	1.23781	0.00132753	0.622905	0.14774	0.412908
AT1G68440	1.25505	0.000990673	0.802588	1.03816	0.51221
AT2G41250	1.27171	0.000201324	1.24809	1.42141	1.08859
AT1G78830	1.27827	3.19726e-05	-0.0123554	0.154556	-0.0243866
AT1G56150	1.28922	0.0041093	1.55514	1.09812	0.659037
AT5G28630	1.30021	0.00444135	-0.533125	0.303271	0.474467
AT5G41761	1.31337	0.000199738	1.19609	1.82429	0.610701
AT5G49730	1.3237	0.00012028	0.895706	1.6915	0.991874
AT1G74890	1.33476	4.31946e-05	0.556059	0.759184	0.379883
AT5G52570	1.35918	0.00188538	1.24656	1.13902	1.12046
AT4G11290	1.37369	0.00252174	0.951625	1.30709	0.662566
AT5G44585	1.39707	0.00248145	0.218303	0.017004	-0.454653
AT2G18690	1.42769	0.00404737	0.388501	-0.258463	-0.592911
AT3G22060	1.43542	0.00327849	1.13761	1.15928	0.412707
AT1G03870	1.43727	0.00948709	0.652414	-0.180813	-0.597036
AT4G02520	1.44603	0.00335614	1.68383	1.08552	1.46327
AT5G49360	1.57781	0.000295939	1.05383	1.63797	0.992132
AT1G04040	1.58638	7.4809e-05	1.21574	0.652805	0.446497
AT2G41100	1.59137	0.00499974	-0.606688	-0.534771	-0.552513
AT3G50480	1.65839	6.0602e-05	0.303159	0.358865	0.12778
AT3G23550	1.6978	0.00504946	1.07785	0.380826	-0.381617
AT2G23560	1.7405	2.68018e-06	1.4418	1.40011	0.809595
AT5G40450	1.74111	5.566e-05	1.14462	1.32554	0.200794
AT1G65845	1.75563	0.00260805	1.16228	1.78554	0.071574
AT1G02920	1.85521	0.00284869	1.46044	0.753916	1.41362
AT2G40100	1.8724	2.14174e-08	2.14528	1.75246	2.07459
AT3G04720	1.97032	0.000601249	2.22906	1.35675	1.506
AT1G27020	2.03139	3.17807e-05	1.51712	1.97446	0.773322
AT3G01290	2.05972	5.56963e-06	0.34962	-0.340651	-0.42753
AT4G35770	2.06731	0.00308478	1.19662	2.92681	1.48888
AT3G16530	3.07622	5.15814e-06	2.04794	1.29593	1.17609
AT3G15356	3.07806	7.70376e-07	1.19249	0.795913	0.627926

## Sheet: _SD_vs_LD_svp__leaf
	FLC_SVP.Leaf	FLC_svp.Leaf		flc_SVP.Leaf	flc_svp.Leaf
	Fold change (log2)	Fold change (log2)	q-value	Fold change (log2)	Fold change (log2)
AT2G34600	-0.574748	-3.53494	4.5331e-06	-3.01642	-1.65732
AT1G76960	-2.55168	-2.73599	3.47484e-08	-2.43191	-2.47459
AT4G27654	-0.802645	-2.65037	0.000373915	-2.13769	-1.07477
AT2G44840	-0.221905	-2.64897	0.00114941	-2.31449	-0.166063
AT5G47220	-1.04523	-2.40835	1.15561e-05	-2.04014	-0.549605
AT5G03204	-0.611704	-2.40304	0.00356339	-1.91092	-2.39691
AT3G22275	0.0143215	-2.39171	0.000451614	-1.44271	-1.42743
AT4G17490	-0.708794	-2.38361	0.00302818	-2.0033	-0.882919
AT1G28370	-0.325755	-2.31608	0.000190181	-1.87085	-0.232685
AT4G16740	-1.58938	-2.27364	2.58156e-05	-1.69174	-2.52019
AT1G74930	-1.48846	-2.26986	0.00042941	-0.0542094	0.743144
AT4G17500	-1.03027	-2.1388	1.72433e-05	-1.52576	-0.24459
AT4G34410	-0.0436034	-2.11898	1.80075e-05	-1.01545	-0.679577
AT5G66400	-1.86074	-2.00629	2.14174e-08	-1.51955	-0.973611
AT1G61890	-0.539413	-1.99693	3.95678e-08	-2.60073	-0.934371
AT1G18710	-1.3391	-1.97638	7.89761e-06	-2.25045	-0.897962
AT3G51450	-1.19308	-1.96319	1.11702e-05	-2.32419	-1.94881
AT5G61600	-0.335898	-1.94314	0.0086664	-0.822125	0.00456934
AT1G66090	0.227281	-1.82077	0.00228292	-0.374181	0.186779
AT3G50060	0.114271	-1.81855	0.00397521	-1.01398	0.782196
AT1G17380	-0.216849	-1.81269	0.00534109	-2.01467	-1.05532
AT2G42540	-1.79328	-1.78194	0.00115366	-1.82494	-1.24956
AT1G19180	-0.508034	-1.76705	0.00162711	-1.62945	-0.695152
AT1G32640	-0.579084	-1.76228	0.000372774	-1.3213	-0.0398435
AT5G47240	-0.743561	-1.73694	2.26774e-07	-1.74915	-1.09408
AT5G23240	-1.23878	-1.73588	0.00636409	-1.00435	-1.34009
AT1G02450	-0.968356	-1.73382	5.93332e-05	-1.20175	-1.3096
AT1G02205	-1.44592	-1.73064	2.39908e-08	-1.46756	-1.10166
AT1G62510	-1.20444	-1.67519	0.000557477	-0.130406	-1.40559
AT1G72450	-0.138416	-1.66688	7.12848e-06	-1.95493	-0.866847
AT5G05600	-0.390794	-1.66354	0.00148602	-2.57048	-0.946196
AT4G24380	-0.312069	-1.64011	0.00373135	-1.58505	-0.411564
AT1G72940	0.148125	-1.63763	0.00406563	-1.64956	-0.00773248
AT1G72520	-0.197165	-1.60815	2.79294e-05	-1.84543	-0.937545
AT1G72910	-0.499174	-1.59924	0.00939204	-1.6496	-0.130761
AT3G10185	-1.37715	-1.57866	0.00207962	-1.49969	-0.587085
AT2G38790	-0.672971	-1.56718	0.000213992	-0.420381	0.00918496
AT2G22330	-1.05257	-1.56375	0.000223709	-1.91678	-0.984066
AT1G20510	-0.286716	-1.54671	1.99638e-05	-1.87403	-1.16788
AT1G80120	-0.61307	-1.53262	0.000445558	-2.04366	-1.5974
AT2G22770	-0.597093	-1.51874	4.56084e-06	-1.37443	-0.623563
AT1G12610	-0.241464	-1.51665	1.74418e-05	-0.515457	0.234256
AT3G09870	0.0958105	-1.48528	0.00157477	-0.806003	0.282224
AT3G56710	-1.00189	-1.47703	0.00154968	-1.38903	-0.947774
AT3G19350	-0.715984	-1.46874	0.000140446	-0.961192	-0.299611
AT5G56980	-0.111146	-1.46814	8.56366e-06	-1.62771	-0.544734
AT5G22250	-0.244742	-1.45212	0.00728318	-0.998725	0.00791711
AT2G27310	-0.0499008	-1.4513	0.00144578	-0.680488	-0.0490577
AT1G64360	-1.74931	-1.44292	0.000121757	-1.38895	-1.51507
AT2G06050	-0.607943	-1.43789	0.000121098	-1.9761	-1.0725
AT1G76600	-0.246202	-1.43651	0.000337813	-0.667137	-0.317293
AT1G70700	-0.247749	-1.41317	0.00627539	-1.5084	-0.48481
AT3G56400	-1.15234	-1.40562	0.00486721	-1.0124	-0.219008
AT1G73500	-0.179549	-1.40471	0.0016686	-0.754485	0.0207226
AT1G22470	0.0452759	-1.39384	0.00465179	-1.45902	-0.315153
AT5G06870	-0.108769	-1.38476	0.00312961	-1.33949	-0.672083
AT3G05640	-1.44614	-1.37675	0.00205692	-1.27176	-0.643842
AT3G03190	-1.29524	-1.37151	5.12854e-07	-1.63844	-0.847886
AT1G74950	-0.184824	-1.36073	8.05304e-06	-1.15084	-0.676541
AT5G26340	-1.17691	-1.3475	0.000622946	-0.904587	-1.26703
AT5G27967	0.292802	-1.34184	0.00758325	0.0664375	0.108453
AT1G18590	-1.45874	-1.30584	1.30719e-05	-1.82671	-0.913044
AT5G59730	0.101997	-1.29893	0.00260494	-1.02665	-0.317405
AT4G34150	0.0405359	-1.27142	0.00357938	-1.21241	-0.847476
AT2G32150	0.0221407	-1.27015	6.06369e-05	-0.482523	-0.300671
AT3G57450	-0.221917	-1.26767	0.000176402	-1.47227	-0.940812
AT5G22630	-0.451558	-1.22658	6.00448e-05	-1.42616	-0.929166
AT5G52320	-0.731546	-1.2179	0.0096812	-1.27737	-0.123847
AT4G01950	-0.385451	-1.20177	0.000205125	-1.33916	-0.922328
AT3G02020	-1.4998	-1.19601	2.20048e-06	-1.51375	-0.891323
AT5G06865	-0.308852	-1.18889	2.26596e-06	-0.385165	-0.429588
AT4G04020	-1.33718	-1.18337	1.4192e-09	-1.40054	-0.976981
AT1G19210	-0.435605	-1.18167	0.00103703	0.02357	0.0819031
AT2G37870	-0.674742	-1.18078	0.00371263	-0.731533	-0.470457
AT1G30135	-0.372012	-1.17949	0.0011922	-0.94888	-1.48286
AT1G08920	-0.375262	-1.17596	7.02858e-05	-1.28913	-0.660187
AT3G58990	-1.29619	-1.17292	2.53971e-05	-1.64532	-0.733823
AT1G76955	-0.944277	-1.1726	1.91398e-05	-1.07664	-0.948693
AT5G12940	-0.325854	-1.17209	0.000935431	-1.29578	-0.783267
AT2G30020	-0.0246685	-1.15928	2.10166e-05	-0.391387	0.040398
AT1G16400	-1.13301	-1.15105	2.27142e-05	-1.35431	-0.416068
AT1G74100	-0.373545	-1.14804	5.19891e-06	-1.57173	-0.993424
AT3G11410	-0.520852	-1.14275	1.36508e-05	-0.777578	0.171678
AT5G27520	-0.160646	-1.132	1.85564e-06	-0.976325	-0.530365
AT4G39940	-1.15785	-1.12822	4.56084e-06	-1.41558	-0.632637
AT5G67300	0.199929	-1.11545	0.00772378	-1.21737	-0.370837
AT1G17420	-0.353587	-1.1107	0.00554098	-1.81385	-0.919095
AT2G27690	-0.0851705	-1.10811	0.00757956	-1.80848	-1.52503
AT2G42760	-0.34032	-1.09959	0.000529188	-0.933465	-1.0898
AT1G69890	-0.321502	-1.08695	0.000465071	-0.462912	-0.331249
AT2G23810	0.0158639	-1.08666	0.00792985	-0.569356	-0.164111
AT3G16720	-0.172559	-1.0508	0.00740157	-0.647919	0.290792
AT4G03060	-1.2528	-1.04908	0.000321249	-1.5616	-0.901082
AT3G18777	-0.0278662	-1.04002	5.19126e-08	-0.405483	-0.358583
AT5G53048	-0.77621	-1.03667	0.00244088	-0.229707	-0.464014
AT2G30540	-0.673316	-1.03513	0.0005319	-0.771639	-1.00984
AT3G22740	-1.1092	-1.03315	0.00470738	-1.39621	-0.774533
AT3G15357	-0.743728	-1.03161	0.00673538	-1.04128	-0.966776
AT1G67970	-0.357593	-1.02951	0.00291987	-0.576197	0.0906227
AT1G70830	-0.729301	-1.02902	0.000210358	-0.497311	-0.331348
AT1G33610	0.0481704	-1.02216	0.00128521	-0.193729	-0.120897
AT5G58770	-0.945133	-1.01264	0.00109862	-0.763749	-0.516088
AT2G02810	-1.03235	-1.0101	3.14584e-07	-0.796806	-0.282035
AT4G19520	-0.275094	-1.00572	2.49629e-06	-0.951822	-0.536235
AT3G56360	-0.452241	-1.00191	0.00469566	-0.105682	-0.431935
AT1G24147	-1.33918	-1.00189	0.00146681	-1.41524	-1.44825
AT5G15950	0.561944	1.00236	0.000276504	0.727891	1.21465
AT3G19660	0.528411	1.01998	0.000346374	0.619586	0.203313
AT1G75750	1.20664	1.03393	0.000175586	0.912228	0.426766
AT5G15948	0.601619	1.06883	0.000233026	0.841435	1.42455
AT5G49480	0.607405	1.13027	0.00132519	0.629231	1.22701
AT5G58310	0.648203	1.14411	0.0018091	0.720494	0.8934
AT5G40450	1.74111	1.14462	0.00602558	1.32554	0.200794
AT2G31380	1.09456	1.15867	0.00496303	1.26743	1.36435
AT5G41761	1.31337	1.19609	0.000615918	1.82429	0.610701
AT1G24580	0.914598	1.19907	0.00389255	0.409658	0.996081
AT5G04950	0.612232	1.20259	4.25565e-05	0.442677	1.35902
AT1G04040	1.58638	1.21574	0.00175907	0.652805	0.446497
AT5G52570	1.35918	1.24656	0.00426154	1.13902	1.12046
AT2G41250	1.27171	1.24809	0.000255504	1.42141	1.08859
AT2G27402	0.955657	1.28489	0.000937876	0.843863	1.01407
AT5G15850	1.12127	1.28607	0.00146138	0.925539	0.753077
AT1G62480	1.18035	1.29452	0.000572361	1.43887	0.887747
AT5G35490	1.11846	1.36492	2.86542e-05	1.49357	1.2863
AT1G21050	1.02182	1.39742	0.0040281	2.03977	1.3142
AT2G15128	0.845372	1.41597	0.000203376	0.84991	0.596724
AT2G23560	1.7405	1.4418	4.17394e-05	1.40011	0.809595
AT4G04293	0.858296	1.49822	0.00016397	1.17168	1.16552
AT1G15405	1.0579	1.51088	4.57372e-07	0.983423	1.32695
AT1G27020	2.03139	1.51712	0.00121353	1.97446	0.773322
AT1G56150	1.28922	1.55514	0.000622946	1.09812	0.659037
AT4G02520	1.44603	1.68383	0.000709987	1.08552	1.46327
AT1G02930	1.51302	1.94217	0.00597439	0.265472	1.36225
AT3G16530	3.07622	2.04794	0.00113504	1.29593	1.17609
AT2G40100	1.8724	2.14528	1.4192e-09	1.75246	2.07459
AT3G04720	1.97032	2.22906	0.000135405	1.35675	1.506

## Sheet: _SD_vs_LD_flc-leaf
	FLC_SVP.Leaf	FLC_svp.Leaf	flc_SVP.Leaf		flc_svp.Leaf
	Fold change (log2)	Fold change (log2)	Fold change (log2)	q-value	Fold change (log2)
AT2G34600	-0.574748	-3.53494	-3.01642	4.5079e-05	-1.65732
AT4G30280	-0.00300893	-1.49413	-2.79333	1.10347e-05	-2.33311
AT1G61890	-0.539413	-1.99693	-2.60073	2.67781e-10	-0.934371
AT5G05600	-0.390794	-1.66354	-2.57048	5.07378e-06	-0.946196
AT1G35140	0.473104	-1.21101	-2.55	0.00961415	-1.59003
AT4G31800	0.428748	-1.2235	-2.51433	2.54894e-06	-1.69199
AT1G76960	-2.55168	-2.73599	-2.43191	2.31134e-07	-2.47459
AT5G57560	0.116163	-2.00606	-2.41249	0.00312611	-2.54663
AT2G16367	-2.17668	-0.767919	-2.4036	0.00479129	0.175726
AT5G57550	-0.12602	-0.806408	-2.39517	0.000100841	-1.97609
AT3G51450	-1.19308	-1.96319	-2.32419	8.77491e-07	-1.94881
AT2G44840	-0.221905	-2.64897	-2.31449	0.00429749	-0.166063
AT1G18710	-1.3391	-1.97638	-2.25045	1.10298e-06	-0.897962
AT1G52000	-1.41985	-0.874888	-2.18944	0.000188189	-0.787082
AT4G27654	-0.802645	-2.65037	-2.13769	0.00356486	-1.07477
AT1G80120	-0.61307	-1.53262	-2.04366	8.58997e-06	-1.5974
AT5G47220	-1.04523	-2.40835	-2.04014	0.000124684	-0.549605
AT1G17380	-0.216849	-1.81269	-2.01467	0.00200876	-1.05532
AT2G06050	-0.607943	-1.43789	-1.9761	1.11321e-06	-1.0725
AT1G72450	-0.138416	-1.66688	-1.95493	6.0876e-07	-0.866847
AT2G22330	-1.05257	-1.56375	-1.91678	1.35268e-05	-0.984066
AT3G25780	0.192669	-0.86892	-1.90029	0.000176402	-1.17417
AT1G20510	-0.286716	-1.54671	-1.87403	1.09975e-06	-1.16788
AT1G28370	-0.325755	-2.31608	-1.87085	0.00206433	-0.232685
AT1G72520	-0.197165	-1.60815	-1.84543	3.6122e-06	-0.937545
AT1G18590	-1.45874	-1.30584	-1.82671	5.51128e-08	-0.913044
AT2G42540	-1.79328	-1.78194	-1.82494	0.000897435	-1.24956
AT1G17420	-0.353587	-1.1107	-1.81385	1.85518e-05	-0.919095
AT2G27690	-0.0851705	-1.10811	-1.80848	3.13248e-05	-1.52503
AT1G72900	0.34737	-0.81522	-1.80246	0.00061954	-0.580412
AT1G61340	-0.399482	-1.0819	-1.77913	0.0061811	-0.11102
AT1G28480	-0.134093	-1.45887	-1.77686	0.00224933	-0.65442
AT4G39950	-0.832095	-0.870542	-1.76849	1.406e-05	-0.830805
AT5G47240	-0.743561	-1.73694	-1.74915	1.99028e-07	-1.09408
AT4G16740	-1.58938	-2.27364	-1.69174	0.00109793	-2.52019
AT1G64220	-1.04317	-0.78425	-1.68817	0.00161072	-2.09785
AT1G52400	-0.782491	-0.276685	-1.68394	0.00401107	-0.261317
AT1G72910	-0.499174	-1.59924	-1.6496	0.00730826	-0.130761
AT1G72940	0.148125	-1.63763	-1.64956	0.00381003	-0.00773248
AT3G58990	-1.29619	-1.17292	-1.64532	1.21909e-07	-0.733823
AT3G03190	-1.29524	-1.37151	-1.63844	2.39908e-08	-0.847886
AT1G19180	-0.508034	-1.76705	-1.62945	0.00358	-0.695152
AT5G56980	-0.111146	-1.46814	-1.62771	1.89924e-06	-0.544734
AT3G47960	-0.194981	-0.710792	-1.62089	2.14174e-08	-1.62181
AT5G52050	-0.187075	-0.677706	-1.5893	6.6253e-05	0.205206
AT3G54810	-0.185379	-0.862519	-1.58687	0.000119045	-0.950566
AT4G24380	-0.312069	-1.64011	-1.58505	0.0050402	-0.411564
AT3G25760	-0.000389715	-1.10949	-1.57244	0.00352303	-0.636927
AT1G74100	-0.373545	-1.14804	-1.57173	3.15329e-08	-0.993424
AT4G12720	0.340001	-0.617801	-1.56268	2.49629e-06	-1.16834
AT4G32800	0.528406	-0.219304	-1.56267	0.000114872	-1.35462
AT4G03060	-1.2528	-1.04908	-1.5616	1.09975e-06	-0.901082
AT3G12145	-0.578461	-0.485209	-1.55061	9.75843e-06	-1.11428
AT4G27560	-0.862887	-0.779779	-1.53298	0.000136929	-0.914488
AT2G46650	-1.11567	-0.92561	-1.52876	5.10572e-08	-0.62302
AT1G44350	-0.0897237	-0.650506	-1.52661	4.96921e-05	-1.00808
AT4G17500	-1.03027	-2.1388	-1.52576	0.00123603	-0.24459
AT5G02940	-0.458656	-0.744126	-1.52409	1.63809e-07	-0.863538
AT5G66400	-1.86074	-2.00629	-1.51955	2.37697e-06	-0.973611
AT3G02020	-1.4998	-1.19601	-1.51375	3.95678e-08	-0.891323
AT1G70700	-0.247749	-1.41317	-1.5084	0.00358	-0.48481
AT1G19670	-0.637506	-0.95093	-1.50144	0.00137871	-0.930986
AT5G45340	0.0804536	-1.44291	-1.50123	0.0079654	-0.184676
AT3G10185	-1.37715	-1.57866	-1.49969	0.00340545	-0.587085
AT2G38750	-0.538968	-0.785496	-1.48873	7.51784e-05	-0.907908
AT3G25882	-0.550979	-0.28716	-1.48426	0.00220699	-1.10178
AT3G57450	-0.221917	-1.26767	-1.47227	2.1777e-05	-0.940812
AT1G02205	-1.44592	-1.73064	-1.46756	3.93776e-07	-1.10166
AT1G22470	0.0452759	-1.39384	-1.45902	0.0030847	-0.315153
AT3G28007	-1.06321	-0.808412	-1.45355	0.000720549	-1.38974
AT5G22630	-0.451558	-1.22658	-1.42616	6.70462e-06	-0.929166
AT4G39940	-1.15785	-1.12822	-1.41558	1.15837e-07	-0.632637
AT1G24147	-1.33918	-1.00189	-1.41524	1.96036e-05	-1.44825
AT2G44500	0.221246	-0.646112	-1.41426	6.80265e-06	-0.908555
AT4G18010	0.412693	-0.214407	-1.40669	1.09975e-06	-1.0361
AT4G04020	-1.33718	-1.18337	-1.40054	7.81204e-11	-0.976981
AT2G40750	-0.854796	-0.919457	-1.39643	0.000937876	-0.802235
AT3G22740	-1.1092	-1.03315	-1.39621	0.000192241	-0.774533
AT3G56710	-1.00189	-1.47703	-1.38903	0.00287206	-0.947774
AT1G64360	-1.74931	-1.44292	-1.38895	0.000197741	-1.51507
AT2G22770	-0.597093	-1.51874	-1.37443	2.0575e-05	-0.623563
AT4G31500	-0.197941	-0.768217	-1.36619	5.25982e-07	-0.933478
AT3G19710	-1.40199	-0.940594	-1.36245	7.09303e-07	-0.546445
AT4G25810	0.269245	-0.561298	-1.36055	0.00169487	-0.502941
AT4G29740	0.0933298	-0.689895	-1.36055	0.0015132	-1.05187
AT4G36010	-1.33668	-0.965449	-1.35614	0.00336506	-0.906943
AT1G16400	-1.13301	-1.15105	-1.35431	2.10183e-06	-0.416068
AT3G61920	-0.782282	-0.769276	-1.35297	0.000161278	-0.946197
AT5G06870	-0.108769	-1.38476	-1.33949	0.00421265	-0.672083
AT4G01950	-0.385451	-1.20177	-1.33916	4.59789e-05	-0.922328
AT1G16850	-1.04146	-0.746055	-1.33739	0.00382634	-0.478794
AT1G32640	-0.579084	-1.76228	-1.3213	0.00665144	-0.0398435
AT1G69840	0.202769	-0.626844	-1.31696	5.38995e-09	-1.10152
AT3G49320	-0.5577	-0.860707	-1.31225	3.75689e-06	-0.928625
AT1G01120	0.115905	-0.443468	-1.30783	3.50313e-05	-1.35327
AT5G12340	0.382721	-1.15215	-1.30435	0.00780056	-1.28387
AT1G51760	0.088116	-0.520565	-1.30084	1.10401e-05	-0.913338
AT5G12940	-0.325854	-1.17209	-1.29578	0.000303713	-0.783267
AT1G08920	-0.375262	-1.17596	-1.28913	1.96558e-05	-0.660187
AT4G15440	-0.425619	-0.707366	-1.28783	0.000709987	-0.149398
AT2G36590	-0.581715	-0.803495	-1.27901	0.000393758	-1.36297
AT5G52320	-0.731546	-1.2179	-1.27737	0.0065815	-0.123847
AT4G12030	-1.11615	-0.873674	-1.27612	3.27198e-06	-0.429673
AT2G23010	-1.33208	-0.895973	-1.27406	0.000160583	-0.485985
AT3G05640	-1.44614	-1.37675	-1.27176	0.0043136	-0.643842
AT1G16410	-1.33522	-0.878248	-1.27064	7.27412e-06	-0.497821
AT3G59350	-0.179953	-1.02907	-1.26883	0.00445318	-1.53622
AT5G03350	-1.15905	-0.924348	-1.26784	0.00125066	-1.49635
AT2G47880	-1.15458	-0.846473	-1.25636	0.000800094	-1.52115
AT1G73805	0.0565618	-0.514757	-1.25089	0.000799542	-0.233497
AT3G28270	-1.14508	-0.57974	-1.24521	0.00600104	-0.613151
AT1G65860	-0.949908	-0.821324	-1.24241	8.85517e-07	-0.51295
AT1G72416	-0.00688776	-0.287285	-1.22678	0.00391962	-2.34057
AT1G62560	-1.34802	-0.825302	-1.22105	2.46942e-06	-0.497638
AT5G67300	0.199929	-1.11545	-1.21737	0.00368835	-0.370837
AT4G34150	0.0405359	-1.27142	-1.21241	0.00542183	-0.847476
AT5G61030	-0.679276	-0.608434	-1.20818	4.25565e-05	-0.753939
AT4G15975	-0.059455	0.0219832	-1.20599	0.00369258	-0.40754
AT1G24100	-0.533976	-0.947295	-1.20548	5.38995e-09	-0.42815
AT1G30040	-0.0777101	-0.363025	-1.20529	3.12172e-07	-1.22073
AT1G02450	-0.968356	-1.73382	-1.20175	0.00395133	-1.3096
AT1G31550	-0.414265	-0.708137	-1.19436	0.004884	-0.517853
AT5G53750	0.0508847	-0.656166	-1.17729	4.53895e-06	-0.826778
AT1G02380	-0.0347805	-0.528982	-1.16339	0.0032595	-0.773322
AT5G24030	0.221273	-0.333326	-1.16167	0.000483006	-0.936507
AT1G74950	-0.184824	-1.36073	-1.15084	9.05047e-05	-0.676541
AT4G17230	0.0288539	-0.755082	-1.14969	0.000156462	-0.573504
AT2G43100	-1.1216	-0.943907	-1.14543	2.54894e-06	-0.243045
AT4G18950	-0.0101631	-0.363447	-1.13571	1.96558e-05	-0.578075
AT5G26030	-0.144785	-0.590834	-1.12465	6.0602e-05	-0.462504
AT1G60270	-0.913845	-0.423885	-1.12303	0.001858	-0.947086
AT4G03210	-0.407602	-0.680351	-1.1205	0.00625825	-0.869171
AT1G19570	-0.881142	-0.866789	-1.11575	8.45909e-06	-0.42057
AT1G45145	-0.380718	-0.58686	-1.11209	0.00652245	-0.793955
AT3G16690	-0.371677	-0.917081	-1.10923	2.51307e-05	-0.981744
AT2G14750	-0.832079	-0.720427	-1.10814	1.63809e-07	-0.570154
AT1G74090	-1.01194	-0.882925	-1.10078	2.48082e-07	-0.296252
AT1G17620	-0.160785	-0.527485	-1.08419	0.00229489	-0.941076
AT1G58270	-0.344296	-0.809944	-1.07937	0.00159112	-0.867458
AT1G76955	-0.944277	-1.1726	-1.07664	6.1111e-05	-0.948693
AT2G38760	-0.55652	-0.999511	-1.0728	0.00101613	-1.0782
AT3G28180	0.0600244	-0.314055	-1.07226	3.4152e-06	-0.739848
AT3G05490	0.337215	-0.303896	-1.07182	0.000126821	-0.938059
AT3G59310	0.344978	-0.179718	-1.05323	2.68018e-06	-0.690866
AT5G59570	-0.223089	-0.356216	-1.04666	0.00193282	-0.763631
AT3G15357	-0.743728	-1.03161	-1.04128	0.00622903	-0.966776
AT5G66210	0.301537	-0.518144	-1.03874	0.000152708	-0.477122
AT5G61900	0.19718	-0.0414836	-1.03848	0.000790283	-0.90001
AT5G40380	0.0769513	-0.0579131	-1.03771	2.26596e-06	-0.659245
AT1G29640	0.301598	-0.0812938	-1.03645	0.000656536	-0.702739
AT5G41650	-0.771184	-0.460535	-1.03473	8.25527e-05	-0.55772
AT1G23100	-0.316531	-0.657315	-1.02952	0.000568508	-0.835856
AT1G06000	-0.641483	-0.220379	-1.02581	5.16608e-05	-0.266356
AT5G42650	-0.351536	-0.762611	-1.02304	0.000866276	-0.682933
AT5G23010	-1.12133	-0.778754	-1.01531	8.08556e-06	-0.374286
AT1G20823	-0.348096	-0.812753	-1.00224	0.00305227	-0.201383
AT5G54380	0.0419343	-0.271987	-1.00101	0.000775958	-0.926714
AT5G08790	-0.519136	-0.988732	-1.00026	0.00123412	0.00818232
AT5G19120	0.46466	0.0437798	1.00162	0.00416864	0.848287
AT5G14360	0.448285	0.508957	1.01122	0.00371263	0.199676
AT5G10570	0.163814	0.26104	1.01442	0.000454631	0.332926
AT1G13080	0.55649	0.663054	1.02193	0.00593852	0.82826
AT3G02040	-0.0968304	-0.506508	1.02349	0.000344456	0.575104
AT2G38820	-0.0383733	0.247625	1.0254	9.09315e-06	0.811527
AT3G48310	0.385755	0.458972	1.02715	0.00374725	0.766461
AT1G68440	1.25505	0.802588	1.03816	0.00611248	0.51221
AT3G22968	0.202633	0.646603	1.03938	2.54894e-06	0.615689
AT3G22970	0.202633	0.646603	1.03938	2.54894e-06	0.615689
AT3G09020	0.481895	0.586055	1.04478	0.00449783	0.483857
AT1G70560	0.511872	0.63447	1.05048	3.47936e-06	0.857996
AT1G10682	0.717098	0.444526	1.05097	7.95798e-05	0.758187
AT2G39400	1.02433	0.32227	1.05702	0.000496104	0.814687
AT2G07739	0.732541	0.638696	1.06206	0.00189897	0.529879
AT4G36110	0.269648	0.35641	1.06736	0.00691146	0.177093
AT2G07719	0.927341	0.948378	1.06831	0.000720549	0.57376
AT1G22890	0.955811	0.599673	1.07817	0.00179191	1.18861
AT1G79160	0.149008	0.557024	1.07854	6.19732e-05	0.647825
AT4G19700	0.573649	0.503019	1.08702	0.00223367	0.538129
AT5G18170	0.730605	0.575755	1.08722	5.08307e-06	0.869395
AT2G37950	0.393476	0.117838	1.08878	0.00381003	0.454771
AT1G29460	0.0241821	0.354736	1.08883	0.00733561	0.258696
AT4G29190	0.0600553	0.251534	1.09074	8.66863e-06	0.456071
AT3G61460	0.249347	0.615781	1.09647	0.00036274	0.331508
AT3G26220	0.524933	0.687866	1.10232	4.12631e-05	0.782423
AT1G78460	1.21948	0.597947	1.11173	4.17394e-05	0.773975
AT5G56100	0.33291	0.518961	1.11317	0.000670116	1.37181
AT5G35480	0.496141	0.63429	1.11416	0.00611248	0.538645
AT1G52200	1.21559	0.797672	1.11764	0.001198	0.592786
AT1G69160	0.496601	0.686186	1.13184	0.000860064	0.322101
AT4G24230	0.379112	0.148721	1.13696	9.77828e-06	0.710364
AT5G02540	1.09274	0.856848	1.13789	0.0057821	0.929942
AT5G52570	1.35918	1.24656	1.13902	0.00904668	1.12046
AT1G79700	0.828316	0.596465	1.14547	0.000183472	0.684894
AT1G13245	0.316001	0.683197	1.14813	0.0015581	0.608506
AT3G52060	0.0437127	0.348941	1.16499	2.4473e-06	0.68298
AT4G04293	0.858296	1.49822	1.17168	0.00253336	1.16552
AT4G02075	0.340422	0.0879663	1.18587	4.21393e-05	0.466755
AT5G63160	0.261168	-0.16297	1.19284	0.000109509	1.52018
AT1G49200	0.512533	0.451281	1.19743	0.00165388	0.432785
AT5G47610	0.414376	0.494954	1.19896	6.58504e-05	1.2937
AT5G57780	-0.0669001	0.968926	1.20111	0.00452276	0.472808
AT4G10910	0.0806787	0.277256	1.21108	0.00272771	0.648162
AT3G21870	0.633125	0.751575	1.21174	0.000301169	1.61726
AT2G24240	0.34099	0.558229	1.21393	7.70376e-07	0.371555
AT3G07350	0.267967	-0.216715	1.21463	0.00319597	0.797641
AT4G38825	0.339035	0.850955	1.21506	0.00689265	0.462487
AT3G59940	0.258959	0.490623	1.21755	6.70462e-06	0.322331
AT2G39705	0.283317	0.935585	1.2287	0.00142141	0.732269
AT5G44575	0.540553	0.275096	1.23341	0.00536893	0.160109
AT4G34770	0.695386	0.521631	1.26181	0.00586289	0.480666
AT3G26510	0.422695	0.368157	1.26642	5.58245e-05	0.423978
AT2G31380	1.09456	1.15867	1.26743	0.00218009	1.36435
AT5G16370	0.42583	0.383884	1.26866	9.40886e-08	0.569189
AT3G29035	0.316121	0.246312	1.27032	4.17394e-05	0.291037
AT2G05540	0.475993	-0.192206	1.27112	0.00945103	0.166965
AT4G03510	0.00287242	0.325925	1.28094	1.07013e-07	0.350017
AT1G80440	0.507773	0.266957	1.28821	0.00110691	0.728408
AT5G22920	0.662639	0.40544	1.29762	0.00708989	1.16019
AT2G17880	0.651456	0.424095	1.3031	4.21393e-05	0.8094
AT4G11290	1.37369	0.951625	1.30709	0.00398304	0.662566
AT5G21940	0.166346	0.3416	1.30954	0.000123619	0.594049
AT5G55970	0.476708	0.324928	1.316	3.40082e-06	0.694608
AT1G49130	0.50362	0.0919306	1.3225	1.62195e-05	1.04982
AT5G40450	1.74111	1.14462	1.32554	0.00152598	0.200794
AT4G36040	0.189265	0.416439	1.34446	0.00191089	0.757784
AT2G44130	0.261363	0.203373	1.37186	5.15814e-06	0.799982
AT3G26200	0.928711	0.376556	1.37548	2.58156e-05	0.429992
AT2G28630	0.609716	0.336942	1.37755	8.08556e-06	0.980505
AT3G61890	0.481291	0.984207	1.37891	0.000201397	0.837347
AT3G18773	0.296399	0.606894	1.379	9.2617e-05	0.574202
AT2G23560	1.7405	1.4418	1.40011	6.19732e-05	0.809595
AT2G25900	0.279502	0.303037	1.40975	0.000662743	0.8937
AT2G41250	1.27171	1.24809	1.42141	4.31946e-05	1.08859
AT4G38860	0.127132	0.864041	1.4309	0.000568508	1.03004
AT1G62480	1.18035	1.29452	1.43887	0.000160583	0.887747
AT4G20362	0.327843	0.305001	1.4587	3.33091e-06	0.0926145
AT3G61060	0.898684	0.1564	1.46574	0.000622946	0.567089
AT5G35490	1.11846	1.36492	1.49357	7.49678e-06	1.2863
AT3G16670	0.421908	0.672666	1.49754	0.000218657	0.847374
AT4G25490	0.265574	0.0786217	1.4981	0.00260521	0.933292
AT1G72060	0.627374	0.536446	1.5064	0.00156422	0.536011
AT1G80920	0.799129	0.34893	1.53696	0.000156462	0.754751
AT5G56550	0.262006	0.651321	1.54638	6.69738e-06	0.365733
AT5G47370	0.0902619	0.486581	1.55923	0.000881396	1.05327
AT4G37610	0.535654	-0.0889381	1.63769	8.43571e-05	1.08106
AT5G49360	1.57781	1.05383	1.63797	0.000185229	0.992132
AT1G71030	0.466194	0.424792	1.68408	2.88621e-05	1.05312
AT5G49730	1.3237	0.895706	1.6915	3.39064e-06	0.991874
AT5G52900	0.747129	0.747294	1.70812	0.000310921	1.16995
AT2G40100	1.8724	2.14528	1.75246	5.59521e-08	2.07459
AT5G03230	0.163687	0.542465	1.76204	2.88621e-05	1.34408
AT5G26200	0.882889	0.807478	1.7628	1.96558e-05	1.75307
AT5G56870	0.834126	0.934987	1.77748	2.49629e-06	0.591528
AT1G65845	1.75563	1.16228	1.78554	0.00222669	0.071574
AT5G54585	0.313318	0.234617	1.78938	2.40524e-05	1.31281
AT5G41761	1.31337	1.19609	1.82429	1.85564e-06	0.610701
ATCG00790	1.67125	0.64009	1.84308	0.00910269	1.04679
AT1G27020	2.03139	1.51712	1.97446	4.61828e-05	0.773322
AT1G21050	1.02182	1.39742	2.03977	5.16608e-05	1.3142
AT5G62280	0.731016	1.02251	2.10547	8.50389e-05	0.673692
AT5G39860	0.203077	0.700025	2.16436	0.000678524	1.52367
AT4G27450	1.18756	1.03726	2.28418	5.15814e-06	1.26871
AT4G32280	0.689732	1.42092	2.49005	0.00149603	1.69333
AT4G35770	2.06731	1.19662	2.92681	5.20552e-05	1.48888

## Sheet: _SD_vs_LD_svpflc_leaf
	FLC_SVP.Leaf	FLC_svp.Leaf	flc_SVP.Leaf	flc_svp.Leaf
	Fold change (log2)	Fold change (log2)	Fold change (log2)	Fold change (log2)	q-value
AT5G57560	0.116163	-2.00606	-2.41249	-2.54663	0.00183687
AT4G16740	-1.58938	-2.27364	-1.69174	-2.52019	5.54292e-06
AT1G76960	-2.55168	-2.73599	-2.43191	-2.47459	1.74399e-07
AT5G03204	-0.611704	-2.40304	-1.91092	-2.39691	0.00363537
AT1G72416	-0.00688776	-0.287285	-1.22678	-2.34057	9.58034e-07
AT4G30280	-0.00300893	-1.49413	-2.79333	-2.33311	0.000143385
AT1G64220	-1.04317	-0.78425	-1.68817	-2.09785	0.000133998
AT2G24850	0.0952182	0.340787	-0.922005	-2.06934	0.000657068
AT5G57550	-0.12602	-0.806408	-2.39517	-1.97609	0.00100462
AT3G51450	-1.19308	-1.96319	-2.32419	-1.94881	1.25794e-05
AT2G38310	0.656495	0.185836	-0.742593	-1.70999	0.000160465
AT4G31800	0.428748	-1.2235	-2.51433	-1.69199	0.000585115
AT5G59510	-0.243799	-0.453521	-0.785284	-1.66904	3.33091e-06
AT3G47960	-0.194981	-0.710792	-1.62089	-1.62181	2.14174e-08
AT2G34930	-0.126102	-0.444836	-0.957112	-1.6053	4.80354e-08
AT1G80120	-0.61307	-1.53262	-2.04366	-1.5974	0.000270851
AT3G59350	-0.179953	-1.02907	-1.26883	-1.53622	0.000659979
AT2G27690	-0.0851705	-1.10811	-1.80848	-1.52503	0.000313161
AT2G47880	-1.15458	-0.846473	-1.25636	-1.52115	7.49914e-05
AT3G30200	-0.243139	-0.231622	-0.320596	-1.51628	0.00499431
AT1G64360	-1.74931	-1.44292	-1.38895	-1.51507	5.97703e-05
AT5G03350	-1.15905	-0.924348	-1.26784	-1.49635	0.000189947
AT1G30135	-0.372012	-1.17949	-0.94888	-1.48286	7.49914e-05
AT1G24147	-1.33918	-1.00189	-1.41524	-1.44825	1.37115e-05
AT3G25180	-0.0926092	-0.355864	-0.341405	-1.41786	3.69025e-06
AT1G62510	-1.20444	-1.67519	-0.130406	-1.40559	0.00338039
AT3G28007	-1.06321	-0.808412	-1.45355	-1.38974	0.00115812
AT2G36590	-0.581715	-0.803495	-1.27901	-1.36297	0.000180902
AT4G32800	0.528406	-0.219304	-1.56267	-1.35462	0.000656536
AT1G01120	0.115905	-0.443468	-1.30783	-1.35327	2.156e-05
AT4G39030	0.0389075	-0.0274511	-0.968891	-1.31573	1.03254e-06
AT1G02450	-0.968356	-1.73382	-1.20175	-1.3096	0.00173448
AT5G12340	0.382721	-1.15215	-1.30435	-1.28387	0.00887425
AT5G26340	-1.17691	-1.3475	-0.904587	-1.26703	0.00119324
AT5G44050	-0.151829	0.0397025	-0.735059	-1.23215	0.000287344
AT1G30040	-0.0777101	-0.363025	-1.20529	-1.22073	2.4564e-07
AT4G12720	0.340001	-0.617801	-1.56268	-1.16834	0.000159768
AT1G20510	-0.286716	-1.54671	-1.87403	-1.16788	0.00075848
AT2G45680	-0.136207	-0.0755131	-0.358237	-1.15456	1.61107e-05
AT1G67105	-0.299666	-0.428398	-0.512622	-1.15359	6.52563e-06
AT5G56880	-0.0311071	-0.423257	-0.759305	-1.14603	0.00127257
AT3G08720	0.14859	-0.373115	-0.96766	-1.13673	4.09092e-05
AT5G05965	-0.0815736	0.207966	-0.592423	-1.12148	0.00498916
AT3G12145	-0.578461	-0.485209	-1.55061	-1.11428	0.00077952
AT3G53232	0.257102	-0.480504	-0.866308	-1.10858	0.000586287
AT1G02205	-1.44592	-1.73064	-1.46756	-1.10166	3.32796e-05
AT1G69840	0.202769	-0.626844	-1.31696	-1.10152	1.21909e-07
AT1G03457	-0.0223707	-0.465874	-0.991159	-1.10018	0.00144745
AT5G47240	-0.743561	-1.73694	-1.74915	-1.09408	0.000236775
AT2G42760	-0.34032	-1.09959	-0.933465	-1.0898	0.000579801
AT2G38760	-0.55652	-0.999511	-1.0728	-1.0782	0.000961946
AT5G63850	-0.811341	-0.89919	-0.901108	-1.07756	5.84681e-05
AT1G75960	-0.174036	-0.62103	-0.916626	-1.07673	0.000168266
AT5G61590	0.0442793	-0.0953504	0.168063	-1.0765	0.00398304
AT1G76090	0.642248	0.147705	-0.687873	-1.07273	0.00339733
AT2G06050	-0.607943	-1.43789	-1.9761	-1.0725	0.00317175
AT5G43270	0.131631	0.135605	-0.728106	-1.06858	0.00356486
AT1G22530	0.795176	0.0947545	-0.693344	-1.05642	0.0084626
AT1G50460	0.0404825	-0.186962	-0.791825	-1.04791	0.000771437
AT1G74430	-0.41231	-0.834551	-0.970904	-1.045	0.0011397
AT1G61120	-0.372323	0.00159903	-0.699403	-1.03684	0.00707695
AT4G18010	0.412693	-0.214407	-1.40669	-1.0361	9.96438e-05
AT5G52120	-0.178258	-0.621452	-0.684142	-1.0249	0.00030886
AT4G28085	0.208559	0.048865	-0.898775	-1.02309	0.00236755
AT1G26208	0.196001	-0.0816959	-0.42297	-1.01299	0.000677204
AT4G32790	0.0699841	0.0447834	-0.935698	-1.01048	0.000540733
AT2G30540	-0.673316	-1.03513	-0.771639	-1.00984	0.000695516
AT1G44350	-0.0897237	-0.650506	-1.52661	-1.00808	0.00542263
AT5G10625	-0.117425	-0.449121	-0.264385	-1.0029	0.000699245
AT5G28030	-0.226866	0.21847	0.137064	1.01299	0.00240896
AT2G27402	0.955657	1.28489	0.843863	1.01407	0.00858875
AT1G49130	0.50362	0.0919306	1.3225	1.04982	0.000365263
AT1G71030	0.466194	0.424792	1.68408	1.05312	0.00612453
AT2G29670	0.196323	-0.198256	0.980948	1.054	0.00106439
AT5G57785	-0.0199769	0.217819	0.884773	1.06293	0.00531854
AT1G21000	0.23467	0.0570018	0.957972	1.07138	0.000338877
AT4G37610	0.535654	-0.0889381	1.63769	1.08106	0.0073306
AT3G23000	0.390799	0.498013	0.469149	1.08702	2.88621e-05
AT2G41250	1.27171	1.24809	1.42141	1.08859	0.00118972
AT5G67420	-0.0349004	0.114869	0.952001	1.09748	2.48082e-07
AT1G08570	0.253336	0.3312	0.754547	1.10693	3.27168e-06
AT4G36850	1.19601	0.467211	1.1016	1.15055	0.00937631
AT2G28400	0.390828	-0.500585	0.482517	1.15593	0.00837161
AT1G05870	-0.107307	0.270162	0.873805	1.15717	7.11393e-05
AT4G04293	0.858296	1.49822	1.17168	1.16552	0.00266985
AT1G22890	0.955811	0.599673	1.07817	1.18861	0.000643582
AT5G15950	0.561944	1.00236	0.727891	1.21465	1.99638e-05
AT1G62180	0.793741	0.802788	0.957456	1.22015	0.00609149
AT5G49480	0.607405	1.13027	0.629231	1.22701	0.000555241
AT2G21320	0.277035	0.606329	0.873685	1.24505	4.0398e-05
AT4G27450	1.18756	1.03726	2.28418	1.26871	0.00631243
AT5G35490	1.11846	1.36492	1.49357	1.2863	6.49295e-05
AT5G47610	0.414376	0.494954	1.19896	1.2937	2.29699e-05
AT1G44941	-0.111728	0.568667	-0.0811785	1.29399	0.00132753
AT5G54585	0.313318	0.234617	1.78938	1.31281	0.00118629
AT1G21050	1.02182	1.39742	2.03977	1.3142	0.00681248
AT1G15405	1.0579	1.51088	0.983423	1.32695	3.61815e-06
AT5G03230	0.163687	0.542465	1.76204	1.34408	0.000908779
AT5G04950	0.612232	1.20259	0.442677	1.35902	7.13426e-06
AT2G31380	1.09456	1.15867	1.26743	1.36435	0.00100939
AT5G56100	0.33291	0.518961	1.11317	1.37181	4.5079e-05
AT3G12910	0.179523	0.0174673	0.0749882	1.38406	0.000126522
AT5G15948	0.601619	1.06883	0.841435	1.42455	3.89453e-06
AT4G02520	1.44603	1.68383	1.08552	1.46327	0.00301025
AT1G65480	-0.0521426	0.191903	0.34168	1.49852	1.27279e-07
AT3G04720	1.97032	2.22906	1.35675	1.506	0.00791002
AT5G63160	0.261168	-0.16297	1.19284	1.52018	3.27198e-06
AT3G21870	0.633125	0.751575	1.21174	1.61726	5.12119e-06
AT3G55240	0.388416	0.530569	0.941618	1.6441	0.00015165
AT5G26200	0.882889	0.807478	1.7628	1.75307	2.10769e-05
AT2G40100	1.8724	2.14528	1.75246	2.07459	2.88878e-09

## Sheet: _SD_vs_LD_WT__Apex.txt
	FLC_SVP.Apex		FLC_svp.Apex	flc_SVP.Apex	flc_svp.Apex
	Fold change (log2)	q-value	Fold change (log2)	Fold change (log2)	Fold change (log2)
AT1G02450	-1.36677	0.00111033	-0.825998	-0.596798	-0.772645
AT1G03495	-2.20313	3.63371e-06	-0.723895	-2.07112	-0.862992
AT1G03870	2.00579	0.000366196	1.14476	0.967962	0.206778
AT1G06460	-1.0756	0.000568425	-1.12988	-0.67465	-0.788069
AT1G07050	-1.7912	0.00150389	-1.95085	-1.34569	-1.41205
AT1G11545	1.03426	0.00132182	0.814824	0.759391	0.24542
AT1G11580	1.1906	3.89409e-05	1.22939	1.00221	0.591321
AT1G15125	1.69793	0.00133186	1.38475	1.47112	0.646592
AT1G15405	1.17184	2.36129e-05	0.861108	0.956264	0.770661
AT1G19380	1.30955	0.00990547	0.567121	0.346259	-0.578859
AT1G19530	1.2271	9.42008e-05	0.986557	0.844817	0.68297
AT1G19960	-1.49635	3.32545e-06	-1.11473	-0.957758	-0.925557
AT1G27020	2.05546	2.65375e-05	1.56687	1.58302	0.72924
AT1G27480	-1.11182	1.09975e-06	-0.948353	-0.923945	-0.796249
AT1G28230	-1.2012	3.43031e-05	-1.19994	-0.698426	-0.669735
AT1G28600	-1.14099	4.31946e-05	-0.864343	-0.951953	-0.669363
AT1G29395	-1.10157	0.00835811	-1.0265	-0.824317	-0.713608
AT1G30515	1.52135	6.56736e-06	0.700348	0.848287	0.762668
AT1G35310	-1.51271	4.53951e-05	-0.684936	-1.43244	-0.654504
AT1G43800	2.19264	1.29502e-07	1.79432	2.53996	1.33651
AT1G48330	-1.03382	0.00615449	-0.825677	-0.400584	-0.582686
AT1G54000	1.94961	1.82399e-06	1.39523	1.69913	0.967538
AT1G62480	1.04739	0.00476735	1.05692	0.758043	0.595688
AT1G64370	-1.27782	1.4192e-09	-1.032	-1.37754	-1.07216
AT1G67260	1.08716	0.00287206	0.897745	0.837292	0.689605
AT1G68440	1.17587	0.00196068	1.20966	1.34333	1.13374
AT1G68600	-2.04864	7.63061e-09	-1.93086	-1.53669	-1.2602
AT1G69880	1.13155	0.00104684	0.444059	0.74268	0.637044
AT1G71000	-1.65428	0.00408494	-0.250523	-0.369221	0.101461
AT1G72930	-1.24469	1.11576e-05	-1.19882	-1.22936	-1.00352
AT1G75750	1.53197	5.02933e-07	1.69225	1.69674	1.02299
AT1G76960	-1.44716	0.000496104	-1.14014	-1.25717	-1.077
AT1G77870	1.23247	0.0025193	0.84383	1.12636	0.899071
AT1G78850	1.57611	9.74663e-08	1.32981	0.988777	0.364539
AT1G78860	1.72032	1.05069e-06	1.29018	1.34116	0.805271
AT2G05440	2.4113	5.45404e-05	0.552627	2.21341	0.0640138
AT2G15128	1.09266	0.00339838	1.40018	0.768954	1.47536
AT2G16060	1.0665	0.000400452	0.987134	0.456208	0.49302
AT2G18150	2.68951	2.14174e-08	0.271255	1.78847	0.16252
AT2G18370	1.43238	0.00012028	-0.169434	1.55684	0.306395
AT2G21130	-1.24043	0.000183472	-1.34464	-1.13857	-0.83883
AT2G23010	-1.0172	0.00202043	-0.953338	-0.464408	-0.560209
AT2G23540	1.36177	0.00236001	0.324769	1.44862	0.748279
AT2G23620	1.97988	3.07903e-06	1.69842	1.41987	1.51435
AT2G23910	-1.28018	0.00272111	-1.20923	-1.26837	-1.09438
AT2G36985	1.97261	1.99638e-05	1.20793	0.569012	0.917238
AT2G37130	1.80378	6.70462e-06	0.958737	1.94971	0.852216
AT2G38390	1.2127	0.00223212	0.190771	1.02863	-0.0841498
AT2G39510	1.08079	0.00273067	1.79262	0.984717	0.896298
AT2G40080	-2.3962	0.00273863	-2.30266	-2.26972	-2.31978
AT2G40750	-1.31011	0.00183313	-0.739335	-0.966171	-0.575531
AT2G42530	-2.47434	0.000516862	-2.15909	-2.39993	-2.1191
AT2G42540	-1.66934	0.00226274	-1.71792	-1.98415	-1.44249
AT2G43150	1.06878	0.000194415	0.213576	-0.0956323	-0.040515
AT2G44790	1.04753	0.00908835	1.97157	1.00812	1.41097
AT3G01290	1.15541	0.00609469	0.35731	0.572846	-0.134009
AT3G02550	1.01775	0.000331986	1.26123	1.02261	0.632791
AT3G04720	3.07892	1.16875e-06	3.31645	3.12849	3.20999
AT3G12500	1.52329	1.71261e-07	0.78973	1.54252	0.879762
AT3G15356	2.8091	3.27198e-06	1.88379	2.50419	1.1141
AT3G16530	3.15204	3.61815e-06	2.64974	2.76463	1.88234
AT3G20810	-1.56597	0.00415771	-1.46062	-1.63469	-1.67074
AT3G22231	-2.54345	4.06328e-05	-1.9735	-2.13275	-2.11928
AT3G29250	1.02023	0.000153328	0.362571	1.01479	0.227022
AT3G29590	-1.04272	0.00193282	-0.736478	-1.02583	-0.500738
AT3G30775	2.14732	0.000252495	1.80494	1.35478	0.743769
AT3G49570	-1.36379	0.00539649	-0.408236	0.582157	0.544309
AT3G49580	-1.24121	0.00036274	-0.298281	0.60573	0.684612
AT3G51240	-1.77822	5.83069e-05	-0.845242	-1.19859	-0.416305
AT3G55120	-1.01424	0.00124918	-0.383541	-0.903566	-0.187141
AT3G57260	2.31646	8.66863e-06	0.198158	1.88879	1.11601
AT3G62410	-1.41326	1.09975e-06	-1.29314	-1.31997	-0.78132
AT3G62550	-1.04634	0.000305603	-1.02087	-0.581153	-0.541538
AT4G02520	1.48437	0.00260885	1.82472	1.88554	1.57996
AT4G04330	-1.40342	6.70462e-06	-1.53884	-1.11019	-1.25811
AT4G04750	-1.02517	4.0398e-05	-0.713789	-0.908436	-0.360403
AT4G04840	-1.39454	1.96558e-05	-1.12828	-1.28403	-0.81878
AT4G08770	1.84424	6.52598e-05	1.29505	1.09706	1.17763
AT4G08780	1.2671	0.000790283	0.722429	1.07168	0.967394
AT4G11290	1.36983	0.0025907	2.72633	1.54323	2.36365
AT4G12470	2.55242	2.10769e-05	0.43001	2.06953	0.00605044
AT4G12480	2.44611	1.50576e-05	0.0955735	2.0506	0.146082
AT4G14090	-1.50507	0.00209873	-0.666503	-1.00592	-0.210677
AT4G16146	-1.66313	0.00115925	-1.88717	-1.79293	-1.62282
AT4G21850	1.24258	0.000138219	0.698612	0.518246	0.00747005
AT4G26530	-1.35481	5.46181e-06	-1.37446	-0.984155	-1.03375
AT4G27450	1.23003	0.00812098	0.80386	1.54225	0.556161
AT4G32340	-1.45049	3.98491e-05	-1.49406	-1.28103	-1.04614
AT4G33550	-1.14973	0.0064742	-1.25371	-1.23986	-0.788012
AT4G36430	1.43692	4.25565e-05	0.167343	0.988452	0.0491161
AT4G36850	1.32381	0.00282142	1.09093	1.56241	1.92511
AT4G39795	-1.40266	4.17394e-05	-1.18396	-0.580887	-0.815638
AT5G05270	-1.12382	0.00362864	-0.516479	-0.972062	-0.196223
AT5G07440	1.22109	3.24364e-06	1.06193	1.41956	0.819955
AT5G07990	-1.82795	9.25124e-06	-0.837574	-1.11252	-0.353102
AT5G09805	-1.36488	0.00303467	-0.545362	-0.609709	-0.860851
AT5G11260	-1.10645	0.000114872	-0.672711	-0.504783	-0.335046
AT5G13930	-1.71715	0.00137544	-0.843148	-1.23162	-0.499315
AT5G15120	1.33533	0.00561924	1.41877	1.29399	1.09446
AT5G15970	-1.10819	0.000799138	-1.23791	-1.23167	-0.960764
AT5G17050	-1.03234	0.00509649	-0.501989	-0.608597	0.0347009
AT5G19110	1.30189	0.000163163	1.13868	0.90601	0.68082
AT5G20230	1.62468	0.000322873	0.49779	1.09675	-0.0336156
AT5G23240	-1.70347	0.00743594	-1.64925	-1.50488	-1.50794
AT5G37990	-1.68147	0.000487945	-1.46596	-0.342388	-0.615554
AT5G40450	1.35232	0.00123887	1.29797	0.878627	0.468462
AT5G40730	1.06456	1.43999e-06	0.444892	0.702871	0.357177
AT5G48485	1.25998	2.1391e-05	1.01455	0.7781	0.771017
AT5G50950	-1.43387	1.74399e-07	-1.32801	-1.11972	-1.27065
AT5G54060	-2.23954	0.000621355	-1.63699	-1.95983	-1.1873
AT5G62210	-1.00733	0.00263048	-0.720465	-0.785096	-0.53812
AT5G63090	1.19221	4.96146e-05	0.79093	0.909057	0.4558
AT5G64770	-1.09448	2.27013e-07	-0.95189	-0.799949	-0.528447
AT5G66400	-1.10316	0.000217549	-0.653217	-0.556074	-0.257598

## Sheet: _SD_vs_LD_svp-41_Apex.txt
	FLC_SVP.Apex	FLC_svp.Apex		flc_SVP.Apex	flc_svp.Apex
	Fold change (log2)	Fold change (log2)	q-value	Fold change (log2)	Fold change (log2)
AT1G03940	-1.07536	-1.22896	0.00749586	-1.09847	0.274055
AT1G05260	-0.6254	1.3788	2.02692e-05	0.279525	1.13897
AT1G06460	-1.0756	-1.12988	0.000319526	-0.67465	-0.788069
AT1G07050	-1.7912	-1.95085	0.000610677	-1.34569	-1.41205
AT1G11580	1.1906	1.22939	2.42369e-05	1.00221	0.591321
AT1G13600	0.812901	1.2022	0.00520967	0.601798	0.487065
AT1G15125	1.69793	1.38475	0.00861518	1.47112	0.646592
AT1G19840	0.38392	1.18464	0.00247254	0.52202	0.373986
AT1G19960	-1.49635	-1.11473	0.000214948	-0.957758	-0.925557
AT1G22160	-0.963695	-1.11376	9.30952e-05	-0.841412	-0.336303
AT1G27020	2.05546	1.56687	0.000861629	1.58302	0.72924
AT1G28230	-1.2012	-1.19994	3.48845e-05	-0.698426	-0.669735
AT1G43800	2.19264	1.79432	3.54616e-06	2.53996	1.33651
AT1G54000	1.94961	1.39523	0.000205125	1.69913	0.967538
AT1G58460	-0.384887	-1.19578	0.00884096	-0.860267	-0.76193
AT1G62480	1.04739	1.05692	0.00440607	0.758043	0.595688
AT1G64370	-1.27782	-1.032	7.58174e-08	-1.37754	-1.07216
AT1G66760	0.921778	1.06163	0.000312463	1.04823	0.758073
AT1G68050	-1.04822	-1.14926	0.00549512	-0.543987	-1.03951
AT1G68440	1.17587	1.20966	0.00146329	1.34333	1.13374
AT1G68600	-2.04864	-1.93086	2.18064e-08	-1.53669	-1.2602
AT1G69230	0.913147	1.0325	0.00161198	0.506965	0.710921
AT1G72930	-1.24469	-1.19882	1.96558e-05	-1.22936	-1.00352
AT1G75750	1.53197	1.69225	9.40886e-08	1.69674	1.02299
AT1G76960	-1.44716	-1.14014	0.00534639	-1.25717	-1.077
AT1G78850	1.57611	1.32981	1.83294e-06	0.988777	0.364539
AT1G78860	1.72032	1.29018	7.10315e-05	1.34116	0.805271
AT2G15128	1.09266	1.40018	0.000233026	0.768954	1.47536
AT2G20835	-0.375096	-1.05216	0.00560575	-1.14438	-0.973712
AT2G21130	-1.24043	-1.34464	5.97703e-05	-1.13857	-0.83883
AT2G23620	1.97988	1.69842	2.85064e-05	1.41987	1.51435
AT2G23910	-1.28018	-1.20923	0.00456154	-1.26837	-1.09438
AT2G31380	0.703434	1.07179	0.00943585	0.89083	1.03882
AT2G36985	1.97261	1.20793	0.00585193	0.569012	0.917238
AT2G38380	1.20002	1.66165	0.000799542	1.23063	1.21985
AT2G38465	-1.00103	-1.06752	0.00769894	-0.862923	-0.834315
AT2G39330	1.16651	1.78478	0.00170745	1.85929	1.91614
AT2G39510	1.08079	1.79262	4.33318e-06	0.984717	0.896298
AT2G40080	-2.3962	-2.30266	0.00394009	-2.26972	-2.31978
AT2G42530	-2.47434	-2.15909	0.00216673	-2.39993	-2.1191
AT2G42540	-1.66934	-1.71792	0.00169487	-1.98415	-1.44249
AT2G44790	1.04753	1.97157	5.19891e-06	1.00812	1.41097
AT3G02550	1.01775	1.26123	1.83902e-05	1.02261	0.632791
AT3G02885	1.08232	1.84286	0.000838085	0.245979	1.70336
AT3G04720	3.07892	3.31645	3.12172e-07	3.12849	3.20999
AT3G05800	-0.797342	-1.10383	0.00995107	-0.708641	-0.884859
AT3G15356	2.8091	1.88379	0.000733427	2.50419	1.1141
AT3G16530	3.15204	2.64974	4.57055e-05	2.76463	1.88234
AT3G20810	-1.56597	-1.46062	0.0074959	-1.63469	-1.67074
AT3G21770	0.921947	1.63465	5.46181e-06	0.678541	1.02522
AT3G22231	-2.54345	-1.9735	0.000967244	-2.13275	-2.11928
AT3G22600	-0.463345	1.62566	0.00916363	0.593827	1.42272
AT3G22620	-0.459007	1.44231	0.00717713	0.906878	1.50036
AT3G24100	-0.789432	-1.09126	0.000163163	-0.551119	-0.751998
AT3G27660	0.603253	1.01704	0.000454643	0.828409	1.30407
AT3G30775	2.14732	1.80494	0.00173866	1.35478	0.743769
AT3G46640	-0.842339	-1.01751	0.00536893	-0.645283	-0.70266
AT3G49620	0.83021	1.18621	0.00760209	0.797688	0.279677
AT3G53800	-0.731446	-1.05589	3.16682e-07	-0.524948	-0.918397
AT3G56400	-1.14037	-1.34355	0.00709711	-0.887683	-0.839328
AT3G62410	-1.41326	-1.29314	4.16028e-06	-1.31997	-0.78132
AT3G62550	-1.04634	-1.02087	0.000408337	-0.581153	-0.541538
AT3G62740	0.353916	1.20257	0.00168944	0.418092	0.325102
AT3G63088	0.138829	1.41781	0.00397504	1.73845	1.01401
AT3G63160	-0.958038	-1.003	1.21275e-05	-1.1014	-0.942228
AT4G00165	-0.73549	-1.05236	5.53418e-05	-0.781846	-0.683607
AT4G02520	1.48437	1.82472	0.000282157	1.88554	1.57996
AT4G04330	-1.40342	-1.53884	1.83848e-06	-1.11019	-1.25811
AT4G04840	-1.39454	-1.12828	0.000343271	-1.28403	-0.81878
AT4G08770	1.84424	1.29505	0.00374541	1.09706	1.17763
AT4G10270	0.901543	1.44429	0.000366555	0.83989	1.18664
AT4G11190	-0.238983	1.44445	0.000176402	0.293381	1.3565
AT4G11210	0.7043	1.42271	0.000763609	1.14752	1.13314
AT4G11290	1.36983	2.72633	1.99028e-07	1.54323	2.36365
AT4G14690	0.203069	1.16263	0.00959626	0.440222	0.567815
AT4G16146	-1.66313	-1.88717	0.000283449	-1.79293	-1.62282
AT4G20390	0.541886	1.17542	0.00394739	1.73904	1.02527
AT4G26530	-1.35481	-1.37446	4.5331e-06	-0.984155	-1.03375
AT4G29270	-0.853467	-1.16115	0.000106708	-0.464589	-0.779775
AT4G32340	-1.45049	-1.49406	2.55971e-05	-1.28103	-1.04614
AT4G33550	-1.14973	-1.25371	0.00305143	-1.23986	-0.788012
AT4G39795	-1.40266	-1.18396	0.000395682	-0.580887	-0.815638
AT5G03230	0.604517	1.09148	0.00664343	0.971966	0.808526
AT5G05598	-0.376998	-1.11171	0.00394871	-0.253849	-0.220276
AT5G07440	1.22109	1.06193	2.42369e-05	1.41956	0.819955
AT5G15120	1.33533	1.41877	0.00331322	1.29399	1.09446
AT5G15970	-1.10819	-1.23791	0.000218657	-1.23167	-0.960764
AT5G18670	0.32659	1.11015	0.00374541	1.364	1.17311
AT5G19110	1.30189	1.13868	0.000790283	0.90601	0.68082
AT5G22460	0.739678	1.0037	4.96921e-05	0.905281	0.76241
AT5G23240	-1.70347	-1.64925	0.00964792	-1.50488	-1.50794
AT5G35270	0.253464	-1.10889	0.00695872	-0.549986	-0.66121
AT5G37990	-1.68147	-1.46596	0.00207281	-0.342388	-0.615554
AT5G40450	1.35232	1.29797	0.00190458	0.878627	0.468462
AT5G47240	-0.634479	-1.03267	0.000483881	-0.439363	-0.494641
AT5G48485	1.25998	1.01455	0.000391742	0.7781	0.771017
AT5G50950	-1.43387	-1.32801	7.09303e-07	-1.11972	-1.27065
AT5G51890	-0.580998	-1.13064	3.02075e-05	-0.294611	-0.586946
AT5G53048	0.860532	1.00538	0.00326856	0.224286	0.399509
AT5G57123	-0.855315	-1.27331	0.00020809	-1.10275	-0.975067
AT5G59080	-0.775507	-1.00078	0.00159621	-1.02837	-0.910527
AT5G64940	0.904304	1.03466	0.000674788	0.939683	1.04921

## Sheet: _SD_vs_LD_flc-3_Apex.txt
	FLC_SVP.Apex	FLC_svp.Apex	flc_SVP.Apex		flc_svp.Apex
	Fold change (log2)	Fold change (log2)	Fold change (log2)	q-value	Fold change (log2)
AT1G03495	-2.20313	-0.723895	-2.07112	9.3665e-06	-0.862992
AT1G06350	0.703257	0.755097	1.18427	0.00091867	1.01133
AT1G11580	1.1906	1.22939	1.00221	0.000378288	0.591321
AT1G15125	1.69793	1.38475	1.47112	0.00525435	0.646592
AT1G16850	-1.0308	-0.541569	-1.51537	0.00111231	-0.87373
AT1G25422	-0.72303	-0.923801	-1.13469	1.90725e-05	-0.741509
AT1G26945	0.601089	0.654289	1.18659	0.0075653	0.882066
AT1G27020	2.05546	1.56687	1.58302	0.000772675	0.72924
AT1G35310	-1.51271	-0.684936	-1.43244	0.000101064	-0.654504
AT1G43800	2.19264	1.79432	2.53996	1.06371e-08	1.33651
AT1G54000	1.94961	1.39523	1.69913	1.33389e-05	0.967538
AT1G64370	-1.27782	-1.032	-1.37754	3.06627e-10	-1.07216
AT1G66760	0.921778	1.06163	1.04823	0.000362229	0.758073
AT1G68440	1.17587	1.20966	1.34333	0.000479353	1.13374
AT1G68600	-2.04864	-1.93086	-1.53669	1.09975e-06	-1.2602
AT1G72930	-1.24469	-1.19882	-1.22936	1.35268e-05	-1.00352
AT1G74460	0.732698	0.793618	1.36635	0.000690324	0.541495
AT1G75750	1.53197	1.69225	1.69674	9.26807e-08	1.02299
AT1G76960	-1.44716	-1.14014	-1.25717	0.00218263	-1.077
AT1G77870	1.23247	0.84383	1.12636	0.00565035	0.899071
AT1G78860	1.72032	1.29018	1.34116	4.17394e-05	0.805271
AT1G80440	0.352502	0.542236	1.4611	0.000269344	0.826204
AT2G05440	2.4113	0.552627	2.21341	0.000180612	0.0640138
AT2G18150	2.68951	0.271255	1.78847	1.44201e-05	0.16252
AT2G18370	1.43238	-0.169434	1.55684	3.7137e-05	0.306395
AT2G20670	1.13571	0.913728	1.70159	0.00505296	1.04698
AT2G20835	-0.375096	-1.05216	-1.14438	0.00264004	-0.973712
AT2G21130	-1.24043	-1.34464	-1.13857	0.000521352	-0.83883
AT2G23540	1.36177	0.324769	1.44862	0.00124802	0.748279
AT2G23620	1.97988	1.69842	1.41987	0.000319901	1.51435
AT2G23910	-1.28018	-1.20923	-1.26837	0.00297312	-1.09438
AT2G30540	-0.50023	-0.639608	-1.00069	0.000760744	-1.15562
AT2G37130	1.80378	0.958737	1.94971	2.26596e-06	0.852216
AT2G38390	1.2127	0.190771	1.02863	0.00937631	-0.0841498
AT2G39330	1.16651	1.78478	1.85929	0.00111231	1.91614
AT2G39400	0.480315	0.564771	1.01442	0.000766728	0.492557
AT2G40080	-2.3962	-2.30266	-2.26972	0.00448253	-2.31978
AT2G42530	-2.47434	-2.15909	-2.39993	0.000713992	-2.1191
AT2G42540	-1.66934	-1.71792	-1.98415	0.000351661	-1.44249
AT2G43590	0.811389	0.330405	1.3202	0.00458436	0.198742
AT2G44130	0.167601	0.0792312	1.06919	0.000185549	0.587651
AT3G02550	1.01775	1.26123	1.02261	0.000313295	0.632791
AT3G04720	3.07892	3.31645	3.12849	9.2543e-07	3.20999
AT3G07350	0.183502	0.681745	1.19426	0.00373324	0.832323
AT3G12500	1.52329	0.78973	1.54252	1.37364e-07	0.879762
AT3G15356	2.8091	1.88379	2.50419	1.82688e-05	1.1141
AT3G16530	3.15204	2.64974	2.76463	2.53971e-05	1.88234
AT3G20810	-1.56597	-1.46062	-1.63469	0.00282142	-1.67074
AT3G22231	-2.54345	-1.9735	-2.13275	0.000412506	-2.11928
AT3G27220	0.597435	0.610677	1.00856	4.43845e-06	0.618568
AT3G27690	0.876713	0.75858	1.12439	0.00287608	1.29626
AT3G28857	0.0159872	0.975851	1.08042	0.000454675	0.333001
AT3G29250	1.02023	0.362571	1.01479	0.000163163	0.227022
AT3G29590	-1.04272	-0.736478	-1.02583	0.00226872	-0.500738
AT3G47340	0.345122	0.359472	1.14805	0.00846275	0.440529
AT3G51240	-1.77822	-0.845242	-1.19859	0.00499431	-0.416305
AT3G53420	0.748689	0.458872	1.02895	1.30409e-07	0.781089
AT3G53980	-0.864301	-0.740985	-1.33278	9.54658e-05	-0.32625
AT3G57260	2.31646	0.198158	1.88879	0.000161278	1.11601
AT3G61890	0.306965	0.763034	1.0591	0.00352301	0.693519
AT3G62410	-1.41326	-1.29314	-1.31997	3.26204e-06	-0.78132
AT3G63088	0.138829	1.41781	1.73845	0.000501915	1.01401
AT3G63160	-0.958038	-1.003	-1.1014	3.12138e-06	-0.942228
AT4G02520	1.48437	1.82472	1.88554	0.000186566	1.57996
AT4G03060	-0.34164	-0.816418	-1.14075	0.000110708	-0.456504
AT4G04330	-1.40342	-1.53884	-1.11019	0.000190181	-1.25811
AT4G04840	-1.39454	-1.12828	-1.28403	6.10948e-05	-0.81878
AT4G08780	1.2671	0.722429	1.07168	0.00419903	0.967394
AT4G11210	0.7043	1.42271	1.14752	0.00615331	1.13314
AT4G11290	1.36983	2.72633	1.54323	0.000753109	2.36365
AT4G12470	2.55242	0.43001	2.06953	0.000357257	0.00605044
AT4G12480	2.44611	0.0955735	2.0506	0.000176619	0.146082
AT4G12870	0.969966	0.79213	1.0241	0.00371065	0.769296
AT4G16146	-1.66313	-1.88717	-1.79293	0.00052211	-1.62282
AT4G16260	0.792088	-0.0818669	1.29622	4.99421e-05	0.269029
AT4G20390	0.541886	1.17542	1.73904	4.17394e-05	1.02527
AT4G27450	1.23003	0.80386	1.54225	0.000974118	0.556161
AT4G32340	-1.45049	-1.49406	-1.28103	0.000213201	-1.04614
AT4G32480	0.54817	0.473951	1.42999	0.000731664	0.735476
AT4G33550	-1.14973	-1.25371	-1.23986	0.00338039	-0.788012
AT4G35770	1.10365	1.31606	2.35595	0.000808579	1.58095
AT4G36110	0.629357	0.365148	1.31527	0.000949048	0.957354
AT4G36850	1.32381	1.09093	1.56241	0.00050268	1.92511
AT4G37610	0.486239	0.591695	1.04345	0.00973847	0.570358
AT4G39070	-0.206637	-0.462767	-1.00126	0.00361803	-0.816654
AT5G07440	1.22109	1.06193	1.41956	2.44242e-07	0.819955
AT5G07990	-1.82795	-0.837574	-1.11252	0.00397504	-0.353102
AT5G09480	0.981544	0.63477	1.51163	0.000430246	0.560019
AT5G09530	0.148241	0.684308	1.3631	0.00741227	0.767217
AT5G10760	0.899798	0.38796	1.06772	0.00969038	0.157026
AT5G15120	1.33533	1.41877	1.29399	0.00730272	1.09446
AT5G15970	-1.10819	-1.23791	-1.23167	0.000233026	-0.960764
AT5G18670	0.32659	1.11015	1.364	0.000451614	1.17311
AT5G41080	0.694565	0.778432	1.1447	0.00356486	1.12912
AT5G44550	1.00357	0.379929	1.39386	0.000834745	0.888351
AT5G48953	-0.571703	-0.854175	-1.34897	0.00276266	-1.35727
AT5G49360	1.02662	0.661361	1.36349	0.00147788	0.965731
AT5G50950	-1.43387	-1.32801	-1.11972	9.62943e-06	-1.27065
AT5G54060	-2.23954	-1.63699	-1.95983	0.00247825	-1.1873
AT5G56870	0.145249	0.463117	1.30491	0.000198638	0.755758
AT5G57123	-0.855315	-1.27331	-1.10275	0.00108791	-0.975067
AT5G58860	0.513123	0.246645	1.00366	0.00541268	0.19475
AT5G59080	-0.775507	-1.00078	-1.02837	0.00119397	-0.910527

## Sheet: _SD_vs_LD_svpflc_Apex.
	FLC_SVP.Apex	FLC_svp.Apex	flc_SVP.Apex	flc_svp.Apex
	Fold change (log2)	Fold change (log2)	Fold change (log2)	Fold change (log2)	q-value
AT1G03170	0.0561233	-0.316912	-0.264422	1.14564	0.000190181
AT1G05260	-0.6254	1.3788	0.279525	1.13897	0.000277208
AT1G06350	0.703257	0.755097	1.18427	1.01133	0.00437518
AT1G30750	-0.208568	0.842484	0.248689	1.10835	0.0005381
AT1G43800	2.19264	1.79432	2.53996	1.33651	0.000233026
AT1G49220	-0.567799	-0.660218	-0.00232233	-1.29062	0.00276636
AT1G49230	-0.701862	-0.694888	-0.796309	-1.1836	1.41097e-06
AT1G64370	-1.27782	-1.032	-1.37754	-1.07216	3.95678e-08
AT1G68440	1.17587	1.20966	1.34333	1.13374	0.0028129
AT1G68600	-2.04864	-1.93086	-1.53669	-1.2602	2.14977e-05
AT1G70260	0.258853	0.93095	0.59792	1.11138	0.00102892
AT1G72930	-1.24469	-1.19882	-1.22936	-1.00352	0.000223
AT1G75750	1.53197	1.69225	1.69674	1.02299	0.000198419
AT1G76960	-1.44716	-1.14014	-1.25717	-1.077	0.00849902
AT2G15128	1.09266	1.40018	0.768954	1.47536	0.000121327
AT2G22460	-0.63866	-0.599165	-0.908483	-1.17873	0.000161485
AT2G23620	1.97988	1.69842	1.41987	1.51435	0.000143678
AT2G30540	-0.50023	-0.639608	-1.00069	-1.15562	0.000138701
AT2G33705	0.0605206	-0.419718	0.043065	1.0112	0.0047866
AT2G39330	1.16651	1.78478	1.85929	1.91614	0.000804988
AT2G40080	-2.3962	-2.30266	-2.26972	-2.31978	0.00369732
AT2G42530	-2.47434	-2.15909	-2.39993	-2.1191	0.0025907
AT2G42540	-1.66934	-1.71792	-1.98415	-1.44249	0.00818415
AT2G43660	0.36996	0.860433	0.0748351	1.18389	0.00698079
AT2G44790	1.04753	1.97157	1.00812	1.41097	0.000528945
AT3G02885	1.08232	1.84286	0.245979	1.70336	0.00192482
AT3G04720	3.07892	3.31645	3.12849	3.20999	5.79671e-07
AT3G16530	3.15204	2.64974	2.76463	1.88234	0.00267934
AT3G20810	-1.56597	-1.46062	-1.63469	-1.67074	0.00227262
AT3G21770	0.921947	1.63465	0.678541	1.02522	0.00219762
AT3G22231	-2.54345	-1.9735	-2.13275	-2.11928	0.000447963
AT3G22620	-0.459007	1.44231	0.906878	1.50036	0.00518363
AT3G27630	0.0556644	-0.93459	-0.121724	-1.67377	0.000156977
AT3G27660	0.603253	1.01704	0.828409	1.30407	1.61837e-05
AT3G27690	0.876713	0.75858	1.12439	1.29626	0.000662878
AT4G02520	1.48437	1.82472	1.88554	1.57996	0.00138423
AT4G04330	-1.40342	-1.53884	-1.11019	-1.25811	3.37938e-05
AT4G08770	1.84424	1.29505	1.09706	1.17763	0.00834936
AT4G10270	0.901543	1.44429	0.83989	1.18664	0.00296698
AT4G11190	-0.238983	1.44445	0.293381	1.3565	0.000379343
AT4G11210	0.7043	1.42271	1.14752	1.13314	0.00682174
AT4G11290	1.36983	2.72633	1.54323	2.36365	2.37697e-06
AT4G12520	0.477244	0.552357	0.446277	1.2047	0.00462755
AT4G16146	-1.66313	-1.88717	-1.79293	-1.62282	0.00150179
AT4G21870	0.273611	-0.0370003	-0.89939	-1.07256	0.0022428
AT4G26530	-1.35481	-1.37446	-0.984155	-1.03375	0.000254346
AT4G32340	-1.45049	-1.49406	-1.28103	-1.04614	0.00204599
AT4G36850	1.32381	1.09093	1.56241	1.92511	3.18317e-05
AT5G03545	-0.0992044	1.1355	-0.330878	1.30841	0.00510771
AT5G17450	-0.119633	0.239864	0.308889	1.0057	1.44201e-05
AT5G18670	0.32659	1.11015	1.364	1.17311	0.00223597
AT5G41080	0.694565	0.778432	1.1447	1.12912	0.00400408
AT5G48953	-0.571703	-0.854175	-1.34897	-1.35727	0.00259772
AT5G50950	-1.43387	-1.32801	-1.11972	-1.27065	1.52295e-06
AT5G64940	0.904304	1.03466	0.939683	1.04921	0.000576158
