# Supplementary material for: Combinatorial activities of SHORT VEGETATIVE PHASE and FLOWERING LOCUS C define distinct modes of flowering regulation in Arabidopsis
Source: Genome Biol. 2015 Feb 11;16(1):31. doi: 10.1186/s13059-015-0597-1 (PMC4378019; doi:10.1186/s13059-015-0597-1)
Supplement: Additional file 8: Table S3. — Gene expression clusters identified for each tissue. Genes and expression values are described for each cluster. [file 13059_2015_597_MOESM8_ESM.xlsx]

## Sheet: Summary
Genes allocated in different interaction clusters
Condition	Total N° genes	Cluster1	Cluster2	Cluster3	Cluster4	N° genes in clusters
		(TF dependent)	(Compensation)	(Independent)	(Dependent)
Leaves SD	199	33FLC	29	18	62	142
Apices SD	40	8SVP	11	5	6	30
Leaves LD	121	7SVP	65	13	11	96
Apices LD	14	9SVP	8	8	-	25

## Sheet: Clusters_leaves_SD
CLUSTER1	svp-41	flc-3	flc-3 svp-41
AT1G29640	0.183842	0.991479	1.15463	Protein of unknown function
AT1G37275	0.238311	1.2038	1.40491	similar to unknown protein [Arabidopsis thaliana] (TAIR:AT3G30600.1)
AT3G23550	0.181626	2.95119	3.34447	MATE efflux family protein
AT1G45145	0.213085	1.10437	1.39837	thioredoxin H-type 5 (TRX5)
AT2G30250	0.269739	1.14367	1.41174	WRKY DNA-binding protein 25 (WRKY25)
AT4G36648	0.173146	0.813329	1.00904	other_rna
AT1G09970	0.416228	1.3305	1.74972	LRR XI-23
AT5G09440	0.384457	1.31824	1.69768	EXORDIUM like 4 (EXL4)
AT1G50460	0.302759	0.950116	1.34688	hexokinase-like 1 (HKL1)
AT4G37530	0.320985	0.926115	1.3431	Peroxidase superfamily protein
AT3G08720	0.433501	1.0625	1.51211	serine/threonine protein kinase 2 (S6K2)
AT3G27960	0.308366	0.762425	1.09532	Tetratricopeptide repeat (TPR)-like superfamily protein
AT5G52882	0.477311	1.18053	1.71747	P-loop containing nucleoside triphosphate hydrolases superfamily protein
AT4G28140	0.791311	1.97639	2.74286	Integrase-type DNA-binding superfamily protein
AT5G54300	0.281587	0.800931	1.0883	Protein of unknown function (DUF761)
AT1G17420	0.723163	1.66804	2.25556	lipoxygenase 3 (LOX3)
AT3G47960	0.553121	1.36054	1.70649	Major facilitator superfamily protein
AT4G36410	0.475129	1.03888	1.35642	ubiquitin-conjugating enzyme 17 (UBC17)
AT3G06500	0.417082	0.734802	1.06922	Plant neutral invertase family protein
AT1G53625	0.435644	0.895578	1.19715	unknown protein
AT4G29740	0.912423	1.75458	2.37569	cytokinin oxidase 4 (CKX4)
AT4G23215	1.00385	1.7756	2.46485	pseudogene of cysteine-rich receptor-like protein kinase family protein
AT3G21070	0.89369	1.86719	2.30633	NAD kinase 1 (NADK1)
AT2G06050	1.17413	2.03513	2.69246	oxophytodienoate-reductase 3 (OPR3)
AT5G54170	0.95757	1.69672	2.23499	Polyketide cyclase/dehydrase and lipid transport superfamily protein
AT1G72416	0.331281	1.2535	1.39503	Chaperone DnaJ-domain superfamily protein
AT4G32800	0.382638	1.56851	1.76099	Integrase-type DNA-binding superfamily protein
AT3G14870	0.320325	0.866631	1.02677	Plant protein of unknown function (DUF641)
AT4G15990	0.562023	1.32385	1.62865	unknown protein
AT5G23510	0.538305	1.27761	1.54991	unknown protein
AT3G14990	0.316626	1.07697	1.13445	Class I glutamine amidotransferase-like superfamily protein
AT4G28085	0.303717	1.5445	1.57386	unknown protein
AT4G32790	0.250395	0.954869	1.03129	Exostosin family protein
	0.470526	1.30937	1.6599	mean
	0.266351	0.470759	0.584251	SD
	0.0463658	0.0819487	0.101705	SE
	svp-41	flc-3	flc-3 svp-41
CLUSTER2	svp-41	flc-3	flc-3 svp-41
AT1G67105	0.282974	-0.160564	2.69506	other RNA
AT2G29440	0.316078	0.00581947	1.0503	glutathione S-transferase tau 6 (GSTU6)
AT2G38760	0.390102	0.316267	1.18438	annexin 3 (ANNAT3)
AT4G22620	0.486095	0.237789	1.35757	SAUR-like auxin-responsive protein family
AT5G59510	0.35414	0.154065	1.18025	ROTUNDIFOLIA like 5 (RTFL5)
AT1G19050	-0.178823	0.392596	1.16817	response regulator 7 (ARR7)
AT4G22530	-0.184307	0.390468	1.09016	S-adenosyl-L-methionine-dependent methyltransferases superfamily protein
AT1G49000	-0.00914609	0.364633	1.15379	unknown protein
AT4G21865	-0.0125739	0.398637	1.06067	unknown protein
AT2G38240	-0.123622	0.274421	1.21209	2-oxoglutarate (2OG) and Fe(II)-dependent oxygenase superfamily protein
AT4G38810	-0.151117	0.162957	1.09382	Calcium-binding EF-hand family protein
AT4G03420	-0.196394	0.0546476	1.15982	Protein of unknown function (DUF789)
AT1G19640	0.102863	0.508508	1.17896	jasmonic acid carboxyl methyltransferase (JMT)
AT5G10300	0.0683283	0.534097	1.33014	methyl esterase 5 (MES5)
AT1G52720	0.0703783	0.387115	1.06007	unknown protein
AT2G32240	0.134134	0.531987	1.39113	FUNCTIONS IN: molecular_function unknown
AT5G52410	0.0821147	0.385363	1.02226	CONTAINS InterPro DOMAIN/s: S-layer homology domain (InterPro:IPR001119)
AT1G19320	0.290782	0.659622	1.5969	Pathogenesis-related thaumatin superfamily protein
AT2G38750	0.162014	0.354525	1.04067	annexin 4 (ANNAT4)
AT5G67210	0.205977	0.547732	1.49143	Protein of unknown function (DUF579)
AT1G68350	0.23481	0.417537	1.86818	unknown protein
AT2G36590	0.198467	0.27067	1.65641	proline transporter 3 (ProT3)
AT2G45680	0.0910056	0.321453	1.42632	TCP9
AT5G64750	0.133561	0.53331	2.06735	ABA REPRESSOR1 (ABR1)
AT3G25180	0.349636	0.400325	1.49027	cytochrome P450
AT4G10390	0.289112	0.311528	1.18876	Protein kinase superfamily protein
AT5G59580	0.24582	0.314213	1.15283	UDP-glucosyl transferase 76E1 (UGT76E1)
AT5G63450	0.321722	0.376645	1.48009	cytochrome P450
AT5G37440	0.243444	0.405405	1.41821	Chaperone DnaJ-domain superfamily protein
	0.144744	0.339716	1.354	mean
	0.186797	0.173848	0.362867	SD
	0.0346873	0.0322827	0.0673828	SE
	svp-41	flc-3	flc-3 svp-41
CLUSTER3	svp-41	flc-3	flc-3 svp-41
AT1G08500	0.261563	0.770294	1.17204	early nodulin-like protein 18 (ENODL18)
AT1G28050	0.392202	0.871319	1.3941	B-box type zinc finger protein with CCT domain
AT2G37025	0.391508	0.940427	1.46722	TRF-like 8 (TRFL8)
AT3G04010	0.226928	0.629627	1.03075	O-Glycosyl hydrolases family 17 protein
AT5G53050	0.343515	0.79444	1.30607	alpha/beta-Hydrolases superfamily protein
AT1G06620	0.493685	0.945373	1.56036	2-oxoglutarate (2OG) and Fe(II)-dependent oxygenase superfamily protein
AT4G30530	0.334487	0.600665	1.02079	Class I glutamine amidotransferase-like superfamily protein
AT1G51760	0.84199	1.65816	2.81809	IAA-ALANINE RESISTANT 3 (IAR3)
AT1G75220	0.368334	0.659133	1.16516	Major facilitator superfamily protein
AT5G28237	0.304999	0.661272	1.15137	Pyridoxal-5'-phosphate-dependent enzyme family protein
AT1G76090	0.516481	1.08552	1.65187	sterol methyltransferase 3 (SMT3)
AT1G44350	0.963251	1.75127	2.69062	IAA-leucine resistant (ILR)-like gene 6 (ILL6)
AT3G59880	0.600482	1.17781	1.77224	unknown protein
AT1G71697	0.440839	0.72931	1.18877	choline kinase 1 (CK1)
AT3G51450	0.868542	1.34819	2.23283	Calcium-dependent phosphotriesterase superfamily protein
AT5G05730	0.506243	0.784758	1.28035	anthranilate synthase alpha subunit 1 (ASA1)
AT1G69370	0.496764	0.729862	1.20104	chorismate mutase 3 (CM3)
AT5G56880	0.476221	0.670935	1.14338	unknown protein
	0.490446	0.933798	1.51373	mean
	0.208963	0.345168	0.541894	SD
	0.0492532	0.081357	0.127726	SE
	svp-41	flc-3	flc-3 svp-41
CLUSTER4	svp-41	flc-3	flc-3 svp-41
AT2G42760	1.07407	0.708721	1.08566	unknown protein
AT3G24520	1.14964	0.900215	1.31321	heat shock transcription factor C1 (HSFC1)
AT3G53600	1.39864	1.26395	1.67944	C2H2-type zinc finger family protein
AT1G33610	1.88271	2.06955	2.23467	Leucine-rich repeat (LRR) family protein
AT2G22770	1.25121	1.30409	1.42177	NAI1
AT1G72450	1.95729	1.95452	2.07099	jasmonate-zim-domain protein 6 (JAZ6)
AT1G17380	1.86565	2.30065	2.36067	jasmonate-zim-domain protein 5 (JAZ5)
AT1G28480	1.62458	2.09729	2.1535	GRX480
AT2G28140	0.829659	0.896663	1.02002	Protein of unknown function (DUF1635)
AT5G49360	1.80214	2.00164	2.25502	beta-xylosidase 1 (BXL1)
AT4G33420	0.79589	0.907244	1.01477	Peroxidase superfamily protein
AT5G20250	2.21892	2.58886	2.82925	DARK INDUCIBLE 10 (DIN10)
AT5G19230	2.23228	2.73234	2.94147	Glycoprotein membrane precursor GPI-anchored
AT1G61890	2.0303	2.75869	2.87033	MATE efflux family protein
AT5G65660	1.16292	1.53666	1.61357	hydroxyproline-rich glycoprotein family protein
AT3G10720	1.52784	1.84886	2.06391	Plant invertase/pectin methylesterase inhibitor superfamily
AT5G56980	1.82896	2.38881	2.62117	unknown protein
AT1G25230	0.765278	0.800168	1.00952	Calcineurin-like metallo-phosphoesterase superfamily protein
AT1G70700	1.89983	2.04016	2.57925	TIFY7
AT2G30600	0.904296	0.843311	1.1792	BTB/POZ domain-containing protein
AT1G74950	1.31791	1.37794	1.90101	TIFY10B
AT1G27130	0.676933	0.838853	1.02121	glutathione S-transferase tau 13 (GSTU13)
AT4G20860	1.20466	1.40767	1.76906	FAD-binding Berberine family protein
AT2G36080	1.20508	0.833998	1.53642	AP2/B3-like transcriptional factor family protein
AT3G16690	0.957272	0.709666	1.23673	Nodulin MtN3 family protein
AT1G64220	0.915678	0.95158	1.44943	translocase of outer membrane 7 kDa subunit 2 (TOM7-2)
AT2G45660	1.73142	1.84261	2.63431	AGAMOUS-like 20 (AGL20)
AT5G27520	1.36654	1.5299	2.17592	peroxisomal adenine nucleotide carrier 2 (PNC2)
AT4G34790	0.617672	0.754487	1.02587	SAUR-like auxin-responsive protein family
AT5G06870	1.65602	2.08575	2.74393	polygalacturonase inhibiting protein 2 (PGIP2)
AT1G22400	0.462968	1.1725	1.28857	UGT85A1
AT4G15700	0.570178	1.45544	1.60967	Thioredoxin superfamily protein
AT2G27690	1.25927	2.22031	2.70268	cytochrome P450
AT3G09830	0.880851	1.77842	2.00292	Protein kinase superfamily protein
AT3G56200	0.677887	1.41644	1.6012	Transmembrane amino acid transporter family protein
AT3G50260	1.3716	2.89272	3.32729	cooperatively regulated by ethylene and jasmonate 1 (CEJ1)
AT1G22530	0.686864	1.47111	1.58465	PATELLIN 2 (PATL2)
AT3G25780	1.21767	2.65886	2.83725	allene oxide cyclase 3 (AOC3)
AT5G14120	0.767713	1.91827	1.99299	Major facilitator superfamily protein
AT1G74100	0.736919	1.06631	1.27235	sulfotransferase 16 (SOT16)
AT4G36850	1.73722	2.43091	2.98056	PQ-loop repeat family protein / transmembrane family protein
AT3G59350	1.27962	2.27119	2.52296	Protein kinase superfamily protein
AT3G17860	1.04361	1.59281	1.91812	jasmonate-zim-domain protein 3 (JAZ3)
AT4G14680	0.873327	1.4422	1.70478	APS3
AT4G30270	0.758438	1.30733	1.50248	xyloglucan endotransglucosylase/hydrolase 24 (XTH24)
AT5G64240	0.538434	0.904686	1.04101	metacaspase 3 (MC3)
AT1G30135	0.83456	1.16396	1.49601	jasmonate-zim-domain protein 8 (JAZ8)
AT5G47240	1.01352	1.38315	1.81503	nudix hydrolase homolog 8 (NUDT8)
AT4G38470	0.991223	1.46663	1.8697	ACT-like protein tyrosine kinase family protein
AT5G05600	1.94236	2.83117	3.58917	2-oxoglutarate (2OG) and Fe(II)-dependent oxygenase superfamily protein
AT1G20510	1.48476	2.16298	2.40901	OPC-8:0 CoA ligase1 (OPCL1)
AT2G32210	1.26187	1.94371	2.16593	unknown protein
AT4G15670	0.948365	1.66716	1.67053	Thioredoxin superfamily protein
AT3G06070	1.47996	2.17965	2.26917	unknown protein
AT5G06860	1.53214	2.25179	2.35262	polygalacturonase inhibiting protein 1 (PGIP1)
AT5G12340	1.6062	2.5534	2.62814	unknown protein
AT3G57520	1.01003	2.19467	2.23416	seed imbibition 2 (SIP2)
AT3G18830	0.838488	1.59653	1.6597	polyol/monosaccharide transporter 5 (PMT5)
AT4G30210	0.721154	1.44222	1.469	P450 reductase 2 (ATR2)
AT3G55430	0.61589	1.18874	1.20148	O-Glycosyl hydrolases family 17 protein
AT4G31800	2.48977	4.51372	4.68393	WRKY DNA-binding protein 18 (WRKY18)
AT5G36925	2.20215	3.99622	4.15463	unknown protein
	1.25301	1.755	2.02208	mean
	0.500845	0.764324	0.773289	SD
	0.0636074	0.0970693	0.0982078	SE
	svp-41	flc-3	flc-3 svp-41

## Sheet: Clusters_apices_SD
CLUSTER1	svp-41	flc-3	flc-3 svp-41
AT3G12955	0.974241	0.301281	1.33505	SAUR-like auxin-responsive protein family
AT4G15953	0.757045	0.286127	1.11906	Maternally expressed gene (MEG) family protein
AT3G27630	1.76623	0.184405	2.6472	unknown protein
AT5G23660	0.760289	0.067498	1.0856	homolog of Medicago truncatula MTN3 (MTN3)
AT2G19970	1.2576	0.380192	1.62095	CAP (Cysteine-rich secretory proteins
AT5G63820	1.39721	0.515182	1.73488	Protein of unknown function (DUF626)
AT4G26220	1.31118	0.178354	1.67581	S-adenosyl-L-methionine-dependent methyltransferases superfamily protein
AT5G60610	1.19278	0.0805623	1.34142	F-box/RNI-like superfamily protein
	1.17707	0.2492	1.57	mean
	0.340496	0.152434	0.499538	SD
	0.120383	0.0538937	0.176613	SE
	svp-41	flc-3	flc-3 svp-41
CLUSTER2	svp-41	flc-3	flc-3 svp-41
AT1G54020	0.613154	0.382993	1.5793	GDSL-like Lipase/Acylhydrolase superfamily protein
AT2G11891	0.715114	0.438464	1.78631	unknown protein
AT1G44350	0.469144	0.482332	1.50573	IAA-leucine resistant (ILR)-like gene 6 (ILL6)
AT2G45660	0.500674	0.468627	1.77049	AGAMOUS-like 20 (AGL20)
AT5G01200	0.263121	0.236565	1.01194	Duplicated homeodomain-like superfamily protein
AT3G28857	0.426542	0.262901	1.39439	PACLOBUTRAZOL RESISTANCE 5
AT4G34400	0.289426	0.1307	1.01488	AP2/B3-like transcriptional factor family protein
AT2G44195	0.617587	0.230141	1.09529	CBF1-interacting co-repressor CIR
AT3G58270	0.771064	0.116807	1.40387	Arabidopsis phospholipase-like protein (PEARLI 4) with TRAF-like domain
AT5G64060	0.76151	0.071962	1.41526	NAC domain containing protein 103 (NAC103)
AT5G34830	0.826766	0.243504	1.59175	unknown protein
	0.568555	0.278636	1.41538	mean
	0.194074	0.145057	0.27496	SD
	0.0585156	0.0437363	0.0829035	SE
	svp-41	flc-3	flc-3 svp-41
CLUSTER3	svp-41	flc-3	flc-3 svp-41
AT2G37900	0.560237	0.320143	1.01121	Major facilitator superfamily protein
AT5G51810	1.16036	0.872164	2.26049	gibberellin 20 oxidase 2 (GA20OX2)
AT4G21870	1.40783	1.2535	2.59991	HSP20-like chaperones superfamily protein
AT5G05600	0.773835	0.688387	1.52755	2-oxoglutarate (2OG) and Fe(II)-dependent oxygenase superfamily protein
AT5G16190	0.787735	0.552668	1.3079	cellulose synthase like A11 (CSLA11)
	0.937998	0.737373	1.74141	mean
	0.340005	0.351837	0.665829	SD
	0.152055	0.157346	0.297768	SE
	svp-41	flc-3	flc-3 svp-41
CLUSTER4	svp-41	flc-3	flc-3 svp-41
AT3G15450	0.738776	1.15548	1.19685	Aluminium induced protein with YGL and LRDR motifs
AT3G48360	1.57981	1.8125	2.16986	BTB and TAZ domain protein 2 (BT2)
AT5G19120	0.988447	1.07189	1.18457	Eukaryotic aspartyl protease family protein
AT1G72450	1.20571	1.05304	1.46224	jasmonate-zim-domain protein 6 (JAZ6)
AT5G49360	1.25322	0.950121	1.43451	beta-xylosidase 1 (BXL1)
AT5G20250	1.4319	1.32867	1.91765	DARK INDUCIBLE 10 (DIN10)
	1.19964	1.22862	1.56095	mean
	0.30278	0.312804	0.399493	SD
	0.123609	0.127702	0.163092	SE
	svp-41	flc-3	flc-3 svp-41
