# Supplementary material for: Combinatorial activities of SHORT VEGETATIVE PHASE and FLOWERING LOCUS C define distinct modes of flowering regulation in Arabidopsis
Source: Genome Biol. 2015 Feb 11;16(1):31. doi: 10.1186/s13059-015-0597-1 (PMC4378019; doi:10.1186/s13059-015-0597-1)
Supplement: Additional file 13: Table S4. — High confidence transcription factor binding sites and associated targets of SVP:GFP and FLC in the four genotypes analysed (SVP:GFP FLC FRI, SVP:GFP flc-3 FRI, FLC SVP FRI, FLC svp-41 FRI). [file 13059_2015_597_MOESM13_ESM.xlsx]

## Sheet: Table content
Sheet Name	Content	Total Peaks	Total Genes
SVP_FLC	List of SVP:GFP binding sites and the associated target genes in FRI SVP FLC background	523	773
SVP_flc3	List of SVP:GFP binding sites and the associated target genes in FRI SVP flc-3 background	246	303
FLC_SVP	List of FLC binding sites and the associated target genes in FRI SVP FLC background	316	340
FLC_svp41	List of FLC binding sites and the associated target genes in FRI svp-41 FLC background	420	391

## Sheet: SVP_FLC
chr	start	end	summit(+start)	fold_enrichment	-LOG10(p-value)	genes +3Kb / -1Kb	Gene description		Gene description		Gene description		Gene description
Chr1	72088	72536	162	6.02212	81.3261	AT1G01150;AT1G01160	AT1G01150	Homeodomain-like protein with RING/FYVE/PHD-type zinc finger domain	AT1G01160	GRF1-interacting factor 2 (GIF2)
Chr1	431068	431538	332	2.90813	18.7473	AT1G02220	AT1G02220	NAC domain containing protein 3 (NAC003)
Chr1	466033	466991	456	3.10606	20.6523	AT1G02330;AT1G02335;AT1G02340	AT1G02330	CONTAINS InterPro DOMAIN/s: Hepatocellular carcinoma-associated antigen 59 (InterPro:IPR010756)	AT1G02335	germin-like protein subfamily 2 member 2 precursor (GL22)	AT1G02340	LONG HYPOCOTYL IN FAR-RED (HFR1)
Chr1	565366	565890	238	5.43103	66.6461	AT1G02640	AT1G02640	beta-xylosidase 2 (BXL2)
Chr1	1143448	1144173	428	9.21403	168.886	AT1G04260;AT1G04270;AT1G04280	AT1G04260	CAMV movement protein interacting protein 7 (MPI7)	AT1G04270	cytosolic ribosomal protein S15 (RPS15)	AT1G04280	P-loop containing nucleoside triphosphate hydrolases superfamily protein
Chr1	1430201	1431287	805	3.53953	28.1628	AT1G05010	AT1G05010	ethylene-forming enzyme (EFE)
Chr1	1587912	1588381	281	3.14546	21.674	AT1G05410;AT1G05420	AT1G05410	Protein of unknown function (DUF1423)	AT1G05420	ovate family protein 12 (OFP12)
Chr1	1953609	1953950	153	2.92808	18.8241	AT1G06400;AT1G06410	AT1G06400	ARA-2	AT1G06410	trehalose-phosphatase/synthase 7 (TPS7)
Chr1	2190471	2191104	214	4.13062	38.9429	AT1G07128;AT1G07135	AT1G07128	0	AT1G07135	glycine-rich protein
Chr1	2237616	2238266	294	6.5344	93.5131	AT1G07280	AT1G07280	Tetratricopeptide repeat (TPR)-like superfamily protein
Chr1	3076690	3077362	427	3.10606	20.6523	AT1G09530	AT1G09530	phytochrome interacting factor 3 (PIF3)
Chr1	3412935	3413327	128	3.46651	27.7476	AT1G10390	AT1G10390	Nucleoporin autopeptidase
Chr1	3546721	3547111	192	3.29854	26.9621	AT1G10682	AT1G10682	0
Chr1	3547582	3547940	164	3.46071	26.485	AT1G10682	AT1G10682	0
Chr1	3663974	3664284	187	2.84525	19.7292	AT1G10950;AT1G10960;AT1G10970	AT1G10950	transmembrane nine 1 (TMN1)	AT1G10960	ferredoxin 1 (FD1)	AT1G10970	zinc transporter 4 precursor (ZIP4)
Chr1	3777280	3780785	1530	4.14206	40.7693	AT1G11260	AT1G11260	sugar transporter 1 (STP1)
Chr1	4082346	4082738	248	3.85478	34.0063	AT1G12070;AT1G12080	AT1G12070	Immunoglobulin E-set superfamily protein	AT1G12080	Vacuolar calcium-binding protein-related
Chr1	4089230	4090279	589	3.46071	26.485	AT1G12090	AT1G12090	extensin-like protein (ELP)
Chr1	4282078	4283173	734	3.22427	22.7133	AT1G12570;AT1G12580	AT1G12570	Glucose-methanol-choline (GMC) oxidoreductase family protein	AT1G12580	phosphoenolpyruvate carboxylase-related kinase 1 (PEPKR1)
Chr1	4292059	4292565	186	4.56409	48.0962	AT1G12610	AT1G12610	DWARF AND DELAYED FLOWERING 1 (DDF1)
Chr1	4326294	4326773	197	3.10606	20.6523	AT1G12700;AT1G12710	AT1G12700	ATP binding	AT1G12710	phloem protein 2-A12 (PP2-A12)
Chr1	4524838	4525588	500	4.56409	48.0962	AT1G13240;AT1G13245	AT1G13240	tRNA-Ile (anticodon: AAT)	AT1G13245	ROTUNDIFOLIA like 17 (RTFL17)
Chr1	4548503	4549080	299	5.82509	75.8153	AT1G13280	AT1G13280	allene oxide cyclase 4 (AOC4)
Chr1	4973582	4974102	283	8.30786	160.364	AT1G14530;AT1G14540	AT1G14530	TOM THREE HOMOLOG 1 (THH1)	AT1G14540	Peroxidase superfamily protein
Chr1	5067286	5067635	237	3.10908	22.7606	AT1G14710;AT1G14720	AT1G14710	hydroxyproline-rich glycoprotein family protein	AT1G14720	xyloglucan endotransglucosylase/hydrolase 28 (XTH28)
Chr1	5138054	5138398	148	3.50012	27.5995	AT1G14890;AT1G14900	AT1G14890	Plant invertase/pectin methylesterase inhibitor superfamily protein	AT1G14900	high mobility group A (HMGA)
Chr1	5776224	5776742	121	2.98784	19.1535	AT1G16880;AT1G16890	AT1G16880	uridylyltransferase-related	AT1G16890	ubiquitin-conjugating enzyme 36 (UBC36)
Chr1	5945181	5945641	209	4.68231	50.1377	AT1G17350;AT1G17360	AT1G17350	NADH:ubiquinone oxidoreductase intermediate-associated protein 30	AT1G17360	BEST Arabidopsis thaliana protein match is: COP1-interacting protein-related (TAIR:AT1G72410.1)
Chr1	5967986	5968503	233	3.93271	38.4193	AT1G17410	AT1G17410	Nucleoside diphosphate kinase family protein
Chr1	6174133	6174989	494	5.98271	79.7398	AT1G17940;AT1G17950	AT1G17940	Endosomal targeting BRO1-like domain-containing protein	AT1G17950	myb domain protein 52 (MYB52)
Chr1	6425819	6426850	557	4.09121	38.3137	AT1G18660;AT1G18670	AT1G18660	zinc finger (C3HC4-type RING finger) family protein	AT1G18670	IMPAIRED IN BABA-INDUCED STERILITY 1 (IBS1)
Chr1	6443168	6443813	381	3.10606	20.6523	AT1G18700	AT1G18700	DNAJ heat shock N-terminal domain-containing protein
Chr1	6640762	6641337	231	2.90902	17.6966	NA	NA
Chr1	6861411	6861862	250	3.18487	22.1914	AT1G19835	AT1G19835	Plant protein of unknown function (DUF869)
Chr1	6862677	6863384	559	3.02724	19.6485	AT1G19835	AT1G19835	Plant protein of unknown function (DUF869)
Chr1	7041637	7042951	654	2.85841	18.8418	AT1G20330;AT1G20340;AT1G20350	AT1G20330	sterol methyltransferase 2 (SMT2)	AT1G20340	DNA-DAMAGE-REPAIR/TOLERATION PROTEIN 112 (DRT112)	AT1G20350	translocase inner membrane subunit 17-1 (TIM17-1)
Chr1	7065214	7065789	243	7.40134	116.648	AT1G20380	AT1G20380	Prolyl oligopeptidase family protein
Chr1	7084125	7085759	319	3.03913	28.562	AT1G20410;AT1G20430;AT1G20440	AT1G20410	Pseudouridine synthase family protein	AT1G20430	unknown protein	AT1G20440	cold-regulated 47 (COR47)
Chr1	7142874	7147221	463	3.97299	35.8313	AT1G20620	AT1G20620	catalase 3 (CAT3)
Chr1	7178139	7179306	852	2.94843	18.6632	AT1G20691;AT1G20693;AT1G20696	AT1G20691	0	AT1G20693	high mobility group B2 (HMGB2)	AT1G20696	high mobility group B3 (HMGB3)
Chr1	7340180	7340613	276	3.3819	25.3865	NA	NA
Chr1	7653980	7654416	215	4.95605	72.1091	AT1G21770;AT1G21780;AT1G21790	AT1G21770	Acyl-CoA N-acyltransferases (NAT) superfamily protein	AT1G21780	BTB/POZ domain-containing protein	AT1G21790	TRAM, LAG1 and CLN8 (TLC) lipid-sensing domain containing protein
Chr1	7753884	7754545	341	9.39225	179.512	AT1G22015;AT1G22020	AT1G22015	DD46	AT1G22020	serine hydroxymethyltransferase 6 (SHM6)
Chr1	7930269	7930826	243	9.45047	175.773	AT1G22460	AT1G22460	O-fucosyltransferase family protein
Chr1	8431865	8432456	226	4.60349	48.7737	AT1G23860;AT1G23870	AT1G23860	RS-containing zinc finger protein 21 (RSZP21)	AT1G23870	trehalose-phosphatase/synthase 9 (TPS9)
Chr1	8598499	8599336	359	10.3568	204.036	AT1G24260;AT1G24265	AT1G24260	SEPALLATA3 (SEP3)	AT1G24265	Protein of unknown function (DUF1664)
Chr1	8777154	8778284	962	3.27456	26.991	AT1G24822;AT1G24851;AT1G24880	AT1G24822	unknown protein	AT1G24851	unknown protein	AT1G24880	UDP-3-O-acyl N-acetylglycosamine deacetylase family protein
Chr1	8933002	8933926	618	3.10606	20.6523	AT1G25440	AT1G25440	B-box type zinc finger protein with CCT domain
Chr1	8981252	8982132	339	3.57893	28.73	AT1G25560	AT1G25560	TEMPRANILLO 1 (TEM1)
Chr1	8983479	8984369	410	4.09121	38.3137	AT1G25560	AT1G25560	TEMPRANILLO 1 (TEM1)
Chr1	9481707	9482660	825	2.89422	19.3167	AT1G27290;AT1G27300	AT1G27290	unknown protein	AT1G27300	unknown protein
Chr1	9482846	9483427	206	3.42131	25.9337	AT1G27290;AT1G27300	AT1G27290	unknown protein	AT1G27300	unknown protein
Chr1	9732391	9732715	147	3.36585	25.5365	AT1G27921;AT1G27930	AT1G27921	0	AT1G27930	FUNCTIONS IN: protein binding
Chr1	9933137	9935150	655	3.43137	28.5713	AT1G28327;AT1G28330	AT1G28327	unknown protein	AT1G28330	dormancy-associated protein-like 1 (DYL1)
Chr1	10860399	10860776	175	4.14039	43.7298	AT1G30630;AT1G30640	AT1G30630	Coatomer epsilon subunit	AT1G30640	Protein kinase family protein
Chr1	11800324	11801103	587	3.30309	24.3046	AT1G32640	AT1G32640	MYC2
Chr1	11807493	11807912	158	3.30309	24.3046	NA	NA
Chr1	11809742	11810124	122	3.53953	28.1628	AT1G32650;AT1G32660	AT1G32650	unknown protein	AT1G32660	F-box and associated interaction domains-containing protein
Chr1	11928780	11929952	669	3.50012	27.5995	AT1G32920;AT1G32928	AT1G32920	unknown protein	AT1G32928	unknown protein
Chr1	12473572	12474045	275	3.46071	26.485	AT1G34245	AT1G34245	EPIDERMAL PATTERNING FACTOR 2 (EPF2)
Chr1	12684880	12685462	182	5.50941	75.4556	AT1G34630	AT1G34630	BEST Arabidopsis thaliana protein match is: Mitochondrial import inner membrane translocase subunit Tim17/Tim22/Tim23 family protein (TAIR:AT5G51150.1)
Chr1	12866744	12867163	231	3.05748	20.0614	AT1G35150;AT1G35160	AT1G35150	General transcription factor 2-related zinc finger protein	AT1G35160	GF14 protein phi chain (GF14 PHI)
Chr1	12896161	12896590	260	2.86962	17.2204	AT1G35210	AT1G35210	unknown protein
Chr1	13125281	13125867	138	6.45559	91.8594	AT1G35580	AT1G35580	cytosolic invertase 1 (CINV1)
Chr1	13280249	13280979	208	7.1255	109.641	AT1G35780	AT1G35780	unknown protein
Chr1	13698446	13699085	288	8.2035	157.575	AT1G36370;AT1G36380	AT1G36370	serine hydroxymethyltransferase 7 (SHM7)	AT1G36380	unknown protein
Chr1	16713280	16713970	387	8.47037	164.445	AT1G44010	AT1G44010	unknown protein
Chr1	16836902	16837696	338	4.64192	53.308	AT1G44350	AT1G44350	IAA-leucine resistant (ILR)-like gene 6 (ILL6)
Chr1	17091380	17092226	170	5.62114	84.4617	AT1G45160;AT1G45163;AT1G45165	AT1G45160	Protein kinase superfamily protein	AT1G45163	unknown protein	AT1G45165	Expressed protein
Chr1	18296322	18296849	350	4.04583	39.4912	AT1G49430	AT1G49430	long-chain acyl-CoA synthetase 2 (LACS2)
Chr1	18304868	18305591	533	5.43103	66.6461	AT1G49450	AT1G49450	Transducin/WD40 repeat-like superfamily protein
Chr1	18320482	18322526	1042	4.80053	52.9014	AT1G49490;AT1G49500	AT1G49490	Leucine-rich repeat (LRR) family protein	AT1G49500	unknown protein
Chr1	18323177	18323719	236	2.86962	17.2204	AT1G49500	AT1G49500	unknown protein
Chr1	18973583	18973972	223	3.63767	30.249	NA	NA
Chr1	19513008	19513435	202	3.93359	35.2194	AT1G52390;AT1G52400	AT1G52390	unknown protein	AT1G52400	beta glucosidase 18 (BGLU18)
Chr1	19699043	19699632	426	3.89418	34.6111	AT1G52890	AT1G52890	NAC domain containing protein 19 (NAC019)
Chr1	19847506	19848170	305	2.8811	19.4109	AT1G53210;AT1G53220;AT1G53233	AT1G53210	sodium/calcium exchanger family protein / calcium-binding EF hand family protein	AT1G53220	tRNA-Ile (anticodon: TAT)	AT1G53233	0
Chr1	20206483	20206939	258	3.97299	35.8313	AT1G54120	AT1G54120	unknown protein
Chr1	20309138	20310357	694	3.30309	24.3046	AT1G54390;AT1G54410;AT1G54420	AT1G54390	INHIBITOR OF GROWTH 2 (ING2)	AT1G54410	dehydrin family protein	AT1G54420	unknown protein
Chr1	20450913	20451386	183	2.94843	18.6632	AT1G54820;AT1G54830	AT1G54820	Protein kinase superfamily protein	AT1G54830	nuclear factor Y, subunit C3 (NF-YC3)
Chr1	20476027	20476409	134	2.49183	29.752	AT1G54920	AT1G54920	unknown protein
Chr1	20477393	20477864	80	2.78222	29.3164	AT1G54930	AT1G54930	GRF zinc finger / Zinc knuckle protein
Chr1	20734068	20734446	171	2.97142	19.363	AT1G55530;AT1G55535;AT1G55540	AT1G55530	RING/U-box superfamily protein	AT1G55535	unknown protein	AT1G55540	embryo defective 1011 (emb1011)
Chr1	21043416	21045043	801	3.71423	35.8806	AT1G56220	AT1G56220	Dormancy/auxin associated family protein
Chr1	21732062	21732672	422	5.4214	67.5868	AT1G58520	AT1G58520	RXW8
Chr1	21741370	21742237	317	3.02724	19.6485	NA	NA
Chr1	21755537	21758286	2282	3.06665	20.1481	AT1G58602	AT1G58602	LRR and NB-ARC domains-containing disease resistance protein
Chr1	23020362	23020848	237	6.02212	81.3261	AT1G62300;AT1G62301	AT1G62300	WRKY6	AT1G62301	unknown protein
Chr1	23021823	23022583	153	3.81537	32.8078	AT1G62300;AT1G62301	AT1G62300	WRKY6	AT1G62301	unknown protein
Chr1	23734324	23735027	389	8.26828	141.17	AT1G63940;AT1G63950	AT1G63940	monodehydroascorbate reductase 6 (MDAR6)	AT1G63950	Heavy metal transport/detoxification superfamily protein
Chr1	24016221	24016758	246	6.65428	106.534	AT1G64625	AT1G64625	Serine/threonine-protein kinase WNK (With No Lysine)-related
Chr1	24252484	24253245	148	3.50012	27.5995	AT1G65290;AT1G65295;AT1G65300	AT1G65290	mitochondrial acyl carrier protein 2 (mtACP2)	AT1G65295	unknown protein	AT1G65300	AGAMOUS-like 38 (AGL38)
Chr1	24553727	24554426	328	3.46071	26.485	AT1G65950;AT1G65960	AT1G65950	Protein kinase superfamily protein	AT1G65960	glutamate decarboxylase 2 (GAD2)
Chr1	24892009	24892613	241	4.28824	42.1392	AT1G66730;AT1G66740;AT1G66750	AT1G66730	DNA LIGASE 6 (LIG6)	AT1G66740	SGA2	AT1G66750	CDK-activating kinase 4 (CAK4)
Chr1	25047851	25049043	324	3.18487	22.1914	AT1G67080;AT1G67090	AT1G67080	abscisic acid (ABA)-deficient 4 (ABA4)	AT1G67090	ribulose bisphosphate carboxylase small chain 1A (RBCS1A)
Chr1	25320117	25320487	244	3.89418	34.6111	AT1G67560	AT1G67560	PLAT/LH2 domain-containing lipoxygenase family protein
Chr1	25401193	25401526	211	3.02257	19.7301	AT1G67750	AT1G67750	Pectate lyase family protein
Chr1	25693718	25695902	2011	3.3819	25.3865	AT1G68490	AT1G68490	unknown protein
Chr1	25708140	25709739	1011	3.57893	28.73	AT1G68510;AT1G68520	AT1G68510	LOB domain-containing protein 42 (LBD42)	AT1G68520	B-box type zinc finger protein with CCT domain
Chr1	25735888	25737195	785	2.94843	18.6632	AT1G68560	AT1G68560	alpha-xylosidase 1 (XYL1)
Chr1	25743886	25744208	164	2.86962	17.2204	AT1G68570	AT1G68570	Major facilitator superfamily protein
Chr1	25877512	25877863	159	3.34249	24.8435	AT1G68830;AT1G68840	AT1G68830	STT7 homolog STN7 (STN7)	AT1G68840	related to ABI3/VP1 2 (RAV2)
Chr1	26037615	26038747	719	4.76112	52.2061	AT1G69252;AT1G69260	AT1G69252	0	AT1G69260	ABI five binding protein (AFP1)
Chr1	26097237	26097886	436	4.36706	43.4408	AT1G69420;AT1G69430	AT1G69420	DHHC-type zinc finger family protein	AT1G69430	unknown protein
Chr1	26317262	26317760	236	3.10606	20.6523	AT1G69870	AT1G69870	nitrate transporter 1.7 (NRT1.7)
Chr1	26382228	26383076	568	6.79003	101.577	AT1G70040;AT1G70050;AT1G70060	AT1G70040	Protein of unknown function (DUF1163)	AT1G70050	tRNA-Pro (anticodon: AGG)	AT1G70060	SIN3-like 4 (SNL4)
Chr1	26470609	26472241	245	4.36706	43.4408	AT1G70280;AT1G70290	AT1G70280	NHL domain-containing protein	AT1G70290	trehalose-6-phosphatase synthase S8 (TPS8)
Chr1	26476119	26476883	260	4.0124	36.4466	AT1G70290	AT1G70290	trehalose-6-phosphatase synthase S8 (TPS8)
Chr1	26654349	26656577	308	5.58865	70.4228	AT1G70700	AT1G70700	TIFY7
Chr1	26779102	26779622	110	3.46071	26.485	NA	NA
Chr1	26971002	26971301	207	3.03479	20.8507	AT1G71696;AT1G71697;AT1G71700	AT1G71696	SUPPRESSOR OF LLP1 1 (SOL1)	AT1G71697	choline kinase 1 (CK1)	AT1G71700	tRNA-Gly (anticodon: GCC)
Chr1	27053782	27054152	224	5.74628	74.2623	AT1G71880	AT1G71880	sucrose-proton symporter 1 (SUC1)
Chr1	27149570	27151548	1493	3.77596	32.214	AT1G72150	AT1G72150	PATELLIN 1 (PATL1)
Chr1	27192393	27192806	243	5.72722	74.0427	AT1G72250	AT1G72250	Di-glucose binding protein with Kinesin motor domain
Chr1	27276483	27277399	674	6.37678	90.2144	AT1G72450;AT1G72460	AT1G72450	jasmonate-zim-domain protein 6 (JAZ6)	AT1G72460	Leucine-rich repeat protein kinase family protein
Chr1	27338555	27340221	526	3.57893	28.73	AT1G72600;AT1G72610;AT1G72620	AT1G72600	hydroxyproline-rich glycoprotein family protein	AT1G72610	germin-like protein 1 (GER1)	AT1G72620	alpha/beta-Hydrolases superfamily protein
Chr1	27629760	27630849	274	3.30309	24.3046	AT1G73480	AT1G73480	alpha/beta-Hydrolases superfamily protein
Chr1	27972723	27973138	163	3.69715	31.0375	AT1G74430	AT1G74430	myb domain protein 95 (MYB95)
Chr1	28189407	28190286	393	5.04806	61.9047	AT1G75090	AT1G75090	DNA glycosylase superfamily protein
Chr1	28280769	28283590	483	3.3819	25.3865	AT1G75370;AT1G75380	AT1G75370	Sec14p-like phosphatidylinositol transfer family protein	AT1G75380	bifunctional nuclease in basal defense response 1 (BBD1)
Chr1	28292695	28293397	347	7.28312	114.006	AT1G75388;AT1G75390	AT1G75388	conserved peptide upstream open reading frame 5 (CPuORF5)	AT1G75390	basic leucine-zipper 44 (bZIP44)
Chr1	28467418	28467793	217	3.50012	27.5995	AT1G75820	AT1G75820	CLAVATA 1 (CLV1)
Chr1	28586410	28586915	266	3.22105	28.7116	AT1G76170;AT1G76180	AT1G76170	2-thiocytidine tRNA biosynthesis protein, TtcA	AT1G76180	EARLY RESPONSE TO DEHYDRATION 14 (ERD14)
Chr1	28587111	28587721	248	2.62823	18.9634	AT1G76170;AT1G76180;AT1G76185	AT1G76170	2-thiocytidine tRNA biosynthesis protein, TtcA	AT1G76180	EARLY RESPONSE TO DEHYDRATION 14 (ERD14)	AT1G76185	unknown protein
Chr1	29023253	29023806	326	6.69286	102.738	AT1G77250;AT1G77260	AT1G77250	RING/FYVE/PHD-type zinc finger family protein	AT1G77260	S-adenosyl-L-methionine-dependent methyltransferases superfamily protein
Chr1	29120499	29121736	598	7.59837	121.983	AT1G77490;AT1G77500	AT1G77490	thylakoidal ascorbate peroxidase (TAPX)	AT1G77500	Protein of unknown function (DUF630 and DUF632)
Chr1	29353830	29354537	392	6.21488	86.4378	AT1G78060;AT1G78070	AT1G78060	Glycosyl hydrolase family protein	AT1G78070	Transducin/WD40 repeat-like superfamily protein
Chr1	29354636	29355759	245	5.03696	57.8495	AT1G78060;AT1G78070	AT1G78060	Glycosyl hydrolase family protein	AT1G78070	Transducin/WD40 repeat-like superfamily protein
Chr1	29359225	29359740	267	3.14546	21.674	AT1G78070	AT1G78070	Transducin/WD40 repeat-like superfamily protein
Chr1	29398970	29399689	459	5.23253	66.2522	AT1G78130	AT1G78130	unfertilized embryo sac 2 (UNE2)
Chr1	29406595	29407056	243	3.02724	19.6485	AT1G78140;AT1G78150;AT1G78160	AT1G78140	S-adenosyl-L-methionine-dependent methyltransferases superfamily protein	AT1G78150	unknown protein	AT1G78160	pumilio 7 (PUM7)
Chr1	30083561	30084086	332	3.9046	36.7042	AT1G79970;AT1G79980;AT1G79990	AT1G79970	unknown protein	AT1G79980	tRNA-Arg (anticodon: TCG)	AT1G79990	structural molecules
Chr1	30223969	30224376	259	2.94843	18.6632	AT1G80390;AT1G80400	AT1G80390	indole-3-acetic acid inducible 15 (IAA15)	AT1G80400	RING/U-box superfamily protein
Chr2	31594	32606	108	5.41701	70.6902	NA	NA
Chr2	32863	33468	164	4.39481	62.1424	NA	NA
Chr2	34573	36441	373	5.03881	61.2411	NA	NA
Chr2	65059	65468	105	2.56486	25.5776	NA	NA
Chr2	179580	180710	329	4.97426	60.4762	AT2G01420	AT2G01420	PIN-FORMED 4 (PIN4)
Chr2	296146	297335	379	3.09389	21.5697	AT2G01667;AT2G01670	AT2G01667	unknown protein	AT2G01670	nudix hydrolase homolog 17 (NUDT17)
Chr2	368467	369115	367	5.07637	58.5677	AT2G01830	AT2G01830	WOODEN LEG (WOL)
Chr2	379162	379666	312	4.32765	42.7884	NA	NA
Chr2	385625	387068	841	3.14546	21.674	AT2G01850;AT2G01860	AT2G01850	endoxyloglucan transferase A3 (EXGT-A3)	AT2G01860	EMBRYO DEFECTIVE 975 (EMB975)
Chr2	387227	387949	324	3.61834	29.3011	AT2G01850;AT2G01860	AT2G01850	endoxyloglucan transferase A3 (EXGT-A3)	AT2G01860	EMBRYO DEFECTIVE 975 (EMB975)
Chr2	509432	510115	336	2.98784	19.1535	AT2G02070	AT2G02070	indeterminate(ID)-domain 5 (IDD5)
Chr2	560160	560981	617	7.20431	111.381	AT2G02170;AT2G02180	AT2G02170	Remorin family protein	AT2G02180	tobamovirus multiplication protein 3 (TOM3)
Chr2	587545	588228	382	3.65774	30.4549	AT2G02220	AT2G02220	phytosulfokin receptor 1 (PSKR1)
Chr2	884104	884641	274	4.0124	36.4466	AT2G03020	AT2G03020	Heat shock protein HSP20/alpha crystallin family
Chr2	1012713	1013016	130	3.12461	23.8345	AT2G03330	AT2G03330	unknown protein
Chr2	1037658	1038351	578	3.46071	26.485	AT2G03420;AT2G03430;AT2G03440;AT2G03445	AT2G03420	unknown protein	AT2G03430	Ankyrin repeat family protein	AT2G03440	nodulin-related protein 1 (NRP1)	AT2G03445	0
Chr2	1049992	1050504	294	2.94843	18.6632	AT2G03470;AT2G03480	AT2G03470	ELM2 domain-containing protein	AT2G03480	QUASIMODO2 LIKE 2 (QUL2)
Chr2	1082418	1083490	425	3.06665	20.1481	AT2G03565	AT2G03565	unknown protein
Chr2	1263536	1264164	428	3.61834	29.3011	NA	NA
Chr2	1602311	1602711	209	2.94197	18.7208	NA	NA
Chr2	1822198	1823288	940	3.3422	28.5898	AT2G05100	AT2G05100	photosystem II light harvesting complex gene 2.1 (LHCB2.1)
Chr2	2026847	2027525	269	2.71048	18.4683	AT2G05520;AT2G05530	AT2G05520	glycine-rich protein 3 (GRP-3)	AT2G05530	Glycine-rich protein family
Chr2	2331844	2332514	457	3.42131	25.9337	AT2G06000;AT2G06002;AT2G06005	AT2G06000	Pentatricopeptide repeat (PPR) superfamily protein	AT2G06002	0	AT2G06005	FRIGIDA interacting protein 1 (FIP1)
Chr2	4005651	4006111	339	2.97234	20.1027	NA	NA
Chr2	6522628	6523309	189	2.94843	18.6632	NA	NA
Chr2	6523988	6525028	404	3.42131	25.9337	NA	NA
Chr2	6892088	6892661	283	3.49364	28.028	AT2G15820;AT2G15830	AT2G15820	ORGANELLE TRANSCRIPT PROCESSING 51 (OTP51)	AT2G15830	unknown protein
Chr2	6917102	6918168	353	3.14546	21.674	AT2G15880	AT2G15880	Leucine-rich repeat (LRR) family protein
Chr2	6918948	6921831	2016	3.56849	41.7953	AT2G15880;AT2G15890	AT2G15880	Leucine-rich repeat (LRR) family protein	AT2G15890	maternal effect embryo arrest 14 (MEE14)
Chr2	6946075	6946813	476	4.36706	43.4408	AT2G15950;AT2G15960	AT2G15950	tRNA-Tyr (anticodon: GTA)	AT2G15960	unknown protein
Chr2	6947545	6948263	310	3.18487	22.1914	AT2G15950;AT2G15960;AT2G15970	AT2G15950	tRNA-Tyr (anticodon: GTA)	AT2G15960	unknown protein	AT2G15970	cold regulated 413 plasma membrane 1 (COR413-PM1)
Chr2	7955822	7956490	470	3.46071	26.485	AT2G18300;AT2G18310;AT2G18320	AT2G18300	basic helix-loop-helix (bHLH) DNA-binding superfamily protein	AT2G18310	tRNA-Asn (anticodon: GTT)	AT2G18320	F-box associated ubiquitination effector family protein
Chr2	7994857	7996469	805	2.94433	26.0481	AT2G18440	AT2G18440	0
Chr2	8813201	8814126	487	8.67184	156.351	AT2G20440;AT2G20450;AT2G20453	AT2G20440	Ypt/Rab-GAP domain of gyp1p superfamily protein	AT2G20450	Ribosomal protein L14	AT2G20453	unknown protein
Chr2	8911065	8913504	1623	4.27207	45.7221	AT2G20670	AT2G20670	Protein of unknown function (DUF506)
Chr2	9264612	9265527	594	4.57261	50.3362	AT2G21660;AT2G21680	AT2G21660	cold, circadian rhythm, and rna binding 2 (CCR2)	AT2G21680	Galactose oxidase/kelch repeat superfamily protein
Chr2	9265690	9266450	226	4.08412	47.6694	AT2G21660;AT2G21670;AT2G21680	AT2G21660	cold, circadian rhythm, and rna binding 2 (CCR2)	AT2G21670	tRNA-Leu (anticodon: AAG)	AT2G21680	Galactose oxidase/kelch repeat superfamily protein
Chr2	9369179	9369619	275	6.33092	94.8456	AT2G22010	AT2G22010	related to KPC1 (RKP)
Chr2	9517332	9518117	200	5.34322	69.201	AT2G22426	AT2G22426	unknown protein
Chr2	9525978	9528506	2010	4.60349	48.7737	AT2G22430;AT2G22440;AT2G22450	AT2G22430	homeobox protein 6 (HB6)	AT2G22440	BEST Arabidopsis thaliana protein match is: Ribonuclease H-like superfamily protein (TAIR:AT4G29090.1)	AT2G22450	riboflavin biosynthesis protein, putative
Chr2	9578798	9583624	1353	5.47043	68.1491	AT2G22530;AT2G22540	AT2G22530	Alkaline-phosphatase-like family protein	AT2G22540	SHORT VEGETATIVE PHASE (SVP)
Chr2	9593505	9594083	300	6.74245	111.527	AT2G22570;AT2G22590;AT2G22600	AT2G22570	nicotinamidase 1 (NIC1)	AT2G22590	UDP-Glycosyltransferase superfamily protein	AT2G22600	RNA-binding KH domain-containing protein
Chr2	9770454	9770812	248	2.87793	21.1173	AT2G22950;AT2G22955;AT2G22960	AT2G22950	Cation transporter/ E1-E2 ATPase family protein	AT2G22955	0	AT2G22960	alpha/beta-Hydrolases superfamily protein
Chr2	9789880	9790685	518	2.90902	17.6966	AT2G22990;AT2G23000	AT2G22990	sinapoylglucose 1 (SNG1)	AT2G23000	serine carboxypeptidase-like 10 (scpl10)
Chr2	9905700	9906750	270	3.81537	32.8078	AT2G23290	AT2G23290	myb domain protein 70 (MYB70)
Chr2	9975964	9976371	207	2.90902	17.6966	AT2G23420;AT2G23430	AT2G23420	nicotinate phosphoribosyltransferase 2 (NAPRT2)	AT2G23430	ICK1
Chr2	9977674	9978644	489	7.11981	120.163	AT2G23430;AT2G23440	AT2G23430	ICK1	AT2G23440	unknown protein
Chr2	10438822	10439682	583	3.91217	36.1954	AT2G24570	AT2G24570	WRKY DNA-binding protein 17 (WRKY17)
Chr2	10440292	10440995	278	3.26368	23.2395	AT2G24570	AT2G24570	WRKY DNA-binding protein 17 (WRKY17)
Chr2	10628261	10628669	150	3.46071	26.485	AT2G24990;AT2G25000	AT2G24990	Serine/threonine-protein kinase Rio1	AT2G25000	WRKY DNA-binding protein 60 (WRKY60)
Chr2	10836127	10836667	220	5.50984	68.9045	AT2G25460;AT2G25470	AT2G25460	CONTAINS InterPro DOMAIN/s: C2 calcium-dependent membrane targeting (InterPro:IPR000008)	AT2G25470	receptor like protein 21 (RLP21)
Chr2	11042958	11043714	400	4.86523	76.3496	AT2G25900	AT2G25900	ATCTH
Chr2	11163847	11164355	136	3.77596	32.214	AT2G26230	AT2G26230	uricase / urate oxidase / nodulin 35, putative
Chr2	11273979	11274665	217	4.32765	42.7884	AT2G26510	AT2G26510	pigment defective embryo 135 (PDE135)
Chr2	11689086	11689469	168	3.06665	20.1481	AT2G27315	AT2G27315	Protein of unknown function (DUF1278)
Chr2	11771432	11771921	281	5.03474	59.0945	AT2G27550	AT2G27550	centroradialis (ATC)
Chr2	11860149	11860861	289	7.26749	138.628	AT2G27830;AT2G27840	AT2G27830	unknown protein	AT2G27840	HDT4
Chr2	11940582	11941826	664	4.13062	38.9429	AT2G28050;AT2G28056	AT2G28050	Pentatricopeptide repeat (PPR) superfamily protein	AT2G28056	expressed protein
Chr2	11947343	11947791	166	3.42131	25.9337	NA	NA
Chr2	11952053	11952439	169	2.98784	19.1535	AT2G28060	AT2G28060	5'-AMP-activated protein kinase beta-2 subunit protein
Chr2	12227992	12228892	628	3.22427	22.7133	AT2G28550	AT2G28550	related to AP2.7 (RAP2.7)
Chr2	12232660	12233279	267	5.12971	62.3064	NA	NA
Chr2	12413633	12414595	374	3.50012	27.5995	AT2G28900	AT2G28900	outer plastid envelope protein 16-1 (OEP16-1)
Chr2	12585419	12585763	172	2.94843	18.6632	AT2G29263;AT2G29290;AT2G29300	AT2G29263	unknown protein	AT2G29290	NAD(P)-binding Rossmann-fold superfamily protein	AT2G29300	NAD(P)-binding Rossmann-fold superfamily protein
Chr2	12684838	12685655	402	3.69715	31.0375	AT2G29670	AT2G29670	Tetratricopeptide repeat (TPR)-like superfamily protein
Chr2	13036652	13037108	225	5.22359	62.0823	AT2G30600	AT2G30600	BTB/POZ domain-containing protein
Chr2	13659039	13661132	1864	3.44931	31.3202	AT2G32150;AT2G32160	AT2G32150	Haloacid dehalogenase-like hydrolase (HAD) superfamily protein	AT2G32160	S-adenosyl-L-methionine-dependent methyltransferases superfamily protein
Chr2	14252950	14253815	365	8.75294	159.267	AT2G33690;AT2G33700;AT2G33705	AT2G33690	Late embryogenesis abundant protein, group 6	AT2G33700	Protein phosphatase 2C family protein	AT2G33705	F-box family protein
Chr2	14308461	14310305	888	4.99756	57.1342	AT2G33820;AT2G33830	AT2G33820	MBAC1	AT2G33830	Dormancy/auxin associated family protein
Chr2	14489443	14489844	262	3.26368	23.2395	AT2G34340	AT2G34340	Protein of unknown function, DUF584
Chr2	14851219	14852300	658	3.18487	22.1914	AT2G35260	AT2G35260	unknown protein
Chr2	15140183	15140903	249	4.15619	39.4288	NA	NA
Chr2	15287814	15288265	340	3.53535	29.6924	AT2G36420;AT2G36430	AT2G36420	unknown protein	AT2G36430	Plant protein of unknown function (DUF247)
Chr2	15445034	15445572	299	5.79362	92.3437	AT2G36830	AT2G36830	gamma tonoplast intrinsic protein (GAMMA-TIP)
Chr2	15608385	15608807	170	3.70162	34.0612	AT2G37150;AT2G37160	AT2G37150	RING/U-box superfamily protein	AT2G37160	Transducin/WD40 repeat-like superfamily protein
Chr2	15941230	15941643	187	4.0124	36.4466	NA	NA
Chr2	16291275	16291825	163	4.32765	42.7884	AT2G39010	AT2G39010	plasma membrane intrinsic protein 2E (PIP2E)
Chr2	16292351	16293789	724	3.28826	24.1583	AT2G39010;AT2G39020	AT2G39010	plasma membrane intrinsic protein 2E (PIP2E)	AT2G39020	Acyl-CoA N-acyltransferases (NAT) superfamily protein
Chr2	16467101	16467502	100	2.90902	17.6966	AT2G39435;AT2G39440	AT2G39435	Phosphatidylinositol N-acetyglucosaminlytransferase subunit P-related	AT2G39440	CONTAINS InterPro DOMAIN/s: Ribonuclease H2, subunit C (InterPro:IPR013924)
Chr2	16553358	16553876	291	5.54824	71.9535	NA	NA
Chr2	16700045	16700696	496	2.64272	17.7118	AT2G39990;AT2G40000	AT2G39990	eukaryotic translation initiation factor 2 (EIF2)	AT2G40000	ortholog of sugar beet HS1 PRO-1 2 (HSPRO2)
Chr2	16700800	16701465	409	2.6754	19.5326	AT2G39990;AT2G40000;AT2G40004	AT2G39990	eukaryotic translation initiation factor 2 (EIF2)	AT2G40000	ortholog of sugar beet HS1 PRO-1 2 (HSPRO2)	AT2G40004	unknown protein
Chr2	16876748	16877378	349	3.61834	29.3011	AT2G40420	AT2G40420	Transmembrane amino acid transporter family protein
Chr2	17269179	17271003	508	3.14079	32.1927	AT2G41420;AT2G41430;AT2G41440	AT2G41420	proline-rich family protein	AT2G41430	EARLY RESPONSIVE TO DEHYDRATION 15 (ERD15)	AT2G41440	unknown protein
Chr2	17489421	17490345	227	6.06153	82.1227	AT2G41900	AT2G41900	CCCH-type zinc finger protein with ARM repeat domain
Chr2	17504435	17505026	390	3.02724	19.6485	AT2G41940	AT2G41940	zinc finger protein 8 (ZFP8)
Chr2	17541934	17542963	333	4.20943	40.8507	AT2G42030;AT2G42040	AT2G42030	RING/U-box superfamily protein	AT2G42040	CONTAINS InterPro DOMAIN/s: WRC (InterPro:IPR014977)
Chr2	17615786	17616225	293	3.69715	31.0375	AT2G42280;AT2G42290	AT2G42280	basic helix-loop-helix (bHLH) DNA-binding superfamily protein	AT2G42290	Leucine-rich repeat protein kinase family protein
Chr2	17819594	17820035	243	4.60589	49.0474	AT2G42820;AT2G42830	AT2G42820	HVA22-like protein F (HVA22F)	AT2G42830	SHATTERPROOF 2 (SHP2)
Chr2	17887122	17887855	375	2.7551	30.7827	AT2G43010	AT2G43010	phytochrome interacting factor 4 (PIF4)
Chr2	17888934	17889818	415	3.10606	20.6523	AT2G43010;AT2G43018;AT2G43020	AT2G43010	phytochrome interacting factor 4 (PIF4)	AT2G43018	conserved peptide upstream open reading frame 17 (CPuORF17)	AT2G43020	polyamine oxidase 2 (PAO2)
Chr2	17940274	17940920	279	4.55899	49.0179	NA	NA
Chr2	18143229	18143793	265	6.495	92.6852	AT2G43795;AT2G43800	AT2G43795	unknown protein	AT2G43800	Actin-binding FH2 (formin homology 2) family protein
Chr2	18625487	18626039	320	3.34249	24.8435	AT2G45170;AT2G45180	AT2G45170	AUTOPHAGY 8E (ATG8E)	AT2G45180	Bifunctional inhibitor/lipid-transfer protein/seed storage 2S albumin superfamily protein
Chr2	18626488	18627305	574	2.88487	18.1776	AT2G45180	AT2G45180	Bifunctional inhibitor/lipid-transfer protein/seed storage 2S albumin superfamily protein
Chr2	18810875	18812007	280	9.45047	175.773	AT2G45660	AT2G45660	AGAMOUS-like 20 (AGL20)
Chr2	18814076	18814836	330	5.94331	78.9501	AT2G45670	AT2G45670	calcineurin B subunit-related
Chr2	18890047	18890494	280	3.22427	22.7133	AT2G45900	AT2G45900	Phosphatidylinositol N-acetyglucosaminlytransferase subunit P-related
Chr2	18918808	18919375	329	6.78213	106.58	AT2G45980;AT2G45990	AT2G45980	unknown protein	AT2G45990	unknown protein
Chr2	19017900	19018691	539	2.98784	19.1535	AT2G46320;AT2G46330	AT2G46320	Mitochondrial substrate carrier family protein	AT2G46330	arabinogalactan protein 16 (AGP16)
Chr2	19018920	19020123	399	3.34249	24.8435	AT2G46320;AT2G46330	AT2G46320	Mitochondrial substrate carrier family protein	AT2G46330	arabinogalactan protein 16 (AGP16)
Chr2	19100859	19101236	172	3.34249	24.8435	AT2G46520	AT2G46520	cellular apoptosis susceptibility protein, putative / importin-alpha re-exporter, putative
Chr2	19242583	19243138	320	2.94843	18.6632	AT2G46810;AT2G46820;AT2G46830	AT2G46810	basic helix-loop-helix (bHLH) DNA-binding superfamily protein	AT2G46820	photosystem I P subunit (PSI-P)	AT2G46830	circadian clock associated 1 (CCA1)
Chr2	19406541	19407181	218	6.78488	101.137	AT2G47260	AT2G47260	WRKY DNA-binding protein 23 (WRKY23)
Chr2	19466909	19468265	614	5.07637	58.5677	AT2G47440	AT2G47440	Tetratricopeptide repeat (TPR)-like superfamily protein
Chr3	195653	196067	183	3.89418	34.6111	AT3G01490;AT3G01500	AT3G01490	Protein kinase superfamily protein	AT3G01500	carbonic anhydrase 1 (CA1)
Chr3	611026	611526	275	7.351	115.634	AT3G02810;AT3G02820;AT3G02830	AT3G02810	Protein kinase superfamily protein	AT3G02820	zinc knuckle (CCHC-type) family protein	AT3G02830	zinc finger protein 1 (ZFN1)
Chr3	664851	665316	240	3.50012	27.5995	AT3G02950	AT3G02950	THO7
Chr3	822445	822971	335	6.25856	86.9507	AT3G03450;AT3G03456;AT3G03460	AT3G03450	RGA-like 2 (RGL2)	AT3G03456	unknown protein	AT3G03460	unknown protein
Chr3	1287757	1290500	785	4.17003	39.5755	AT3G04720;AT3G04721;AT3G04730	AT3G04720	pathogenesis-related 4 (PR4)	AT3G04721	unknown protein	AT3G04730	indoleacetic acid-induced protein 16 (IAA16)
Chr3	1358101	1358869	232	3.53953	28.1628	AT3G04910;AT3G04920	AT3G04910	with no lysine (K) kinase 1 (WNK1)	AT3G04920	Ribosomal protein S24e family protein
Chr3	1608752	1609140	218	5.16427	61.6955	AT3G05540;AT3G05545	AT3G05540	Methionine sulfoxide reductase (MSS4-like) family protein	AT3G05545	RING/U-box superfamily protein
Chr3	1652712	1653250	286	8.93819	161.106	AT3G05660;AT3G05670	AT3G05660	receptor like protein 33 (RLP33)	AT3G05670	RING/U-box protein
Chr3	1754756	1756535	596	3.85478	34.0063	AT3G05860;AT3G05870;AT3G05880	AT3G05860	MADS-box transcription factor family protein	AT3G05870	anaphase-promoting complex/cyclosome 11 (APC11)	AT3G05880	RARE-COLD-INDUCIBLE 2A (RCI2A)
Chr3	1846808	1847167	127	3.71423	35.8806	AT3G06120;AT3G06125	AT3G06120	MUTE (MUTE)	AT3G06125	Unknown gene
Chr3	1959008	1960498	1080	4.83337	66.8372	AT3G06430	AT3G06430	embryo defective 2750 (EMB2750)
Chr3	1975883	1976261	228	4.0124	36.4466	AT3G06440;AT3G06450	AT3G06440	Galactosyltransferase family protein	AT3G06450	HCO3- transporter family
Chr3	2484201	2484717	159	3.66763	33.4989	AT3G07770;AT3G07780	AT3G07770	HEAT SHOCK PROTEIN 89.1 (Hsp89.1)	AT3G07780	OBERON1 (OBE1)
Chr3	2888887	2890120	586	3.01365	19.5203	AT3G09390	AT3G09390	metallothionein 2A (MT2A)
Chr3	2971396	2972021	321	8.29207	150.126	AT3G09680;AT3G09690	AT3G09680	Ribosomal protein S12/S23 family protein	AT3G09690	alpha/beta-Hydrolases superfamily protein
Chr3	3502323	3502813	348	3.16264	21.9764	AT3G11170;AT3G11180	AT3G11170	fatty acid desaturase 7 (FAD7)	AT3G11180	2-oxoglutarate (2OG) and Fe(II)-dependent oxygenase superfamily protein
Chr3	3589134	3589785	405	6.14034	83.7229	AT3G11415;AT3G11420	AT3G11415	0	AT3G11420	Protein of unknown function (DUF604)
Chr3	3718122	3718509	124	3.10606	20.6523	AT3G11750;AT3G11760	AT3G11750	FOLB1	AT3G11760	unknown protein
Chr3	3985370	3986138	354	6.45559	91.8594	AT3G12560;AT3G12570	AT3G12560	TRF-like 9 (TRFL9)	AT3G12570	FYD
Chr3	4119241	4119728	335	4.28824	42.1392	NA	NA
Chr3	4330153	4330689	115	3.76902	34.63	AT3G13330;AT3G13335;AT3G13340	AT3G13330	proteasome activating protein 200 (PA200)	AT3G13335	tRNA-Asp (anticodon: GTC)	AT3G13340	Transducin/WD40 repeat-like superfamily protein
Chr3	4511107	4514855	1713	2.90492	23.2976	AT3G13750	AT3G13750	beta galactosidase 1 (BGAL1)
Chr3	4732797	4733188	228	3.05648	20.0519	AT3G14220	AT3G14220	GDSL-like Lipase/Acylhydrolase superfamily protein
Chr3	5085796	5086347	172	4.36706	43.4408	AT3G15110;AT3G15111;AT3G15115	AT3G15110	unknown protein	AT3G15111	unknown protein	AT3G15115	unknown protein
Chr3	5121935	5123362	805	2.57406	20.872	AT3G15210	AT3G15210	ethylene responsive element binding factor 4 (ERF4)
Chr3	5212969	5214693	1187	3.58704	35.7897	AT3G15440;AT3G15450;AT3G15460	AT3G15440	BEST Arabidopsis thaliana protein match is: RING/U-box superfamily protein (TAIR:AT3G15740.1)	AT3G15450	Aluminium induced protein with YGL and LRDR motifs	AT3G15460	Ribosomal RNA processing Brix domain protein
Chr3	5216168	5216677	237	9.56869	179.742	AT3G15460;AT3G15470	AT3G15460	Ribosomal RNA processing Brix domain protein	AT3G15470	Transducin/WD40 repeat-like superfamily protein
Chr3	5227770	5228379	267	6.14034	83.7229	AT3G15480;AT3G15490	AT3G15480	Protein of unknown function (DUF1218)	AT3G15490	Regulator of Vps4 activity in the MVB pathway protein
Chr3	5236017	5237824	829	9.37166	173.798	AT3G15500	AT3G15500	NAC domain containing protein 3 (NAC3)
Chr3	5470356	5470722	131	3.18487	22.1914	AT3G16140;AT3G16150	AT3G16140	photosystem I subunit H-1 (PSAH-1)	AT3G16150	N-terminal nucleophile aminohydrolases (Ntn hydrolases) superfamily protein
Chr3	5505982	5507466	312	3.08982	23.3268	AT3G16240;AT3G16250	AT3G16240	delta tonoplast integral protein (DELTA-TIP)	AT3G16250	NDH-dependent cyclic electron flow 1 (NDF4)
Chr3	5920172	5920473	164	3.30004	24.7207	AT3G17330;AT3G17340	AT3G17330	evolutionarily conserved C-terminal region 6 (ECT6)	AT3G17340	ARM repeat superfamily protein
Chr3	6119358	6119988	293	8.11065	136.531	AT3G17860	AT3G17860	jasmonate-zim-domain protein 3 (JAZ3)
Chr3	6151908	6152348	192	3.23129	24.1656	AT3G17970;AT3G17980;AT3G17998;AT3G18000	AT3G17970	translocon at the outer membrane of chloroplasts 64-III (TOC64-III)	AT3G17980	Calcium-dependent lipid-binding (CaLB domain) family protein	AT3G17998	conserved peptide upstream open reading frame 30 (CPuORF30)	AT3G18000	XIPOTL 1 (XPL1)
Chr3	6380548	6381328	361	3.02724	19.6485	AT3G18550	AT3G18550	BRANCHED 1 (BRC1)
Chr3	6393580	6394107	246	3.30309	24.3046	AT3G18560	AT3G18560	unknown protein
Chr3	6617546	6617969	173	3.73656	31.6239	AT3G19140;AT3G19150	AT3G19140	DAY NEUTRAL FLOWERING (DNF)	AT3G19150	KIP-related protein 6 (KRP6)
Chr3	6771127	6771468	213	4.48528	46.0822	AT3G19515;AT3G19520	AT3G19515	CONTAINS InterPro DOMAIN/s: Apoptosis inhibitory 5 (InterPro:IPR008383)	AT3G19520	Protein of unknown function (DUF626)
Chr3	6771691	6772532	714	3.30309	24.3046	AT3G19515;AT3G19520	AT3G19515	CONTAINS InterPro DOMAIN/s: Apoptosis inhibitory 5 (InterPro:IPR008383)	AT3G19520	Protein of unknown function (DUF626)
Chr3	7643777	7644347	263	3.33141	24.734	AT3G21700	AT3G21700	SGP2
Chr3	7880147	7880482	220	2.86019	18.0529	AT3G22275;AT3G22290	AT3G22275	unknown protein	AT3G22290	Endoplasmic reticulum vesicle transporter protein
Chr3	7911310	7912790	992	4.96512	87.9703	AT3G22380	AT3G22380	TIME FOR COFFEE (TIC)
Chr3	8308874	8309182	141	3.53953	28.1628	AT3G23250;AT3G23255	AT3G23250	myb domain protein 15 (MYB15)	AT3G23255	unknown protein
Chr3	9132518	9133112	278	3.66707	31.0851	AT3G25070	AT3G25070	RPM1 interacting protein 4 (RIN4)
Chr3	9212658	9213378	387	7.36212	145.442	AT3G25400	AT3G25400	CONTAINS InterPro DOMAIN/s: NTP Pyrophosphohydrolase MazG-related, RS21-C6 (InterPro:IPR011394), EAR (InterPro:IPR009039), NTP pyrophosphohydrolase MazG, putative catalytic core (InterPro:IPR004518)
Chr3	9713778	9714261	160	3.26368	23.2395	AT3G26510;AT3G26511	AT3G26510	Octicosapeptide/Phox/Bem1p family protein	AT3G26511	unknown protein
Chr3	9721892	9723303	441	4.20943	40.8507	AT3G26520	AT3G26520	tonoplast intrinsic protein 2 (TIP2)
Chr3	9739214	9740623	724	4.91874	55.005	NA	NA
Chr3	9827872	9829500	1034	5.82509	75.8153	AT3G26740;AT3G26742	AT3G26740	CCR-like (CCL)	AT3G26742	unknown protein
Chr3	10094742	10095088	196	3.87058	35.7444	AT3G27325	AT3G27325	hydrolases, acting on ester bonds
Chr3	10434633	10434994	138	2.94843	18.6632	AT3G28040	AT3G28040	Leucine-rich receptor-like protein kinase family protein
Chr3	11097141	11097580	145	3.22427	22.7133	NA	NA
Chr3	11386776	11387340	334	4.72171	50.8242	NA	NA
Chr3	13633070	13633245	62	2.47028	22.567	NA	NA
Chr3	15986576	15986950	203	5.58865	70.4228	AT3G44310	AT3G44310	nitrilase 1 (NIT1)
Chr3	15988784	15989584	518	2.94843	18.6632	AT3G44310	AT3G44310	nitrilase 1 (NIT1)
Chr3	16787497	16788111	193	3.06665	20.1481	AT3G45720;AT3G45730	AT3G45720	Major facilitator superfamily protein	AT3G45730	unknown protein
Chr3	17127853	17128278	259	3.40584	26.6434	AT3G46510;AT3G46520	AT3G46510	plant U-box 13 (PUB13)	AT3G46520	actin-12 (ACT12)
Chr3	17152424	17153109	241	5.50984	68.9045	AT3G46590	AT3G46590	TRF-like 1 (TRFL1)
Chr3	17223642	17224164	187	4.68231	50.1377	AT3G46760;AT3G46770	AT3G46760	Protein kinase superfamily protein	AT3G46770	AP2/B3-like transcriptional factor family protein
Chr3	17340288	17340776	231	6.27423	106.615	AT3G47070;AT3G47080;AT3G47090	AT3G47070	LOCATED IN: thylakoid, chloroplast thylakoid membrane, chloroplast, chloroplast envelope	AT3G47080	Tetratricopeptide repeat (TPR)-like superfamily protein	AT3G47090	Leucine-rich repeat protein kinase family protein
Chr3	17439836	17441613	1419	3.3819	25.3865	AT3G47340;AT3G47341	AT3G47340	glutamine-dependent asparagine synthase 1 (ASN1)	AT3G47341	unknown protein
Chr3	17907524	17910404	1050	4.32765	42.7884	AT3G48360	AT3G48360	BTB and TAZ domain protein 2 (BT2)
Chr3	18096634	18097059	244	3.97299	35.8313	AT3G48800;AT3G48810	AT3G48800	Sterile alpha motif (SAM) domain-containing protein	AT3G48810	Pentatricopeptide repeat (PPR) superfamily protein
Chr3	18476462	18477366	536	6.33737	88.5781	AT3G49810	AT3G49810	ARM repeat superfamily protein
Chr3	18558930	18559584	276	6.17975	84.5265	AT3G50050;AT3G50060	AT3G50050	Eukaryotic aspartyl protease family protein	AT3G50060	myb domain protein 77 (MYB77)
Chr3	18664833	18665611	543	6.61322	96.0098	AT3G50337;AT3G50340	AT3G50337	unknown protein	AT3G50340	unknown protein
Chr3	18700438	18700841	202	3.2094	23.3744	AT3G50380;AT3G50390	AT3G50380	INVOLVED IN: protein localization	AT3G50390	Transducin/WD40 repeat-like superfamily protein
Chr3	19248856	19249477	287	7.80762	129.727	AT3G51880;AT3G51890	AT3G51880	high mobility group B1 (HMGB1)	AT3G51890	Clathrin light chain protein
Chr3	19453193	19453534	180	4.40646	44.7552	AT3G52480	AT3G52480	unknown protein
Chr3	19580936	19581709	200	3.30309	24.3046	AT3G52840	AT3G52840	beta-galactosidase 2 (BGAL2)
Chr3	19818712	19819769	482	3.10606	20.6523	AT3G53460	AT3G53460	chloroplast RNA-binding protein 29 (CP29)
Chr3	19836914	19837416	223	4.6429	49.4542	AT3G53500;AT3G53510	AT3G53500	RSZ32	AT3G53510	ABC-2 type transporter family protein
Chr3	19989916	19990951	340	2.92291	18.657	AT3G53980;AT3G53990	AT3G53980	Bifunctional inhibitor/lipid-transfer protein/seed storage 2S albumin superfamily protein	AT3G53990	Adenine nucleotide alpha hydrolases-like superfamily protein
Chr3	20378908	20379381	224	3.73656	31.6239	AT3G54990;AT3G55000	AT3G54990	SCHLAFMUTZE (SMZ)	AT3G55000	TONNEAU 1A (TON1A)
Chr3	20686457	20687130	296	3.21358	22.6097	AT3G55730	AT3G55730	myb domain protein 109 (MYB109)
Chr3	20775606	20776128	159	3.46071	26.485	AT3G55980	AT3G55980	salt-inducible zinc finger 1 (SZF1)
Chr3	20786005	20786440	240	4.32765	42.7884	AT3G56000;AT3G56010	AT3G56000	cellulose synthase like A14 (CSLA14)	AT3G56010	unknown protein
Chr3	20987970	20988483	279	6.28519	93.1074	AT3G56660;AT3G56670	AT3G56660	basic region/leucine zipper motif protein 49 (BZIP49)	AT3G56670	BEST Arabidopsis thaliana protein match is: F-box and associated interaction domains-containing protein (TAIR:AT1G32420.1)
Chr3	21153554	21153873	138	3.37687	25.3368	AT3G57140;AT3G57150	AT3G57140	sugar-dependent 1-like (SDP1-LIKE)	AT3G57150	homologue of NAP57 (NAP57)
Chr3	21177187	21177703	259	7.70572	125.87	AT3G57220;AT3G57230	AT3G57220	Glycosyl transferase family 4 protein	AT3G57230	AGAMOUS-like 16 (AGL16)
Chr3	21412511	21413985	849	3.69715	31.0375	AT3G57800;AT3G57810	AT3G57800	basic helix-loop-helix (bHLH) DNA-binding superfamily protein	AT3G57810	Cysteine proteinases superfamily protein
Chr3	21678588	21679240	207	4.6429	49.4542	AT3G58620	AT3G58620	tetratricopetide-repeat thioredoxin-like 4 (TTL4)
Chr3	21830067	21830714	504	3.02724	19.6485	AT3G59060;AT3G59068	AT3G59060	phytochrome interacting factor 3-like 6 (PIL6)	AT3G59068	0
Chr3	22140821	22142193	447	8.4259	145.851	AT3G59926;AT3G59930;AT3G59940	AT3G59926	tRNA-Asp (anticodon: GTC)	AT3G59930	FUNCTIONS IN: molecular_function unknown	AT3G59940	Galactose oxidase/kelch repeat superfamily protein
Chr3	22150592	22151293	146	3.56621	29.5105	AT3G59960;AT3G59970	AT3G59960	histone-lysine N-methyltransferase ASHH4 (ASHH4)	AT3G59970	methylenetetrahydrofolate reductase 1 (MTHFR1)
Chr3	22364666	22365378	458	3.1807	24.2984	AT3G60520	AT3G60520	unknown protein
Chr3	22366357	22366848	333	3.30309	24.3046	NA	NA
Chr3	22515342	22517384	311	2.90902	17.6966	AT3G60920	AT3G60920	CONTAINS InterPro DOMAIN/s: Beige/BEACH (InterPro:IPR000409)
Chr3	22746431	22747830	1151	3.50012	27.5995	AT3G61470;AT3G61480	AT3G61470	photosystem I light harvesting complex gene 2 (LHCA2)	AT3G61480	Quinoprotein amine dehydrogenase, beta chain-like
Chr3	22810485	22811401	346	7.46832	137.292	AT3G61640	AT3G61640	arabinogalactan protein 20 (AGP20)
Chr3	22886377	22886837	220	3.93359	35.2194	AT3G61826;AT3G61827;AT3G61829;AT3G61830	AT3G61826	unknown protein	AT3G61827	unknown protein	AT3G61829	unknown protein	AT3G61830	auxin response factor 18 (ARF18)
Chr3	22933838	22934381	177	3.61834	29.3011	AT3G61920;AT3G61930	AT3G61920	unknown protein	AT3G61930	unknown protein
Chr3	23136371	23137503	349	3.08734	24.4593	AT3G62540;AT3G62550;AT3G62560	AT3G62540	Pentatricopeptide repeat (PPR) superfamily protein	AT3G62550	Adenine nucleotide alpha hydrolases-like superfamily protein	AT3G62560	Ras-related small GTP-binding family protein
Chr4	525149	525506	210	3.18487	22.1914	AT4G01245;AT4G01250	AT4G01245	FUNCTIONS IN: molecular_function unknown	AT4G01250	WRKY22
Chr4	797974	798575	369	3.80271	32.6775	AT4G01850	AT4G01850	S-adenosylmethionine synthetase 2 (SAM-2)
Chr4	799187	799669	277	4.52468	46.7505	AT4G01850	AT4G01850	S-adenosylmethionine synthetase 2 (SAM-2)
Chr4	843316	843859	264	6.83865	104.153	AT4G01930;AT4G01940;AT4G01950	AT4G01930	Cysteine/Histidine-rich C1 domain family protein	AT4G01940	NFU domain protein 1 (NFU1)	AT4G01950	glycerol-3-phosphate acyltransferase 3 (GPAT3)
Chr4	1488283	1488708	123	3.3819	25.3865	AT4G03380	AT4G03380	BEST Arabidopsis thaliana protein match is: nuclear assembly factor 1 (TAIR:AT1G03530.1)
Chr4	1494773	1495375	209	6.73143	98.5256	AT4G03390	AT4G03390	STRUBBELIG-receptor family 3 (SRF3)
Chr4	1938802	1939267	322	3.18201	22.4421	AT4G04030;AT4G04040	AT4G04030	ovate family protein 9 (OFP9)	AT4G04040	maternal effect embryo arrest 51 (MEE51)
Chr4	2592939	2593675	481	3.18487	22.1914	AT4G05060;AT4G05070;AT4G05071	AT4G05060	PapD-like superfamily protein	AT4G05070	Wound-responsive family protein	AT4G05071	unknown protein
Chr4	2593850	2595330	402	8.46531	146.792	AT4G05060;AT4G05070;AT4G05071	AT4G05060	PapD-like superfamily protein	AT4G05070	Wound-responsive family protein	AT4G05071	unknown protein
Chr4	2719705	2720613	556	3.12024	24.9653	AT4G05320;AT4G05330	AT4G05320	polyubiquitin 10 (UBQ10)	AT4G05330	ARF-GAP domain 13 (AGD13)
Chr4	5252020	5252746	344	5.58865	70.4228	AT4G08310;AT4G08320	AT4G08310	FUNCTIONS IN: molecular_function unknown	AT4G08320	Tetratricopeptide repeat (TPR)-like superfamily protein
Chr4	5581921	5582120	89	2.60811	20.4728	NA	NA
Chr4	5583545	5584332	191	3.42663	57.656	NA	NA
Chr4	5584847	5585066	124	2.41301	21.678	AT4G08760	AT4G08760	BEST Arabidopsis thaliana protein match is: nucleolin like 1 (TAIR:AT1G48920.1)
Chr4	5650052	5650586	299	3.06665	20.1481	AT4G08870	AT4G08870	Arginase/deacetylase superfamily protein
Chr4	5727150	5728311	291	4.02891	38.8904	AT4G08920;AT4G08930	AT4G08920	cryptochrome 1 (CRY1)	AT4G08930	APR-like 6 (APRL6)
Chr4	5757622	5758327	302	8.36113	180.825	AT4G08980	AT4G08980	F-BOX WITH WD-40 2 (FBW2)
Chr4	6023511	6024276	481	7.48015	119.307	AT4G09510;AT4G09520	AT4G09510	cytosolic invertase 2 (CINV2)	AT4G09520	Cofactor-independent phosphoglycerate mutase
Chr4	6054427	6054789	147	3.19418	24.8617	AT4G09580	AT4G09580	SNARE associated Golgi protein family
Chr4	6659058	6659814	491	3.18487	22.1914	AT4G10840	AT4G10840	Tetratricopeptide repeat (TPR)-like superfamily protein
Chr4	6767984	6768574	311	3.18487	22.1914	AT4G11090;AT4G11100	AT4G11090	TRICHOME BIREFRINGENCE-LIKE 23 (TBL23)	AT4G11100	unknown protein
Chr4	6771781	6772322	208	6.1838	87.915	AT4G11110	AT4G11110	SPA1-related 2 (SPA2)
Chr4	6794520	6795004	136	3.65774	30.4549	AT4G11140	AT4G11140	cytokinin response factor 1 (CRF1)
Chr4	7113800	7114203	193	3.10606	20.6523	AT4G11820	AT4G11820	HYDROXYMETHYLGLUTARYL-COA SYNTHASE (HMGS)
Chr4	7141951	7142727	484	6.42937	103.213	AT4G11870;AT4G11876;AT4G11880	AT4G11870	unknown protein	AT4G11876	unknown protein	AT4G11880	AGAMOUS-like 14 (AGL14)
Chr4	7349168	7349751	147	3.42131	25.9337	AT4G12420	AT4G12420	SKU5
Chr4	7353235	7353672	129	3.14546	21.674	AT4G12420	AT4G12420	SKU5
Chr4	7585658	7586365	202	3.26368	23.2395	AT4G12970	AT4G12970	STOMAGEN (STOMAGEN)
Chr4	8100316	8100825	265	3.26368	23.2395	AT4G14030;AT4G14040	AT4G14030	selenium-binding protein 1 (SBP1)	AT4G14040	selenium-binding protein 2 (SBP2)
Chr4	8218112	8218677	189	5.07637	58.5677	AT4G14260;AT4G14270;AT4G14272;AT4G14276	AT4G14260	Protein of unknown function (DUF295)	AT4G14270	BEST Arabidopsis thaliana protein match is: dehydration-induced protein (ERD15) (TAIR:AT2G41430.5)	AT4G14272	Defensin-like (DEFL) family protein	AT4G14276	Defensin-like (DEFL) family protein
Chr4	8435248	8435644	262	3.07163	23.39	AT4G14720	AT4G14720	TIFY domain/Divergent CCT motif family protein
Chr4	9390763	9391268	227	4.40646	44.7552	AT4G16680	AT4G16680	P-loop containing nucleoside triphosphate hydrolases superfamily protein
Chr4	9449307	9451011	955	3.53953	28.1628	AT4G16780	AT4G16780	homeobox protein 2 (HB-2)
Chr4	9760553	9761028	297	3.06665	20.1481	AT4G17500	AT4G17500	ethylene responsive element binding factor 1 (ERF-1)
Chr4	10060035	10060606	290	7.48015	119.307	AT4G18170	AT4G18170	WRKY DNA-binding protein 28 (WRKY28)
Chr4	10633313	10633672	228	3.5909	29.7666	AT4G19510	AT4G19510	Disease resistance protein (TIR-NBS-LRR class)
Chr4	10647323	10647696	114	4.13062	38.9429	AT4G19520	AT4G19520	disease resistance protein (TIR-NBS-LRR class) family
Chr4	10648134	10649817	989	3.46071	26.485	AT4G19520;AT4G19530	AT4G19520	disease resistance protein (TIR-NBS-LRR class) family	AT4G19530	disease resistance protein (TIR-NBS-LRR class) family
Chr4	10940952	10942866	1502	3.14546	21.674	AT4G20250;AT4G20260	AT4G20250	unknown protein	AT4G20260	plasma-membrane associated cation-binding protein 1 (PCAP1)
Chr4	10943425	10943822	149	3.3819	25.3865	AT4G20260	AT4G20260	plasma-membrane associated cation-binding protein 1 (PCAP1)
Chr4	11303338	11303863	382	5.58865	70.4228	AT4G21200	AT4G21200	gibberellin 2-oxidase 8 (GA2OX8)
Chr4	11745145	11745705	228	2.86962	17.2204	AT4G22190	AT4G22190	unknown protein
Chr4	12028339	12028977	181	6.88906	102.76	AT4G22950;AT4G22960	AT4G22950	AGAMOUS-like 19 (AGL19)	AT4G22960	Protein of unknown function (DUF544)
Chr4	12364854	12366532	1460	3.26368	23.2395	AT4G23740	AT4G23740	Leucine-rich repeat protein kinase family protein
Chr4	12379551	12380423	548	5.62806	71.1857	AT4G23760	AT4G23760	Cox19-like CHCH family protein
Chr4	12393506	12394028	232	5.234	62.1995	AT4G23810	AT4G23810	WRKY53
Chr4	12571023	12571789	391	3.10606	20.6523	AT4G24230;AT4G24240	AT4G24230	acyl-CoA-binding domain 3 (ACBP3)	AT4G24240	WRKY DNA-binding protein 7 (WRKY7)
Chr4	13016065	13016519	174	3.46071	26.485	AT4G25450;AT4G25470	AT4G25450	non-intrinsic ABC protein 8 (NAP8)	AT4G25470	C-repeat/DRE binding factor 2 (CBF2)
Chr4	13020857	13022021	545	3.81537	32.8078	AT4G25480;AT4G25490	AT4G25480	dehydration response element B1A (DREB1A)	AT4G25490	C-repeat/DRE binding factor 1 (CBF1)
Chr4	13023079	13023967	510	9.05641	164.012	AT4G25490;AT4G25500	AT4G25490	C-repeat/DRE binding factor 1 (CBF1)	AT4G25500	arginine/serine-rich splicing factor 35 (RSP35)
Chr4	13036132	13036887	471	5.76582	79.2562	AT4G25520;AT4G25530	AT4G25520	SEUSS-like 1 (SLK1)	AT4G25530	FLOWERING WAGENINGEN (FWA)
Chr4	13219670	13220309	159	3.02724	19.6485	AT4G26070;AT4G26080	AT4G26070	MAP kinase/ ERK kinase 1 (MEK1)	AT4G26080	ABA INSENSITIVE 1 (ABI1)
Chr4	13423865	13424444	193	3.33715	25.9371	AT4G26600;AT4G26610	AT4G26600	S-adenosyl-L-methionine-dependent methyltransferases superfamily protein	AT4G26610	D6 protein kinase like 1 (D6PKL1)
Chr4	13652368	13652938	249	7.59837	121.983	AT4G27260	AT4G27260	WES1
Chr4	13674564	13675083	253	3.85478	34.0063	AT4G27300;AT4G27310	AT4G27300	S-locus lectin protein kinase family protein	AT4G27310	B-box type zinc finger family protein
Chr4	13854117	13854574	186	5.10724	60.478	AT4G27800;AT4G27810	AT4G27800	thylakoid-associated phosphatase 38 (TAP38)	AT4G27810	unknown protein
Chr4	13997141	13997856	407	3.26368	23.2395	AT4G28230;AT4G28240	AT4G28230	unknown protein	AT4G28240	Wound-responsive family protein
Chr4	14118006	14118560	317	3.97299	35.8313	AT4G28560;AT4G28564;AT4G28570	AT4G28560	ROP-interactive CRIB motif-containing protein 7 (RIC7)	AT4G28564	unknown protein	AT4G28570	Long-chain fatty alcohol dehydrogenase family protein
Chr4	14578291	14578760	320	3.89418	34.6111	AT4G29770;AT4G29780	AT4G29770	unknown protein	AT4G29780	unknown protein
Chr4	14884424	14885050	309	7.36194	115.765	AT4G30440	AT4G30440	UDP-D-glucuronate 4-epimerase 1 (GAE1)
Chr4	14954644	14955186	262	2.86962	17.2204	AT4G30650;AT4G30660	AT4G30650	Low temperature and salt responsive protein family	AT4G30660	Low temperature and salt responsive protein family
Chr4	15066634	15067128	289	5.31031	83.9742	AT4G30960	AT4G30960	SOS3-interacting protein 3 (SIP3)
Chr4	15488003	15489916	1510	3.36304	37.3819	AT4G32020;AT4G32030	AT4G32020	unknown protein	AT4G32030	unknown protein
Chr4	16054158	16055827	397	4.39824	48.5463	AT4G33300;AT4G33310	AT4G33300	ADR1-like 1 (ADR1-L1)	AT4G33310	unknown protein
Chr4	16080370	16080953	254	9.38463	181.405	AT4G33400;AT4G33410	AT4G33400	Vacuolar import/degradation, Vid27-related protein	AT4G33410	SIGNAL PEPTIDE PEPTIDASE-LIKE 1 (SPPL1)
Chr4	16282207	16282782	304	3.10606	20.6523	AT4G33970;AT4G33980	AT4G33970	Leucine-rich repeat (LRR) family protein	AT4G33980	BEST Arabidopsis thaliana protein match is: cold regulated gene 27 (TAIR:AT5G42900.2)
Chr4	16448009	16448738	485	3.69715	31.0375	AT4G34400	AT4G34400	AP2/B3-like transcriptional factor family protein
Chr4	16675362	16675797	213	4.64221	52.8109	AT4G35020;AT4G35025;AT4G35030	AT4G35020	RAC-like 3 (RAC3)	AT4G35025	unknown protein	AT4G35030	Protein kinase superfamily protein
Chr4	17048586	17049842	451	4.05181	37.6879	AT4G36030;AT4G36040	AT4G36030	armadillo repeat only 3 (ARO3)	AT4G36040	Chaperone DnaJ-domain superfamily protein
Chr4	17221442	17221762	172	3.20378	23.4586	AT4G36480;AT4G36490	AT4G36480	long-chain base1 (LCB1)	AT4G36490	SEC14-like 12 (SFH12)
Chr4	17235770	17236286	241	3.46071	26.485	AT4G36520	AT4G36520	Chaperone DnaJ-domain superfamily protein
Chr4	17280377	17282036	1199	2.43082	17.6032	AT4G36640;AT4G36648	AT4G36640	Sec14p-like phosphatidylinositol transfer family protein	AT4G36648	0
Chr4	17319723	17320101	211	3.97299	35.8313	NA	NA
Chr4	17395521	17396159	301	6.77084	100.213	AT4G36910	AT4G36910	LOSS OF THE TIMING OF ET AND JA BIOSYNTHESIS 2 (LEJ2)
Chr4	17397535	17398282	325	3.42131	25.9337	AT4G36920	AT4G36920	APETALA 2 (AP2)
Chr4	17408868	17409589	482	3.50012	27.5995	NA	NA
Chr4	17537204	17538219	728	2.94843	18.6632	AT4G37260	AT4G37260	myb domain protein 73 (MYB73)
Chr4	17539720	17540725	660	5.47043	68.1491	AT4G37260	AT4G37260	myb domain protein 73 (MYB73)
Chr4	17616331	17617398	500	2.98784	19.1535	AT4G37460;AT4G37470;AT4G37480	AT4G37460	SUPPRESSOR OF RPS4-RLD 1 (SRFR1)	AT4G37470	alpha/beta-Hydrolases superfamily protein	AT4G37480	Chaperone DnaJ-domain superfamily protein
Chr4	17618484	17618781	120	3.06665	20.1481	AT4G37460;AT4G37470;AT4G37480	AT4G37460	SUPPRESSOR OF RPS4-RLD 1 (SRFR1)	AT4G37470	alpha/beta-Hydrolases superfamily protein	AT4G37480	Chaperone DnaJ-domain superfamily protein
Chr4	17798540	17798904	153	3.46071	26.485	AT4G37850	AT4G37850	basic helix-loop-helix (bHLH) DNA-binding superfamily protein
Chr4	18125545	18126211	244	2.90902	17.6966	AT4G38830;AT4G38840;AT4G38850	AT4G38830	cysteine-rich RLK (RECEPTOR-like protein kinase) 26 (CRK26)	AT4G38840	SAUR-like auxin-responsive protein family	AT4G38850	SMALL AUXIN UPREGULATED 15 (SAUR15)
Chr4	18201326	18202348	663	2.90902	17.6966	AT4G39060	AT4G39060	BEST Arabidopsis thaliana protein match is: Galactose oxidase/kelch repeat superfamily protein (TAIR:AT4G19250.1)
Chr4	18214974	18216909	1479	2.82644	22.5531	AT4G39090	AT4G39090	RESPONSIVE TO DEHYDRATION 19 (RD19)
Chr4	18556812	18558617	328	3.53953	28.1628	AT4G40020;AT4G40030;AT4G40040;AT4G40042	AT4G40020	Myosin heavy chain-related protein	AT4G40030	Histone superfamily protein	AT4G40040	Histone superfamily protein	AT4G40042	Microsomal signal peptidase 12 kDa subunit (SPC12)
Chr5	259979	260254	129	2.86113	18.2859	AT5G01690;AT5G01700	AT5G01690	cation/H+ exchanger 27 (CHX27)	AT5G01700	Protein phosphatase 2C family protein
Chr5	394603	395236	312	4.21919	44.6574	AT5G02030	AT5G02030	REPLUMLESS (RPL)
Chr5	427219	427844	386	3.18487	22.1914	AT5G02150;AT5G02160;AT5G02170	AT5G02150	Fes1C (Fes1C)	AT5G02160	unknown protein	AT5G02170	Transmembrane amino acid transporter family protein
Chr5	694551	695143	258	5.07637	58.5677	AT5G02960;AT5G02970	AT5G02960	Ribosomal protein S12/S23 family protein	AT5G02970	alpha/beta-Hydrolases superfamily protein
Chr5	793245	793715	149	2.92965	19.6744	AT5G03280;AT5G03285;AT5G03290	AT5G03280	ETHYLENE INSENSITIVE 2 (EIN2)	AT5G03285	0	AT5G03290	isocitrate dehydrogenase V (IDH-V)
Chr5	973970	974570	248	3.20469	23.3273	AT5G03720;AT5G03730	AT5G03720	heat shock transcription factor A3 (HSFA3)	AT5G03730	CONSTITUTIVE TRIPLE RESPONSE 1 (CTR1)
Chr5	1456990	1457472	221	5.70687	73.4895	AT5G04940;AT5G04950	AT5G04940	SU(VAR)3-9 homolog 1 (SUVH1)	AT5G04950	nicotianamine synthase 1 (NAS1)
Chr5	1669187	1669589	173	3.18487	22.1914	AT5G05590;AT5G05598;AT5G05600	AT5G05590	phosphoribosylanthranilate isomerase 2 (PAI2)	AT5G05598	LOCATED IN: endomembrane system	AT5G05600	2-oxoglutarate (2OG) and Fe(II)-dependent oxygenase superfamily protein
Chr5	1855339	1856121	534	7.91573	139.431	AT5G06125;AT5G06130;AT5G06140	AT5G06125	tRNA-Leu (anticodon: TAG)	AT5G06130	chaperone protein dnaJ-related	AT5G06140	sorting nexin 1 (SNX1)
Chr5	2176233	2176668	178	3.50012	27.5995	AT5G07010	AT5G07010	sulfotransferase 2A (ST2A)
Chr5	2303147	2303473	158	4.09121	38.3137	AT5G07300;AT5G07310	AT5G07300	BONZAI 2 (BON2)	AT5G07310	Integrase-type DNA-binding superfamily protein
Chr5	3179121	3179411	137	3.74731	61.7827	AT5G10140	AT5G10140	FLOWERING LOCUS C (FLC)
Chr5	3284532	3285328	165	2.82614	17.8312	AT5G10440;AT5G10450	AT5G10440	cyclin d4	AT5G10450	G-box regulating factor 6 (GRF6)
Chr5	3457543	3458045	251	5.15518	60.7386	AT5G10945;AT5G10946	AT5G10945	0	AT5G10946	unknown protein
Chr5	3515786	3517018	251	3.17675	23.0468	AT5G11070	AT5G11070	unknown protein
Chr5	3616631	3617238	343	3.69715	31.0375	AT5G11325;AT5G11330;AT5G11340	AT5G11325	tRNA-Gly (anticodon: TCC)	AT5G11330	FAD/NAD(P)-binding oxidoreductase family protein	AT5G11340	Acyl-CoA N-acyltransferases (NAT) superfamily protein
Chr5	3784243	3785438	837	2.43065	17.3043	AT5G11740;AT5G11750	AT5G11740	arabinogalactan protein 15 (AGP15)	AT5G11750	Ribosomal protein L19 family protein
Chr5	4055943	4056487	199	7.21613	114.398	AT5G12840;AT5G12850	AT5G12840	nuclear factor Y, subunit A1 (NF-YA1)	AT5G12850	CCCH-type zinc finger protein with ARM repeat domain
Chr5	4279470	4279769	145	3.30309	24.3046	AT5G13340;AT5G13350	AT5G13340	unknown protein	AT5G13350	Auxin-responsive GH3 family protein
Chr5	4460413	4460955	323	5.78596	79.8253	AT5G13820	AT5G13820	telomeric DNA binding protein 1 (TBP1)
Chr5	4508065	4508548	320	3.41728	29.6	AT5G13970;AT5G13980	AT5G13970	unknown protein	AT5G13980	Glycosyl hydrolase family 38 protein
Chr5	4775974	4776589	239	3.42131	25.9337	AT5G14770;AT5G14780	AT5G14770	Tetratricopeptide repeat (TPR)-like superfamily protein	AT5G14780	formate dehydrogenase (FDH)
Chr5	5177724	5178147	206	4.0124	36.4466	AT5G15845;AT5G15850;AT5G15853;AT5G15860	AT5G15845	0	AT5G15850	CONSTANS-like 1 (COL1)	AT5G15853	unknown protein	AT5G15860	prenylcysteine methylesterase (PCME)
Chr5	5211856	5213162	794	2.82644	22.5531	AT5G15970;AT5G15980	AT5G15970	KIN2	AT5G15980	Pentatricopeptide repeat (PPR) superfamily protein
Chr5	6395845	6396552	382	3.50012	27.5995	NA	NA
Chr5	6415735	6416120	137	2.91589	20.3651	AT5G19110;AT5G19120;AT5G19130	AT5G19110	Eukaryotic aspartyl protease family protein	AT5G19120	Eukaryotic aspartyl protease family protein	AT5G19130	GPI transamidase component family protein / Gaa1-like family protein
Chr5	6420094	6420654	252	3.53953	28.1628	AT5G19130;AT5G19140	AT5G19130	GPI transamidase component family protein / Gaa1-like family protein	AT5G19140	AILP1
Chr5	6425855	6426528	389	2.90902	17.6966	AT5G19140;AT5G19150;AT5G19151	AT5G19140	AILP1	AT5G19150	pfkB-like carbohydrate kinase family protein	AT5G19151	unknown protein
Chr5	6458036	6458637	348	3.22427	22.7133	AT5G19190;AT5G19200	AT5G19190	unknown protein	AT5G19200	NAD(P)-binding Rossmann-fold superfamily protein
Chr5	6470930	6471672	606	3.10606	20.6523	AT5G19240;AT5G19250	AT5G19240	Glycoprotein membrane precursor GPI-anchored	AT5G19250	Glycoprotein membrane precursor GPI-anchored
Chr5	6832232	6833345	829	5.98271	79.7398	AT5G20250	AT5G20250	DARK INDUCIBLE 10 (DIN10)
Chr5	7248624	7250408	525	4.06343	45.9376	AT5G21930;AT5G21940	AT5G21930	P-type ATPase of Arabidopsis 2 (PAA2)	AT5G21940	unknown protein
Chr5	7665152	7667668	2209	2.98784	19.1535	AT5G22920;AT5G22930	AT5G22920	CHY-type/CTCHY-type/RING-type Zinc finger protein	AT5G22930	Protein of unknown function (DUF1635)
Chr5	8376480	8376882	208	5.15518	60.7386	AT5G24530	AT5G24530	DOWNY MILDEW RESISTANT 6 (DMR6)
Chr5	8404765	8405533	301	4.28824	42.1392	AT5G24570	AT5G24570	unknown protein
Chr5	8588733	8589329	252	4.32765	42.7884	AT5G24930	AT5G24930	CONSTANS-like 4 (COL4)
Chr5	8731762	8732750	421	6.84965	101.909	NA	NA
Chr5	8774071	8776099	852	3.50012	27.5995	AT5G25280	AT5G25280	serine-rich protein-related
Chr5	8776323	8776962	397	2.98784	19.1535	AT5G25280;AT5G25290	AT5G25280	serine-rich protein-related	AT5G25290	CONTAINS InterPro DOMAIN/s: F-box domain, cyclin-like (InterPro:IPR001810), F-box domain, Skp2-like (InterPro:IPR022364), Protein of unknown function DUF295 (InterPro:IPR005174)
Chr5	8860726	8861106	156	3.21651	24.819	AT5G25460	AT5G25460	Protein of unknown function, DUF642
Chr5	9133203	9133523	189	3.97299	35.8313	AT5G26146;AT5G26147	AT5G26146	0	AT5G26147	MIR156F; miRNA
Chr5	9515263	9515959	471	4.60349	48.7737	AT5G27030	AT5G27030	TOPLESS-related 3 (TPR3)
Chr5	10109156	10109439	140	3.70544	40.0652	NA	NA
Chr5	10112204	10112502	139	3.85389	35.5625	NA	NA
Chr5	14298775	14299210	129	3.69715	31.0375	AT5G36280	AT5G36280	BEST Arabidopsis thaliana protein match is: mitochondrial acyl carrier protein 2 (TAIR:AT1G65290.1)
Chr5	14755449	14755935	248	4.40646	44.7552	AT5G37260	AT5G37260	REVEILLE 2 (RVE2)
Chr5	15208198	15208613	262	3.65774	30.4549	AT5G38110	AT5G38110	anti- silencing function 1b (ASF1B)
Chr5	15460509	15460899	183	4.99267	58.6138	AT5G38600;AT5G38610	AT5G38600	Proline-rich spliceosome-associated (PSP) family protein / zinc knuckle (CCHC-type) family protein	AT5G38610	Plant invertase/pectin methylesterase inhibitor superfamily protein
Chr5	15820636	15821267	444	2.9145	18.4602	AT5G39510	AT5G39510	SHOOT GRAVITROPSIM 4 (SGR4)
Chr5	15912775	15913587	434	3.21358	22.6097	AT5G39760	AT5G39760	homeobox protein 23 (HB23)
Chr5	16440655	16441193	204	6.45559	91.8594	AT5G41070;AT5G41071;AT5G41080	AT5G41070	dsRNA-binding protein 5 (DRB5)	AT5G41071	unknown protein	AT5G41080	PLC-like phosphodiesterases superfamily protein
Chr5	16450792	16451237	225	5.28025	66.8231	AT5G41100;AT5G41110	AT5G41100	FUNCTIONS IN: molecular_function unknown	AT5G41110	unknown protein
Chr5	17097000	17098408	512	3.14546	21.674	AT5G42650	AT5G42650	allene oxide synthase (AOS)
Chr5	18378824	18379241	213	4.0124	36.4466	NA	NA
Chr5	18403641	18404194	260	4.93964	57.0253	AT5G45410;AT5G45420	AT5G45410	unknown protein	AT5G45420	Duplicated homeodomain-like superfamily protein
Chr5	18804300	18804973	393	7.87809	130.59	AT5G46350	AT5G46350	WRKY DNA-binding protein 8 (WRKY8)
Chr5	19045251	19045862	270	7.67719	124.676	AT5G46910	AT5G46910	Transcription factor jumonji (jmj) family protein / zinc finger (C5HC2 type) family protein
Chr5	20014458	20015359	526	4.09121	38.3137	AT5G49360	AT5G49360	beta-xylosidase 1 (BXL1)
Chr5	20089288	20089984	219	3.30309	24.3046	AT5G49520	AT5G49520	WRKY DNA-binding protein 48 (WRKY48)
Chr5	20090114	20090838	413	5.58865	70.4228	AT5G49520	AT5G49520	WRKY DNA-binding protein 48 (WRKY48)
Chr5	20634581	20635066	256	6.88906	102.76	AT5G50720	AT5G50720	HVA22 homologue E (HVA22E)
Chr5	21240369	21241487	241	4.76112	52.2061	AT5G52310	AT5G52310	LOW-TEMPERATURE-INDUCED 78 (LTI78)
Chr5	21306086	21307089	461	5.15518	60.7386	AT5G52510	AT5G52510	SCARECROW-like 8 (SCL8)
Chr5	21437362	21437921	209	5.07637	58.5677	AT5G52882	AT5G52882	P-loop containing nucleoside triphosphate hydrolases superfamily protein
Chr5	21438615	21439161	299	6.91798	107.51	AT5G52882	AT5G52882	P-loop containing nucleoside triphosphate hydrolases superfamily protein
Chr5	21692518	21693040	246	5.9039	78.1628	AT5G53450;AT5G53451	AT5G53450	OBP3-responsive gene 1 (ORG1)	AT5G53451	unknown protein
Chr5	21725739	21726278	212	2.98784	19.1535	AT5G53487;AT5G53490;AT5G53500	AT5G53487	tRNA-Gly (anticodon: CCC)	AT5G53490	Tetratricopeptide repeat (TPR)-like superfamily protein	AT5G53500	Transducin/WD40 repeat-like superfamily protein
Chr5	22134148	22135011	589	9.6475	182.734	AT5G54510	AT5G54510	DWARF IN LIGHT 1 (DFL1)
Chr5	22150763	22151454	403	8.5531	159.517	AT5G54520;AT5G54530	AT5G54520	Transducin/WD40 repeat-like superfamily protein	AT5G54530	Protein of unknown function, DUF538
Chr5	22307492	22309404	1549	2.81385	19.7156	AT5G54930;AT5G54940;AT5G54950	AT5G54930	AT hook motif-containing protein	AT5G54940	Translation initiation factor SUI1 family protein	AT5G54950	Aconitase family protein
Chr5	22368882	22369419	274	5.15518	60.7386	AT5G55110;AT5G55120;AT5G55125	AT5G55110	Stigma-specific Stig1 family protein	AT5G55120	VITAMIN C DEFECTIVE 5 (VTC5)	AT5G55125	Ribosomal protein L31
Chr5	22581226	22581573	164	4.00368	48.0305	AT5G55790;AT5G55800	AT5G55790	unknown protein	AT5G55800	Cysteine/Histidine-rich C1 domain family protein
Chr5	22665464	22666022	432	3.10606	20.6523	AT5G55960;AT5G55970	AT5G55960	unknown protein	AT5G55970	RING/U-box superfamily protein
Chr5	22666487	22666896	226	3.73656	31.6239	AT5G55970	AT5G55970	RING/U-box superfamily protein
Chr5	22691590	22692042	211	3.18487	22.1914	NA	NA
Chr5	23166427	23167156	218	3.18487	22.1914	AT5G57180	AT5G57180	chloroplast import apparatus 2 (CIA2)
Chr5	23226148	23226903	391	3.14546	21.674	AT5G57340	AT5G57340	unknown protein
Chr5	23355800	23358156	1411	3.65774	30.4549	AT5G57660	AT5G57660	CONSTANS-like 5 (COL5)
Chr5	23388283	23388750	247	4.28824	42.1392	AT5G57710	AT5G57710	Double Clp-N motif-containing P-loop nucleoside triphosphate hydrolases superfamily protein
Chr5	23391650	23391994	194	4.32765	42.7884	AT5G57720;AT5G57735	AT5G57720	AP2/B3-like transcriptional factor family protein	AT5G57735	expressed protein, 150178
Chr5	23762489	23762840	139	3.10606	20.6523	AT5G58840;AT5G58850	AT5G58840	Subtilase family protein	AT5G58850	myb domain protein 119 (MYB119)
Chr5	23785085	23785550	182	4.60349	48.7737	AT5G58900	AT5G58900	Homeodomain-like transcriptional regulator
Chr5	23966725	23967553	506	7.36194	115.765	AT5G59430	AT5G59430	telomeric repeat binding protein 1 (TRP1)
Chr5	23993056	23993416	210	3.10606	20.6523	AT5G59520;AT5G59530	AT5G59520	ZRT/IRT-like protein 2 (ZIP2)	AT5G59530	2-oxoglutarate (2OG) and Fe(II)-dependent oxygenase superfamily protein
Chr5	24205403	24205811	231	5.37374	65.6953	AT5G60120	AT5G60120	target of early activation tagged (EAT) 2 (TOE2)
Chr5	24207445	24207865	172	3.05504	22.3233	AT5G60120	AT5G60120	target of early activation tagged (EAT) 2 (TOE2)
Chr5	24239358	24240115	343	4.17003	39.5755	AT5G60200	AT5G60200	TARGET OF MONOPTEROS 6 (TMO6)
Chr5	24386249	24387770	764	3.68388	31.4407	AT5G60680	AT5G60680	Protein of unknown function, DUF584
Chr5	24471612	24471969	211	3.97299	35.8313	AT5G60820;AT5G60830	AT5G60820	RING/U-box superfamily protein	AT5G60830	basic leucine-zipper 70 (bZIP70)
Chr5	24475842	24477515	1142	3.73656	31.6239	AT5G60840	AT5G60840	unknown protein
Chr5	24886789	24887225	230	5.66746	72.7191	AT5G61960;AT5G61970	AT5G61960	MEI2-like protein 1 (ML1)	AT5G61970	signal recognition particle-related / SRP-related
Chr5	24908090	24909523	718	5.66746	72.7191	AT5G61997;AT5G62000	AT5G61997	unknown protein	AT5G62000	auxin response factor 2 (ARF2)
Chr5	24909733	24910568	557	7.67719	124.676	AT5G61997;AT5G62000	AT5G61997	unknown protein	AT5G62000	auxin response factor 2 (ARF2)
Chr5	24914770	24915937	653	3.42131	25.9337	AT5G62000;AT5G62020	AT5G62000	auxin response factor 2 (ARF2)	AT5G62020	heat shock transcription factor B2A (HSFB2A)
Chr5	24917245	24917540	170	3.26368	23.2395	AT5G62020;AT5G62030	AT5G62020	heat shock transcription factor B2A (HSFB2A)	AT5G62030	diphthamide synthesis DPH2 family protein
Chr5	24939003	24939585	340	7.37781	119.699	AT5G62090;AT5G62100	AT5G62090	SEUSS-like 2 (SLK2)	AT5G62100	BCL-2-associated athanogene 2 (BAG2)
Chr5	24990270	24991036	391	7.02587	137.457	AT5G62220	AT5G62220	glycosyltransferase 18 (GT18)
Chr5	25322015	25322707	222	4.80053	52.9014	AT5G63120;AT5G63130	AT5G63120	P-loop containing nucleoside triphosphate hydrolases superfamily protein	AT5G63130	Octicosapeptide/Phox/Bem1p family protein
Chr5	25502973	25503668	464	3.57893	28.73	AT5G63710;AT5G63715;AT5G63720	AT5G63710	Leucine-rich repeat protein kinase family protein	AT5G63715	0	AT5G63720	KOKOPELLI (KPL)
Chr5	25804993	25805593	283	3.57893	28.73	AT5G64550;AT5G64552	AT5G64550	loricrin-related	AT5G64552	conserved peptide upstream open reading frame 22 (CPuORF22)
Chr5	26365751	26366971	377	5.54925	69.6624	AT5G65910;AT5G65920;AT5G65925	AT5G65910	BSD domain-containing protein	AT5G65920	ARM repeat superfamily protein	AT5G65925	unknown protein
Chr5	26641313	26641746	229	3.69715	31.0375	AT5G66720;AT5G66730	AT5G66720	Protein phosphatase 2C family protein	AT5G66730	C2H2-like zinc finger protein
Chr5	26805561	26805943	103	3.14546	21.674	AT5G67180	AT5G67180	target of early activation tagged (EAT) 3 (TOE3)
Chr5	26807804	26808326	202	4.09121	38.3137	NA	NA
Chr5	26852622	26853084	283	5.43103	66.6461	AT5G67300	AT5G67300	myb domain protein r1 (MYBR1)
Chr5	26853184	26854501	752	6.57381	95.1754	AT5G67300	AT5G67300	myb domain protein r1 (MYBR1)

## Sheet: SVP_flc3
chr	start	end	summit(+start)	fold_enrichment	-LOG10(p-value)	genes +3Kb / -1Kb	Gene description		Gene description		Gene description		Gene description
Chr1	71976	72555	251	3.57929	16.3083	AT1G01150;AT1G01160	AT1G01150	Homeodomain-like protein with RING/FYVE/PHD-type zinc finger domain	AT1G01160	GRF1-interacting factor 2 (GIF2)
Chr1	269644	270301	429	3.25191	13.491	AT1G01720;AT1G01725;AT1G01730	AT1G01720	ATAF1	AT1G01725	unknown protein	AT1G01730	unknown protein
Chr1	1143599	1144115	257	4.8888	30.677	AT1G04260;AT1G04270;AT1G04280	AT1G04260	CAMV movement protein interacting protein 7 (MPI7)	AT1G04270	cytosolic ribosomal protein S15 (RPS15)	AT1G04280	P-loop containing nucleoside triphosphate hydrolases superfamily protein
Chr1	2237677	2238090	214	3.57929	16.3083	AT1G07280	AT1G07280	Tetratricopeptide repeat (TPR)-like superfamily protein
Chr1	2928753	2929250	363	3.79384	19.5297	AT1G09070;AT1G09080	AT1G09070	soybean gene regulated by cold-2 (SRC2)	AT1G09080	BIP3
Chr1	4548576	4549058	207	3.74298	18.0861	AT1G13280	AT1G13280	allene oxide cyclase 4 (AOC4)
Chr1	4973642	4974066	176	5.06859	42.5101	AT1G14530;AT1G14540	AT1G14530	TOM THREE HOMOLOG 1 (THH1)	AT1G14540	Peroxidase superfamily protein
Chr1	5968019	5968425	167	3.33376	14.0393	AT1G17410	AT1G17410	Nucleoside diphosphate kinase family protein
Chr1	7084016	7084849	427	3.09605	17.1501	AT1G20410;AT1G20430;AT1G20440	AT1G20410	Pseudouridine synthase family protein	AT1G20430	unknown protein	AT1G20440	cold-regulated 47 (COR47)
Chr1	7087513	7088263	418	2.77407	11.9924	AT1G20440;AT1G20450	AT1G20440	cold-regulated 47 (COR47)	AT1G20450	EARLY RESPONSIVE TO DEHYDRATION 10 (ERD10)
Chr1	7753986	7754465	196	5.16914	35.0021	AT1G22015;AT1G22020	AT1G22015	DD46	AT1G22020	serine hydroxymethyltransferase 6 (SHM6)
Chr1	7930142	7930789	360	7.12113	62.0974	AT1G22460	AT1G22460	O-fucosyltransferase family protein
Chr1	8598558	8599095	318	6.85306	56.9106	AT1G24260;AT1G24265	AT1G24260	SEPALLATA3 (SEP3)	AT1G24265	Protein of unknown function (DUF1664)
Chr1	10927556	10927953	337	2.68845	34.5453	AT1G30780	AT1G30780	F-box associated ubiquitination effector family protein
Chr1	11928850	11929965	700	3.8453	20.5951	AT1G32920;AT1G32928	AT1G32920	unknown protein	AT1G32928	unknown protein
Chr1	12684890	12685287	288	4.11775	23.3832	AT1G34630	AT1G34630	BEST Arabidopsis thaliana protein match is: Mitochondrial import inner membrane translocase subunit Tim17/Tim22/Tim23 family protein (TAIR:AT5G51150.1)
Chr1	13125303	13125580	107	3.66113	17.4865	AT1G35580	AT1G35580	cytosolic invertase 1 (CINV1)
Chr1	13280281	13280700	213	4.56142	27.1578	AT1G35780	AT1G35780	unknown protein
Chr1	13698524	13698981	226	4.45166	27.6999	AT1G36370;AT1G36380	AT1G36370	serine hydroxymethyltransferase 7 (SHM7)	AT1G36380	unknown protein
Chr1	16713465	16713916	219	5.06539	36.9002	AT1G44010	AT1G44010	unknown protein
Chr1	17091446	17091752	229	2.98326	12.7833	AT1G45160;AT1G45163;AT1G45165	AT1G45160	Protein kinase superfamily protein	AT1G45163	unknown protein	AT1G45165	Expressed protein
Chr1	18305229	18305582	302	3.08822	11.8937	AT1G49450	AT1G49450	Transducin/WD40 repeat-like superfamily protein
Chr1	18320848	18321822	421	3.49745	15.7299	AT1G49490;AT1G49500	AT1G49490	Leucine-rich repeat (LRR) family protein	AT1G49500	unknown protein
Chr1	20476038	20476402	139	4.99142	60.4762	AT1G54920	AT1G54920	unknown protein
Chr1	20476549	20476655	61	3.38394	31.3326	NA	NA
Chr1	20477424	20477831	63	4.49531	49.4381	AT1G54930	AT1G54930	GRF zinc finger / Zinc knuckle protein
Chr1	21153284	21153394	53	2.37262	29.0476	NA	NA
Chr1	21655560	21656089	253	5.70724	41.2116	AT1G58340	AT1G58340	ZF14
Chr1	22867296	22870083	458	3.7019	19.9483	AT1G61870;AT1G61880;AT1G61890	AT1G61870	pentatricopeptide repeat 336 (PPR336)	AT1G61880	tRNA-Trp (anticodon: CCA)	AT1G61890	MATE efflux family protein
Chr1	23734541	23734849	184	3.66113	17.4865	AT1G63940;AT1G63950	AT1G63940	monodehydroascorbate reductase 6 (MDAR6)	AT1G63950	Heavy metal transport/detoxification superfamily protein
Chr1	24325805	24327070	244	2.41491	16.9077	AT1G65470	AT1G65470	FASCIATA 1 (FAS1)
Chr1	24330603	24331682	714	2.11647	14.4431	AT1G65480	AT1G65480	FLOWERING LOCUS T (FT)
Chr1	26382621	26382934	157	3.21424	13.2831	AT1G70040;AT1G70050;AT1G70060	AT1G70040	Protein of unknown function (DUF1163)	AT1G70050	tRNA-Pro (anticodon: AGG)	AT1G70060	SIN3-like 4 (SNL4)
Chr1	26654484	26655078	225	3.08822	11.8937	AT1G70700	AT1G70700	TIFY7
Chr1	27645314	27646357	290	2.97114	13.3555	AT1G73510;AT1G73530;AT1G73540	AT1G73510	unknown protein	AT1G73530	RNA-binding (RRM/RBD/RNP motifs) family protein	AT1G73540	nudix hydrolase homolog 21 (NUDT21)
Chr1	28189573	28190153	217	3.54212	17.0287	AT1G75090	AT1G75090	DNA glycosylase superfamily protein
Chr1	28292726	28293287	299	6.03462	45.1964	AT1G75388;AT1G75390	AT1G75388	conserved peptide upstream open reading frame 5 (CPuORF5)	AT1G75390	basic leucine-zipper 44 (bZIP44)
Chr1	28586425	28586901	325	2.66688	13.1325	AT1G76170;AT1G76180	AT1G76170	2-thiocytidine tRNA biosynthesis protein, TtcA	AT1G76180	EARLY RESPONSE TO DEHYDRATION 14 (ERD14)
Chr1	29023421	29023760	86	3.94387	21.207	AT1G77250;AT1G77260	AT1G77250	RING/FYVE/PHD-type zinc finger family protein	AT1G77260	S-adenosyl-L-methionine-dependent methyltransferases superfamily protein
Chr1	29120864	29121533	238	3.98851	20.5522	AT1G77490;AT1G77500	AT1G77490	thylakoidal ascorbate peroxidase (TAPX)	AT1G77500	Protein of unknown function (DUF630 and DUF632)
Chr1	29364424	29365114	48	3.00638	11.3776	AT1G78080	AT1G78080	related to AP2 4 (RAP2.4)
Chr1	29365547	29366461	572	4.07036	21.1851	AT1G78080	AT1G78080	related to AP2 4 (RAP2.4)
Chr1	29399230	29399623	190	3.31474	14.7849	AT1G78130	AT1G78130	unfertilized embryo sac 2 (UNE2)
Chr1	29804569	29809395	3331	2.51086	12.9426	NA	NA
Chr2	7792	8090	251	1.68195	12.527	NA	NA
Chr2	23772	23913	77	4.31436	32.5171	NA	NA
Chr2	31623	31780	78	9.22026	96.8674	NA	NA
Chr2	31893	32593	464	6.94598	65.241	NA	NA
Chr2	32861	33114	176	7.54915	87.5279	NA	NA
Chr2	33229	33446	66	5.79709	47.8616	NA	NA
Chr2	34574	36425	1167	8.15307	79.5757	NA	NA
Chr2	47271	47401	64	3.48958	26.3782	NA	NA
Chr2	47718	47859	77	2.94062	18.6801	NA	NA
Chr2	48329	48410	35	2.75649	16.3353	NA	NA
Chr2	65098	65461	57	3.69271	34.7707	NA	NA
Chr2	65867	66026	79	4.01749	48.0305	NA	NA
Chr2	296190	297265	141	3.33376	14.0393	AT2G01667;AT2G01670	AT2G01667	unknown protein	AT2G01670	nudix hydrolase homolog 17 (NUDT17)
Chr2	560545	560974	280	3.98851	20.5522	AT2G02170;AT2G02180	AT2G02170	Remorin family protein	AT2G02180	tobamovirus multiplication protein 3 (TOM3)
Chr2	2060293	2060440	94	1.83878	16.0862	NA	NA
Chr2	2282526	2282757	51	2.62174	33.2034	NA	NA
Chr2	3189625	3189924	159	2.13066	22.8273	NA	NA
Chr2	3217151	3217391	37	2.55335	16.5636	NA	NA
Chr2	3276621	3276790	47	1.99211	15.1034	AT2G07746	AT2G07746	tRNA-Gln (anticodon: TTG)
Chr2	3371828	3371958	54	2.28035	13.8281	AT2G07701;AT2G07702	AT2G07701	unknown protein	AT2G07702	unknown protein
Chr2	3378680	3378974	176	2.20691	13.8045	AT2G07705	AT2G07705	unknown protein
Chr2	3392121	3392435	226	2.43701	12.2727	NA	NA
Chr2	3421040	3421270	164	2.54083	12.6619	NA	NA
Chr2	3431728	3432192	211	2.38376	13.1789	AT2G07719	AT2G07719	Putative membrane lipoprotein
Chr2	3435869	3439514	805	2.10953	13.6155	AT2G07721;AT2G07722	AT2G07721	unknown protein	AT2G07722	unknown protein
Chr2	3452784	3453209	229	2.24935	14.355	AT2G07727;AT2G07728;AT2G07757	AT2G07727	Di-haem cytochrome, transmembrane	AT2G07728	unknown protein	AT2G07757	tRNA-Ser (anticodon: GGA)
Chr2	3471769	3472076	238	2.29607	13.5923	AT2G07734;AT2G07827	AT2G07734	Alpha-L RNA-binding motif/Ribosomal protein S4 family protein	AT2G07827	unknown protein
Chr2	3474216	3475121	259	2.62593	15.5772	AT2G07734;AT2G07787;AT2G07825;AT2G07827	AT2G07734	Alpha-L RNA-binding motif/Ribosomal protein S4 family protein	AT2G07787	unknown protein	AT2G07825	unknown protein	AT2G07827	unknown protein
Chr2	3489290	3489721	313	2.08723	12.9313	AT2G07806	AT2G07806	unknown protein
Chr2	3617183	3617273	56	1.69992	12.752	AT2G07981;AT2G08986	AT2G07981	unknown protein	AT2G08986	unknown protein
Chr2	4844011	4844174	56	1.75746	13.8886	NA	NA
Chr2	5296409	5296567	77	1.80057	14.689	AT2G12905	AT2G12905	unknown protein
Chr2	5430989	5431106	45	2.49355	28.2239	NA	NA
Chr2	6455574	6455715	79	2.28426	26.9084	AT2G14960	AT2G14960	GH3.1
Chr2	6920553	6921258	77	3.12415	15.2075	AT2G15880;AT2G15890	AT2G15880	Leucine-rich repeat (LRR) family protein	AT2G15890	maternal effect embryo arrest 14 (MEE14)
Chr2	7755159	7755821	431	2.71561	14.0318	AT2G17830;AT2G17840	AT2G17830	F-box and associated interaction domains-containing protein	AT2G17840	EARLY-RESPONSIVE TO DEHYDRATION 7 (ERD7)
Chr2	7995157	7996532	933	2.84745	13.2157	AT2G18440	AT2G18440	0
Chr2	8813349	8813970	445	4.37687	25.1638	AT2G20440;AT2G20450;AT2G20453	AT2G20440	Ypt/Rab-GAP domain of gyp1p superfamily protein	AT2G20450	Ribosomal protein L14	AT2G20453	unknown protein
Chr2	9192231	9192323	46	4.03119	33.5905	NA	NA
Chr2	9192645	9192773	63	3.67747	36.4088	NA	NA
Chr2	9264697	9265489	458	3.76135	19.0629	AT2G21660;AT2G21680	AT2G21660	cold, circadian rhythm, and rna binding 2 (CCR2)	AT2G21680	Galactose oxidase/kelch repeat superfamily protein
Chr2	9265735	9266328	173	3.0361	13.8568	AT2G21660;AT2G21670;AT2G21680	AT2G21660	cold, circadian rhythm, and rna binding 2 (CCR2)	AT2G21670	tRNA-Leu (anticodon: AAG)	AT2G21680	Galactose oxidase/kelch repeat superfamily protein
Chr2	9369247	9369674	240	4.12153	23.407	AT2G22010	AT2G22010	related to KPC1 (RKP)
Chr2	9517422	9517894	111	3.16604	15.4009	AT2G22426	AT2G22426	unknown protein
Chr2	9527437	9528157	593	3.33376	14.0393	AT2G22430;AT2G22440;AT2G22450	AT2G22430	homeobox protein 6 (HB6)	AT2G22440	BEST Arabidopsis thaliana protein match is: Ribonuclease H-like superfamily protein (TAIR:AT4G29090.1)	AT2G22450	riboflavin biosynthesis protein, putative
Chr2	9579867	9582267	646	4.93542	35.0481	AT2G22540	AT2G22540	SHORT VEGETATIVE PHASE (SVP)
Chr2	9583081	9583586	37	2.57492	12.3891	AT2G22540;AT2G22560	AT2G22540	SHORT VEGETATIVE PHASE (SVP)	AT2G22560	Kinase interacting (KIP1-like) family protein
Chr2	9593659	9594002	125	4.31226	24.5929	AT2G22570;AT2G22590;AT2G22600	AT2G22570	nicotinamidase 1 (NIC1)	AT2G22590	UDP-Glycosyltransferase superfamily protein	AT2G22600	RNA-binding KH domain-containing protein
Chr2	9842384	9842936	150	3.45975	16.3072	AT2G23100;AT2G23118;AT2G23120;AT2G23130	AT2G23100	Cysteine/Histidine-rich C1 domain family protein	AT2G23118	unknown protein	AT2G23120	Late embryogenesis abundant protein, group 6	AT2G23130	arabinogalactan protein 17 (AGP17)
Chr2	9955111	9955613	317	3.98246	32.9714	AT2G23370;AT2G23380	AT2G23370	unknown protein	AT2G23380	CURLY LEAF (CLF)
Chr2	9956105	9956382	84	3.82573	34.3858	AT2G23370;AT2G23380	AT2G23370	unknown protein	AT2G23380	CURLY LEAF (CLF)
Chr2	9956529	9956625	49	2.55221	13.7818	AT2G23370;AT2G23380	AT2G23370	unknown protein	AT2G23380	CURLY LEAF (CLF)
Chr2	9957088	9957203	53	4.28881	35.8229	AT2G23370;AT2G23380	AT2G23370	unknown protein	AT2G23380	CURLY LEAF (CLF)
Chr2	9957593	9958265	223	3.17404	27.116	AT2G23370;AT2G23380	AT2G23370	unknown protein	AT2G23380	CURLY LEAF (CLF)
Chr2	9958400	9958530	61	3.27191	24.2274	AT2G23380	AT2G23380	CURLY LEAF (CLF)
Chr2	9958645	9958838	61	2.78772	20.3907	AT2G23380	AT2G23380	CURLY LEAF (CLF)
Chr2	9959545	9959628	47	3.16989	19.3133	AT2G23380;AT2G23390	AT2G23380	CURLY LEAF (CLF)	AT2G23390	CONTAINS InterPro DOMAIN/s: Protein of unknown function DUF482 (InterPro:IPR007434), Acyl-CoA N-acyltransferase (InterPro:IPR016181)
Chr2	9959939	9960396	338	4.95151	45.6483	AT2G23380;AT2G23390	AT2G23380	CURLY LEAF (CLF)	AT2G23390	CONTAINS InterPro DOMAIN/s: Protein of unknown function DUF482 (InterPro:IPR007434), Acyl-CoA N-acyltransferase (InterPro:IPR016181)
Chr2	9977912	9978379	241	4.41579	29.8856	AT2G23430;AT2G23440	AT2G23430	ICK1	AT2G23440	unknown protein
Chr2	10470380	10470531	93	2.03668	20.5937	AT2G24630	AT2G24630	ATCSLC08
Chr2	11771447	11771924	265	4.9771	32.3775	AT2G27550	AT2G27550	centroradialis (ATC)
Chr2	11860313	11860768	125	4.21736	26.1415	AT2G27830;AT2G27840	AT2G27830	unknown protein	AT2G27840	HDT4
Chr2	12367098	12367287	32	2.46632	16.0204	AT2G28830	AT2G28830	PLANT U-BOX 12 (PUB12)
Chr2	12816005	12816420	122	3.1947	13.2655	AT2G30020	AT2G30020	Protein phosphatase 2C family protein
Chr2	13036589	13037117	271	6.18331	47.5414	AT2G30600	AT2G30600	BTB/POZ domain-containing protein
Chr2	14253113	14253553	109	4.44621	26.4448	AT2G33690;AT2G33700;AT2G33705	AT2G33690	Late embryogenesis abundant protein, group 6	AT2G33700	Protein phosphatase 2C family protein	AT2G33705	F-box family protein
Chr2	14308917	14310222	503	3.90667	19.9257	AT2G33820;AT2G33830	AT2G33820	MBAC1	AT2G33830	Dormancy/auxin associated family protein
Chr2	15008535	15008987	202	3.33376	14.0393	NA	NA
Chr2	15445099	15445467	210	3.52899	18.6828	AT2G36830	AT2G36830	gamma tonoplast intrinsic protein (GAMMA-TIP)
Chr2	16291270	16291607	137	3.49745	15.7299	AT2G39010	AT2G39010	plasma membrane intrinsic protein 2E (PIP2E)
Chr2	16553470	16553850	130	3.42947	15.3445	NA	NA
Chr2	16700032	16700654	340	3.46077	18.1142	AT2G39990;AT2G40000	AT2G39990	eukaryotic translation initiation factor 2 (EIF2)	AT2G40000	ortholog of sugar beet HS1 PRO-1 2 (HSPRO2)
Chr2	16700868	16701997	332	3.0002	14.3553	AT2G39990;AT2G40000;AT2G40004	AT2G39990	eukaryotic translation initiation factor 2 (EIF2)	AT2G40000	ortholog of sugar beet HS1 PRO-1 2 (HSPRO2)	AT2G40004	unknown protein
Chr2	17139387	17139990	438	3.25191	13.491	AT2G41100;AT2G41110	AT2G41100	TOUCH 3 (TCH3)	AT2G41110	calmodulin 2 (CAM2)
Chr2	17269339	17270941	1277	3.39559	20.3099	AT2G41420;AT2G41430;AT2G41440	AT2G41420	proline-rich family protein	AT2G41430	EARLY RESPONSIVE TO DEHYDRATION 15 (ERD15)	AT2G41440	unknown protein
Chr2	17489482	17489834	144	4.39773	25.1134	AT2G41900	AT2G41900	CCCH-type zinc finger protein with ARM repeat domain
Chr2	17819579	17820038	245	3.46531	15.5482	AT2G42820;AT2G42830	AT2G42820	HVA22-like protein F (HVA22F)	AT2G42830	SHATTERPROOF 2 (SHP2)
Chr2	18143371	18143647	67	2.92486	11.7142	AT2G43795;AT2G43800	AT2G43795	unknown protein	AT2G43800	Actin-binding FH2 (formin homology 2) family protein
Chr2	18810952	18811387	201	5.54355	38.8748	AT2G45660	AT2G45660	AGAMOUS-like 20 (AGL20)
Chr2	18814233	18814536	102	2.92486	11.7142	AT2G45670	AT2G45670	calcineurin B subunit-related
Chr2	18918910	18919341	256	3.67297	17.6806	AT2G45980;AT2G45990	AT2G45980	unknown protein	AT2G45990	unknown protein
Chr2	19406501	19406952	250	3.95186	20.3366	AT2G47260	AT2G47260	WRKY DNA-binding protein 23 (WRKY23)
Chr3	822559	822993	225	5.29802	35.8246	AT3G03450;AT3G03456;AT3G03460	AT3G03450	RGA-like 2 (RGL2)	AT3G03456	unknown protein	AT3G03460	unknown protein
Chr3	2971464	2971929	236	5.29445	40.175	AT3G09680;AT3G09690	AT3G09680	Ribosomal protein S12/S23 family protein	AT3G09690	alpha/beta-Hydrolases superfamily protein
Chr3	3589290	3589684	199	3.66113	17.4865	AT3G11415;AT3G11420	AT3G11415	0	AT3G11420	Protein of unknown function (DUF604)
Chr3	3985541	3985970	248	3.57929	16.3083	AT3G12560;AT3G12570	AT3G12560	TRF-like 9 (TRFL9)	AT3G12570	FYD
Chr3	4330181	4330580	222	3.35569	15.8899	AT3G13330;AT3G13335;AT3G13340	AT3G13330	proteasome activating protein 200 (PA200)	AT3G13335	tRNA-Asp (anticodon: GTC)	AT3G13340	Transducin/WD40 repeat-like superfamily protein
Chr3	5122144	5122393	193	2.8692	13.3016	AT3G15210	AT3G15210	ethylene responsive element binding factor 4 (ERF4)
Chr3	5122521	5123377	95	3.43186	17.9214	AT3G15210	AT3G15210	ethylene responsive element binding factor 4 (ERF4)
Chr3	5216190	5216740	209	8.08072	74.9135	AT3G15460;AT3G15470	AT3G15460	Ribosomal RNA processing Brix domain protein	AT3G15470	Transducin/WD40 repeat-like superfamily protein
Chr3	5227825	5228279	139	3.08822	11.8937	AT3G15480;AT3G15490	AT3G15480	Protein of unknown function (DUF1218)	AT3G15490	Regulator of Vps4 activity in the MVB pathway protein
Chr3	5236476	5237083	369	5.37986	36.5799	AT3G15500	AT3G15500	NAC domain containing protein 3 (NAC3)
Chr3	6119377	6119897	265	4.72511	28.5491	AT3G17860	AT3G17860	jasmonate-zim-domain protein 3 (JAZ3)
Chr3	6685684	6686145	291	4.39773	25.1134	AT3G19280;AT3G19290	AT3G19280	fucosyltransferase 11 (FUT11)	AT3G19290	ABRE binding factor 4 (ABF4)
Chr3	7911978	7912583	284	3.67982	24.2958	AT3G22380	AT3G22380	TIME FOR COFFEE (TIC)
Chr3	9212687	9213519	321	4.32442	31.4166	AT3G25400	AT3G25400	CONTAINS InterPro DOMAIN/s: NTP Pyrophosphohydrolase MazG-related, RS21-C6 (InterPro:IPR011394), EAR (InterPro:IPR009039), NTP pyrophosphohydrolase MazG, putative catalytic core (InterPro:IPR004518)
Chr3	9717916	9718266	165	3.01156	12.143	NA	NA
Chr3	9739786	9740182	135	3.74298	18.0861	NA	NA
Chr3	9828077	9829316	822	3.46633	16.4574	AT3G26740;AT3G26742	AT3G26740	CCR-like (CCL)	AT3G26742	unknown protein
Chr3	10057508	10057628	67	2.41794	29.5943	AT3G27240	AT3G27240	Cytochrome C1 family
Chr3	11593246	11593396	71	1.9868	19.388	AT3G29760;AT3G29763	AT3G29760	Haloacid dehalogenase-like hydrolase (HAD) superfamily protein	AT3G29763	General transcription factor 2-related zinc finger protein
Chr3	12513331	12513572	76	4.28503	26.7682	NA	NA
Chr3	13534092	13534224	59	1.91873	18.0363	NA	NA
Chr3	13536868	13537861	962	1.6768	12.4031	NA	NA
Chr3	13587502	13587753	192	1.69479	12.8361	NA	NA
Chr3	13713003	13713084	47	2.11284	19.1474	NA	NA
Chr3	13838930	13839105	32	2.60885	25.0402	NA	NA
Chr3	17178405	17179069	187	3.08822	11.8937	AT3G46620	AT3G46620	zinc finger (C3HC4-type RING finger) family protein
Chr3	17340270	17340812	205	4.85204	30.6571	AT3G47070;AT3G47080	AT3G47070	LOCATED IN: thylakoid, chloroplast thylakoid membrane, chloroplast, chloroplast envelope	AT3G47080	Tetratricopeptide repeat (TPR)-like superfamily protein
Chr3	17907802	17909188	806	3.49745	15.7299	AT3G48360	AT3G48360	BTB and TAZ domain protein 2 (BT2)
Chr3	18476866	18477199	85	3.57929	16.3083	AT3G49810	AT3G49810	ARM repeat superfamily protein
Chr3	18559050	18559619	111	3.57929	16.3083	AT3G50050;AT3G50060	AT3G50050	Eukaryotic aspartyl protease family protein	AT3G50060	myb domain protein 77 (MYB77)
Chr3	18665140	18665556	234	4.07036	21.1851	AT3G50337;AT3G50340	AT3G50337	unknown protein	AT3G50340	unknown protein
Chr3	19219610	19219698	52	4.00456	41.3685	AT3G51820;AT3G51830	AT3G51820	G4	AT3G51830	SAC domain-containing protein 8 (SAC8)
Chr3	19248933	19249518	196	4.58725	27.5061	AT3G51880;AT3G51890	AT3G51880	high mobility group B1 (HMGB1)	AT3G51890	Clathrin light chain protein
Chr3	19837031	19837339	116	3.25191	13.491	AT3G53500;AT3G53510	AT3G53500	RSZ32	AT3G53510	ABC-2 type transporter family protein
Chr3	20379013	20379343	169	3.49745	15.7299	AT3G54990;AT3G55000	AT3G54990	SCHLAFMUTZE (SMZ)	AT3G55000	TONNEAU 1A (TON1A)
Chr3	20778651	20779220	370	3.93828	23.4439	AT3G55980;AT3G55990	AT3G55980	salt-inducible zinc finger 1 (SZF1)	AT3G55990	ESKIMO 1 (ESK1)
Chr3	20988026	20988496	185	5.33655	38.7669	AT3G56660;AT3G56670	AT3G56660	basic region/leucine zipper motif protein 49 (BZIP49)	AT3G56670	BEST Arabidopsis thaliana protein match is: F-box and associated interaction domains-containing protein (TAIR:AT1G32420.1)
Chr3	21935046	21935698	310	3.05148	13.7955	AT3G59350;AT3G59360	AT3G59350	Protein kinase superfamily protein	AT3G59360	UDP-galactose transporter 6 (UTR6)
Chr3	22141053	22141615	235	3.74298	18.0861	AT3G59926;AT3G59930;AT3G59940	AT3G59926	tRNA-Asp (anticodon: GTC)	AT3G59930	FUNCTIONS IN: molecular_function unknown	AT3G59940	Galactose oxidase/kelch repeat superfamily protein
Chr3	22810604	22811136	215	4.01061	25.8037	AT3G61640	AT3G61640	arabinogalactan protein 20 (AGP20)
Chr4	799294	799564	206	3.08822	11.8937	AT4G01850	AT4G01850	S-adenosylmethionine synthetase 2 (SAM-2)
Chr4	843437	843879	145	3.33251	14.1348	AT4G01930;AT4G01940;AT4G01950	AT4G01930	Cysteine/Histidine-rich C1 domain family protein	AT4G01940	NFU domain protein 1 (NFU1)	AT4G01950	glycerol-3-phosphate acyltransferase 3 (GPAT3)
Chr4	1586065	1586307	43	2.60981	20.6045	AT4G03560;AT4G03565	AT4G03560	two-pore channel 1 (TPC1)	AT4G03565	Cystatin/monellin superfamily protein
Chr4	1938906	1939294	261	3.81345	19.3745	AT4G04030;AT4G04040	AT4G04030	ovate family protein 9 (OFP9)	AT4G04040	maternal effect embryo arrest 51 (MEE51)
Chr4	2362352	2362455	49	2.2105	14.6536	NA	NA
Chr4	2587616	2588286	344	2.66901	13.6995	AT4G05048;AT4G05050	AT4G05048	0	AT4G05050	ubiquitin 11 (UBQ11)
Chr4	2588612	2589244	440	2.76803	11.4264	AT4G05048;AT4G05050	AT4G05048	0	AT4G05050	ubiquitin 11 (UBQ11)
Chr4	2593999	2594468	294	4.97064	31.397	AT4G05060;AT4G05070;AT4G05071	AT4G05060	PapD-like superfamily protein	AT4G05070	Wound-responsive family protein	AT4G05071	unknown protein
Chr4	2719896	2720444	282	3.2716	16.1993	AT4G05320;AT4G05330	AT4G05320	polyubiquitin 10 (UBQ10)	AT4G05330	ARF-GAP domain 13 (AGD13)
Chr4	3055206	3055288	38	1.98206	19.891	NA	NA
Chr4	3955330	3955533	31	1.67371	12.1149	NA	NA
Chr4	3975806	3975887	47	1.85711	15.4988	NA	NA
Chr4	3979390	3979472	37	1.88769	17.0106	NA	NA
Chr4	4001149	4001248	51	1.74817	14.1299	NA	NA
Chr4	4002223	4002323	46	1.73452	13.7976	NA	NA
Chr4	4003993	4004101	53	1.64667	11.4768	NA	NA
Chr4	5267888	5268307	354	1.66931	12.2235	AT4G08345	AT4G08345	tRNA-Leu (anticodon: TAG)
Chr4	5564675	5564757	40	3.1414	34.9558	NA	NA
Chr4	5565080	5565439	37	2.51486	15.5907	AT4G08700	AT4G08700	ATPUP13
Chr4	5583560	5584290	198	4.01362	45.8103	AT4G08760	AT4G08760	BEST Arabidopsis thaliana protein match is: nucleolin like 1 (TAIR:AT1G48920.1)
Chr4	5584867	5585043	115	3.89887	33.3637	AT4G08760	AT4G08760	BEST Arabidopsis thaliana protein match is: nucleolin like 1 (TAIR:AT1G48920.1)
Chr4	5757696	5758243	247	5.95367	61.978	AT4G08980	AT4G08980	F-BOX WITH WD-40 2 (FBW2)
Chr4	6023791	6024269	63	2.92486	11.7142	AT4G09510	AT4G09510	cytosolic invertase 2 (CINV2)
Chr4	6771742	6772388	242	9.2684	97.2105	AT4G11110	AT4G11110	SPA1-related 2 (SPA2)
Chr4	7142193	7142684	256	5.15084	37.9511	AT4G11870;AT4G11876;AT4G11880	AT4G11870	unknown protein	AT4G11876	unknown protein	AT4G11880	AGAMOUS-like 14 (AGL14)
Chr4	10060050	10060563	288	4.07036	21.1851	AT4G18170	AT4G18170	WRKY DNA-binding protein 28 (WRKY28)
Chr4	12028354	12028671	151	3.82482	18.6926	AT4G22950;AT4G22960	AT4G22950	AGAMOUS-like 19 (AGL19)	AT4G22960	Protein of unknown function (DUF544)
Chr4	13023419	13023984	177	3.57929	16.3083	AT4G25490;AT4G25500	AT4G25490	C-repeat/DRE binding factor 1 (CBF1)	AT4G25500	arginine/serine-rich splicing factor 35 (RSP35)
Chr4	13036491	13036762	65	3.07446	12.5008	AT4G25520;AT4G25530	AT4G25520	SEUSS-like 1 (SLK1)	AT4G25530	FLOWERING WAGENINGEN (FWA)
Chr4	13652415	13652887	238	4.56142	27.1578	AT4G27260	AT4G27260	WES1
Chr4	13854195	13854536	154	3.83544	19.5052	AT4G27800;AT4G27810	AT4G27800	thylakoid-associated phosphatase 38 (TAP38)	AT4G27810	unknown protein
Chr4	14884551	14884961	151	4.07036	21.1851	AT4G30440	AT4G30440	UDP-D-glucuronate 4-epimerase 1 (GAE1)
Chr4	15488064	15489945	1315	3.73694	24.0267	AT4G32020;AT4G32030	AT4G32020	unknown protein	AT4G32030	unknown protein
Chr4	16054412	16054993	226	3.49745	15.7299	AT4G33300;AT4G33310	AT4G33300	ADR1-like 1 (ADR1-L1)	AT4G33310	unknown protein
Chr4	16080398	16080863	218	4.93542	35.0481	AT4G33400;AT4G33410	AT4G33400	Vacuolar import/degradation, Vid27-related protein	AT4G33410	SIGNAL PEPTIDE PEPTIDASE-LIKE 1 (SPPL1)
Chr4	16355717	16356530	153	2.7498	11.9461	AT4G34150;AT4G34160	AT4G34150	Calcium-dependent lipid-binding (CaLB domain) family protein	AT4G34160	CYCLIN D3
Chr4	16356880	16357919	541	3.14028	13.7446	AT4G34150;AT4G34160	AT4G34150	Calcium-dependent lipid-binding (CaLB domain) family protein	AT4G34160	CYCLIN D3
Chr4	16860382	16860762	248	4.23404	23.1218	AT4G35510	AT4G35510	unknown protein
Chr4	17280384	17282059	1287	3.06053	15.3628	AT4G36640;AT4G36648	AT4G36640	Sec14p-like phosphatidylinositol transfer family protein	AT4G36648	0
Chr4	17319726	17320208	183	3.82482	18.6926	NA	NA
Chr4	17395487	17396162	367	5.78908	41.9997	AT4G36910	AT4G36910	LOSS OF THE TIMING OF ET AND JA BIOSYNTHESIS 2 (LEJ2)
Chr5	1855608	1856148	295	4.67561	29.5332	AT5G06125;AT5G06130;AT5G06140	AT5G06125	tRNA-Leu (anticodon: TAG)	AT5G06130	chaperone protein dnaJ-related	AT5G06140	sorting nexin 1 (SNX1)
Chr5	3253162	3253258	50	2.43976	31.0705	AT5G10336;AT5G10340	AT5G10336	unknown protein	AT5G10340	F-box family protein
Chr5	3515826	3516608	211	3.20975	13.35	AT5G11070	AT5G11070	unknown protein
Chr5	3865573	3865894	109	3.98851	20.5522	AT5G11970;AT5G11977	AT5G11970	Protein of unknown function (DUF3511)	AT5G11977	MIR156E; miRNA
Chr5	4055971	4056356	173	5.09171	33.5442	AT5G12840;AT5G12850	AT5G12840	nuclear factor Y, subunit A1 (NF-YA1)	AT5G12850	CCCH-type zinc finger protein with ARM repeat domain
Chr5	4460557	4460888	209	3.76951	19.3806	AT5G13820	AT5G13820	telomeric DNA binding protein 1 (TBP1)
Chr5	8133470	8133555	46	3.22236	34.8038	AT5G24060;AT5G24070	AT5G24060	Pentatricopeptide repeat (PPR) superfamily protein	AT5G24070	Peroxidase superfamily protein
Chr5	8133861	8133958	44	2.60469	32.7796	AT5G24060;AT5G24070	AT5G24060	Pentatricopeptide repeat (PPR) superfamily protein	AT5G24070	Peroxidase superfamily protein
Chr5	8376498	8376848	89	3.25191	13.491	AT5G24530	AT5G24530	DOWNY MILDEW RESISTANT 6 (DMR6)
Chr5	8731973	8732368	214	4.64326	27.8507	NA	NA
Chr5	9133255	9133509	174	3.4156	14.5953	AT5G26146;AT5G26147	AT5G26146	0	AT5G26147	MIR156F; miRNA
Chr5	10109175	10109439	78	5.402	46.3911	NA	NA
Chr5	10112228	10112500	118	4.19267	23.8534	NA	NA
Chr5	11184598	11184684	53	1.69992	12.752	NA	NA
Chr5	11765808	11765926	67	1.93059	18.6173	NA	NA
Chr5	12885990	12886090	43	2.10725	20.8228	NA	NA
Chr5	14755476	14755876	156	3.49745	15.7299	AT5G37260	AT5G37260	REVEILLE 2 (RVE2)
Chr5	16440607	16441332	244	9.47207	97.2052	AT5G41070;AT5G41071;AT5G41080	AT5G41070	dsRNA-binding protein 5 (DRB5)	AT5G41071	unknown protein	AT5G41080	PLC-like phosphodiesterases superfamily protein
Chr5	18378853	18379124	191	3.90667	19.9257	NA	NA
Chr5	18403646	18403973	184	3.26983	13.6857	AT5G45410;AT5G45420	AT5G45410	unknown protein	AT5G45420	Duplicated homeodomain-like superfamily protein
Chr5	18804411	18804901	133	2.71512	13.4626	AT5G46350	AT5G46350	WRKY DNA-binding protein 8 (WRKY8)
Chr5	19045271	19045665	273	3.57929	16.3083	AT5G46910	AT5G46910	Transcription factor jumonji (jmj) family protein / zinc finger (C5HC2 type) family protein
Chr5	20090361	20090767	136	3.08822	11.8937	AT5G49520	AT5G49520	WRKY DNA-binding protein 48 (WRKY48)
Chr5	20634659	20635031	250	3.74298	18.0861	AT5G50720;AT5G50740	AT5G50720	HVA22 homologue E (HVA22E)	AT5G50740	Heavy metal transport/detoxification superfamily protein
Chr5	21438733	21439161	190	3.54212	17.0287	AT5G52882	AT5G52882	P-loop containing nucleoside triphosphate hydrolases superfamily protein
Chr5	22134376	22134994	315	5.87093	42.7923	AT5G54510	AT5G54510	DWARF IN LIGHT 1 (DFL1)
Chr5	22150917	22151404	186	5.81597	45.3526	AT5G54520;AT5G54530	AT5G54520	Transducin/WD40 repeat-like superfamily protein	AT5G54530	Protein of unknown function, DUF538
Chr5	23306578	23307258	412	3.80403	21.3538	AT5G57540;AT5G57550;AT5G57560	AT5G57540	xyloglucan endotransglucosylase/hydrolase 13 (XTH13)	AT5G57550	xyloglucan endotransglucosylase/hydrolase 25 (XTH25)	AT5G57560	Touch 4 (TCH4)
Chr5	23388257	23388839	257	3.57929	16.3083	AT5G57710	AT5G57710	Double Clp-N motif-containing P-loop nucleoside triphosphate hydrolases superfamily protein
Chr5	23391583	23391999	122	3.25191	13.491	AT5G57720;AT5G57735	AT5G57720	AP2/B3-like transcriptional factor family protein	AT5G57735	expressed protein, 150178
Chr5	23785073	23785589	169	5.54355	38.8748	AT5G58900	AT5G58900	Homeodomain-like transcriptional regulator
Chr5	23966926	23967456	262	4.23404	23.1218	AT5G59430	AT5G59430	telomeric repeat binding protein 1 (TRP1)
Chr5	24886821	24887244	182	4.47276	26.6102	AT5G61960;AT5G61970	AT5G61960	MEI2-like protein 1 (ML1)	AT5G61970	signal recognition particle-related / SRP-related
Chr5	24909972	24910482	336	4.55302	27.294	AT5G61997;AT5G62000	AT5G61997	unknown protein	AT5G62000	auxin response factor 2 (ARF2)
Chr5	24939038	24939514	302	5.04353	33.237	AT5G62090;AT5G62100	AT5G62090	SEUSS-like 2 (SLK2)	AT5G62100	BCL-2-associated athanogene 2 (BAG2)
Chr5	24990453	24990953	221	4.93542	35.0481	AT5G62220	AT5G62220	glycosyltransferase 18 (GT18)
Chr5	26807813	26808246	182	4.31589	23.7797	NA	NA
Chr5	26853750	26854240	151	3.98851	20.5522	AT5G67300	AT5G67300	myb domain protein r1 (MYBR1)
Chr5	26855008	26855514	316	3.20648	13.2402	AT5G67300;AT5G67310;AT5G67320	AT5G67300	myb domain protein r1 (MYBR1)	AT5G67310	cytochrome P450, family 81, subfamily G, polypeptide 1 (CYP81G1)	AT5G67320	high expression of osmotically responsive genes 15 (HOS15)

## Sheet: FLC_SVP
chr	start	end	summit(+start)	fold_enrichment	-LOG10(p-value)	genes +3Kb / -1Kb	Gene description		Gene description		Gene description		Gene description
Chr1	72076	72471	172	5.30427	23.3738	AT1G01150;AT1G01160	AT1G01150	Homeodomain-like protein with RING/FYVE/PHD-type zinc finger domain	AT1G01160	GRF1-interacting factor 2 (GIF2)
Chr1	1143572	1144170	313	8.06237	58.9368	AT1G04260;AT1G04270;AT1G04280	AT1G04260	CAMV movement protein interacting protein 7 (MPI7)	AT1G04270	cytosolic ribosomal protein S15 (RPS15)	AT1G04280	P-loop containing nucleoside triphosphate hydrolases superfamily protein
Chr1	1588052	1588318	166	2.83078	7.09779	AT1G05410;AT1G05420	AT1G05410	Protein of unknown function (DUF1423)	AT1G05420	ovate family protein 12 (OFP12)
Chr1	2190637	2190925	62	3.68325	13.7787	AT1G07128;AT1G07135	AT1G07128	0	AT1G07135	glycine-rich protein
Chr1	2530340	2530507	80	3.48453	11.4981	AT1G08100	AT1G08100	nitrate transporter 2.2 (NRT2.2)
Chr1	4082407	4082787	211	6.15473	30.5859	AT1G12070;AT1G12080	AT1G12070	Immunoglobulin E-set superfamily protein	AT1G12080	Vacuolar calcium-binding protein-related
Chr1	4292078	4292338	92	3.49706	10.3705	AT1G12610	AT1G12610	DWARF AND DELAYED FLOWERING 1 (DDF1)
Chr1	4548601	4548972	185	4.98343	32.2327	AT1G13280	AT1G13280	allene oxide cyclase 4 (AOC4)
Chr1	4879372	4879554	91	2.56701	6.35161	AT1G14270;AT1G14280;AT1G14290	AT1G14270	CAAX amino terminal protease family protein	AT1G14280	phytochrome kinase substrate 2 (PKS2)	AT1G14290	sphingoid base hydroxylase 2 (SBH2)
Chr1	5067466	5067638	92	3.17814	8.65883	AT1G14710;AT1G14720	AT1G14710	hydroxyproline-rich glycoprotein family protein	AT1G14720	xyloglucan endotransglucosylase/hydrolase 28 (XTH28)
Chr1	5138065	5138316	150	3.07183	8.11312	AT1G14890;AT1G14900	AT1G14890	Plant invertase/pectin methylesterase inhibitor superfamily protein	AT1G14900	high mobility group A (HMGA)
Chr1	5945146	5945648	220	4.8442	20.519	AT1G17350;AT1G17360	AT1G17350	NADH:ubiquinone oxidoreductase intermediate-associated protein 30	AT1G17360	BEST Arabidopsis thaliana protein match is: COP1-interacting protein-related (TAIR:AT1G72410.1)
Chr1	5968072	5968337	136	2.16341	8.87761	AT1G17410	AT1G17410	Nucleoside diphosphate kinase family protein
Chr1	6174434	6174820	129	4.73435	21.2184	AT1G17940	AT1G17940	Endosomal targeting BRO1-like domain-containing protein
Chr1	6443422	6443705	139	2.96552	7.58042	AT1G18700	AT1G18700	DNAJ heat shock N-terminal domain-containing protein
Chr1	6970868	6971222	173	3.39075	9.78784	AT1G20100;AT1G20110	AT1G20100	unknown protein	AT1G20110	RING/FYVE/PHD zinc finger superfamily protein
Chr1	7065192	7065670	222	7.85564	46.5761	AT1G20380	AT1G20380	Prolyl oligopeptidase family protein
Chr1	7236152	7236501	173	3.11774	10.9468	AT1G20823	AT1G20823	RING/U-box superfamily protein
Chr1	7851272	7851463	172	2.14446	4.42143	AT1G22230;AT1G22240	AT1G22230	unknown protein	AT1G22240	pumilio 8 (PUM8)
Chr1	7930228	7930765	284	6.10724	57.6672	AT1G22460	AT1G22460	O-fucosyltransferase family protein
Chr1	8431888	8432297	224	3.34147	13.6723	AT1G23860;AT1G23870	AT1G23860	RS-containing zinc finger protein 21 (RSZP21)	AT1G23870	trehalose-phosphatase/synthase 9 (TPS9)
Chr1	8598589	8599118	272	8.77338	77.8167	AT1G24260;AT1G24265	AT1G24260	SEPALLATA3 (SEP3)	AT1G24265	Protein of unknown function (DUF1664)
Chr1	8983623	8983948	100	2.96552	7.58042	AT1G25560	AT1G25560	TEMPRANILLO 1 (TEM1)
Chr1	9778015	9778158	80	2.30392	5.20724	AT1G28040;AT1G28050;AT1G28060	AT1G28040	RING/U-box superfamily protein	AT1G28050	B-box type zinc finger protein with CCT domain	AT1G28060	Pre-mRNA-splicing factor 3
Chr1	10927549	10927752	182	1.49659	4.58519	AT1G30780	AT1G30780	F-box associated ubiquitination effector family protein
Chr1	11472907	11473144	137	2.68791	6.69973	AT1G31940;AT1G31950	AT1G31940	unknown protein	AT1G31950	Terpenoid cyclases/Protein prenyltransferases superfamily protein
Chr1	15114176	15114379	24	1.98124	4.87015	NA	NA
Chr1	15118948	15119066	67	1.94068	6.03377	NA	NA
Chr1	16206165	16206280	52	3.43674	11.3027	NA	NA
Chr1	16713335	16713971	354	13.0425	127.428	AT1G44010	AT1G44010	unknown protein
Chr1	16837180	16837427	65	2.79207	7.09118	AT1G44350	AT1G44350	IAA-leucine resistant (ILR)-like gene 6 (ILL6)
Chr1	18307298	18307529	42	3.17814	8.65883	AT1G49450;AT1G49460	AT1G49450	Transducin/WD40 repeat-like superfamily protein	AT1G49460	tRNA-Tyr (anticodon: GTA)
Chr1	19513031	19513330	95	3.49706	10.3705	AT1G52390;AT1G52400	AT1G52390	unknown protein	AT1G52400	beta glucosidase 18 (BGLU18)
Chr1	19699316	19699604	190	3.81598	12.8146	AT1G52890	AT1G52890	NAC domain containing protein 19 (NAC019)
Chr1	20451008	20451172	101	2.50429	7.18782	AT1G54820;AT1G54830	AT1G54820	Protein kinase superfamily protein	AT1G54830	nuclear factor Y, subunit C3 (NF-YC3)
Chr1	20475564	20475693	53	4.90263	21.6689	AT1G54920	AT1G54920	unknown protein
Chr1	20476019	20476412	161	3.19603	21.5254	AT1G54920	AT1G54920	unknown protein
Chr1	20476531	20476647	86	2.6113	16.5877	NA	NA
Chr1	20477079	20477274	71	4.21741	18.791	NA	NA
Chr1	20477405	20477822	96	6.24322	43.4836	AT1G54930	AT1G54930	GRF zinc finger / Zinc knuckle protein
Chr1	21655731	21655865	90	3.07183	8.11312	AT1G58340	AT1G58340	ZF14
Chr1	23734369	23735044	356	12.0122	112.698	AT1G63940;AT1G63950	AT1G63940	monodehydroascorbate reductase 6 (MDAR6)	AT1G63950	Heavy metal transport/detoxification superfamily protein
Chr1	24680892	24681182	103	2.96552	7.58042	NA	NA
Chr1	24760641	24760849	141	3.92228	13.4527	NA	NA
Chr1	25041649	25041915	62	2.59488	6.22951	AT1G67070	AT1G67070	DARK INDUCIBLE 9 (DIN9)
Chr1	25320165	25320464	228	4.77274	19.6332	AT1G67560	AT1G67560	PLAT/LH2 domain-containing lipoxygenase family protein
Chr1	25744032	25744176	111	2.43399	4.68053	AT1G68570	AT1G68570	Major facilitator superfamily protein
Chr1	26097429	26097815	218	9.02501	58.2096	AT1G69420;AT1G69430	AT1G69420	DHHC-type zinc finger family protein	AT1G69430	unknown protein
Chr1	26476337	26476573	44	2.68791	6.69973	AT1G70290	AT1G70290	trehalose-6-phosphatase synthase S8 (TPS8)
Chr1	26971004	26971314	158	5.77361	28.5666	AT1G71696;AT1G71697;AT1G71700	AT1G71696	SUPPRESSOR OF LLP1 1 (SOL1)	AT1G71697	choline kinase 1 (CK1)	AT1G71700	tRNA-Gly (anticodon: GCC)
Chr1	27276885	27277361	253	10.8322	77.9528	AT1G72450;AT1G72460	AT1G72450	jasmonate-zim-domain protein 6 (JAZ6)	AT1G72460	Leucine-rich repeat protein kinase family protein
Chr1	27294356	27294700	179	4.56013	17.4898	AT1G72500	AT1G72500	LOCATED IN: plasma membrane
Chr1	27361098	27361222	86	3.28444	9.21719	AT1G72670;AT1G72680;AT1G72690	AT1G72670	IQ-domain 8 (iqd8)	AT1G72680	cinnamyl-alcohol dehydrogenase (CAD1)	AT1G72690	unknown protein
Chr1	27714867	27715068	69	2.6466	5.58772	AT1G73687;AT1G73690	AT1G73687	MIR159/MIR159A; miRNA	AT1G73690	cyclin-dependent kinase D1
Chr1	27763220	27763333	42	2.87395	7.67859	AT1G73840	AT1G73840	ENHANCED SILENCING PHENOTYPE 1 (ESP1)
Chr1	28292779	28293227	250	7.34238	48.2497	AT1G75388;AT1G75390	AT1G75388	conserved peptide upstream open reading frame 5 (CPuORF5)	AT1G75390	basic leucine-zipper 44 (bZIP44)
Chr1	28349089	28349195	20	2.8246	7.76376	AT1G75510	AT1G75510	Transcription initiation factor IIF, beta subunit
Chr1	29120993	29121288	147	3.80415	13.8746	AT1G77490;AT1G77500	AT1G77490	thylakoidal ascorbate peroxidase (TAPX)	AT1G77500	Protein of unknown function (DUF630 and DUF632)
Chr1	29233529	29233798	210	3.60336	10.9647	AT1G77750	AT1G77750	Ribosomal protein S13/S18 family
Chr1	29399320	29399671	98	3.99019	15.1322	AT1G78130	AT1G78130	unfertilized embryo sac 2 (UNE2)
Chr1	29763417	29763701	119	2.96552	7.58042	AT1G79120	AT1G79120	Ubiquitin carboxyl-terminal hydrolase family protein
Chr1	30083814	30084131	134	4.2412	15.4279	AT1G79970;AT1G79980;AT1G79990	AT1G79970	unknown protein	AT1G79980	tRNA-Arg (anticodon: TCG)	AT1G79990	structural molecules
Chr2	1831	1953	59	1.34262	5.1524	AT2G01008;AT2G01010	AT2G01008	FUNCTIONS IN: molecular_function unknown	AT2G01010	18SrRNA
Chr2	15292	15563	205	2.44993	7.75553	NA	NA
Chr2	17405	17521	59	2.99264	10.4898	NA	NA
Chr2	19435	19611	39	2.64382	8.08262	NA	NA
Chr2	19712	19833	64	2.5361	7.89324	NA	NA
Chr2	23788	23935	86	3.5807	13.517	NA	NA
Chr2	24353	24573	131	2.50429	7.18782	NA	NA
Chr2	24845	25045	147	4.13454	18.1366	NA	NA
Chr2	31608	31788	96	9.83268	70.4233	NA	NA
Chr2	31893	32630	453	5.34011	40.925	NA	NA
Chr2	32807	33125	232	9.38538	70.3923	NA	NA
Chr2	33227	33469	156	3.89532	13.5755	NA	NA
Chr2	34563	35357	396	8.2341	61.7767	NA	NA
Chr2	35648	36427	98	5.0491	32.9592	NA	NA
Chr2	44413	44521	72	2.01434	4.92529	NA	NA
Chr2	45353	45490	74	2.04161	5.4507	NA	NA
Chr2	45820	45974	98	2.7352	10.2871	NA	NA
Chr2	47269	47559	77	4.05653	23.3929	NA	NA
Chr2	47680	47846	100	2.74321	13.3497	NA	NA
Chr2	48303	48421	54	2.76604	11	NA	NA
Chr2	58903	59055	72	2.15999	4.93094	NA	NA
Chr2	59158	59302	74	2.57887	8.46206	NA	NA
Chr2	59555	59766	133	3.53366	14.4793	NA	NA
Chr2	60246	60440	76	3.36796	12.3208	NA	NA
Chr2	62067	62295	122	2.34024	10.0798	NA	NA
Chr2	65088	65436	109	3.52993	21.9877	NA	NA
Chr2	65868	66024	76	3.79858	33.7896	NA	NA
Chr2	66529	66729	16	2.30941	5.05207	NA	NA
Chr2	66883	67010	75	5.19411	25.2794	NA	NA
Chr2	368825	369022	167	2.42488	4.75251	AT2G01830	AT2G01830	WOODEN LEG (WOL)
Chr2	469025	469193	65	3.61811	12.6546	AT2G01990;AT2G02000	AT2G01990	unknown protein	AT2G02000	glutamate decarboxylase 3 (GAD3)
Chr2	884245	884519	184	2.14446	4.42143	AT2G03020	AT2G03020	Heat shock protein HSP20/alpha crystallin family
Chr2	3227425	3227603	21	2.35006	6.63725	NA	NA
Chr2	3606531	3606714	142	1.52945	9.08387	NA	NA
Chr2	3607574	3607780	165	1.54423	9.66177	NA	NA
Chr2	3612516	3612789	216	1.79067	5.71265	AT2G07981	AT2G07981	unknown protein
Chr2	3613137	3613500	130	2.36121	14.4342	AT2G07981	AT2G07981	unknown protein
Chr2	3618389	3618504	80	1.39297	6.2101	AT2G07981;AT2G08986	AT2G07981	unknown protein	AT2G08986	unknown protein
Chr2	3621865	3622028	17	1.34015	4.76484	AT2G08986	AT2G08986	unknown protein
Chr2	3624533	3624662	88	1.32205	4.57756	AT2G08986	AT2G08986	unknown protein
Chr2	3627281	3627486	34	1.34262	5.1524	AT2G08986	AT2G08986	unknown protein
Chr2	3629297	3629469	89	2.43381	18.393	NA	NA
Chr2	3632727	3632914	100	6.02855	34.9677	NA	NA
Chr2	3634533	3634645	75	3.34099	13.1186	NA	NA
Chr2	3634855	3634983	69	2.50282	7.28828	NA	NA
Chr2	3701141	3701305	95	5.49906	34.6946	NA	NA
Chr2	3718117	3718337	160	1.57227	7.66952	NA	NA
Chr2	4236649	4236786	82	3.68642	15.0336	NA	NA
Chr2	4238154	4238312	47	2.43452	6.33454	NA	NA
Chr2	4238967	4239073	61	2.36718	8.36271	NA	NA
Chr2	4239946	4240057	32	2.44024	7.70197	NA	NA
Chr2	4242965	4243185	142	2.11505	5.444	NA	NA
Chr2	4844036	4844151	62	1.35159	5.33413	NA	NA
Chr2	5198993	5199112	74	1.47416	4.85444	NA	NA
Chr2	5296428	5296534	66	1.45616	7.33732	AT2G12905	AT2G12905	unknown protein
Chr2	7190996	7191225	187	1.38165	5.9787	AT2G16586	AT2G16586	unknown protein
Chr2	8138961	8139165	103	3.07183	8.11312	AT2G18780;AT2G18790	AT2G18780	F-box and associated interaction domains-containing protein	AT2G18790	phytochrome B (PHYB)
Chr2	8813369	8813990	309	16.3602	146.003	AT2G20440;AT2G20450;AT2G20453	AT2G20440	Ypt/Rab-GAP domain of gyp1p superfamily protein	AT2G20450	Ribosomal protein L14	AT2G20453	unknown protein
Chr2	9192217	9192335	54	4.24842	22.1705	NA	NA
Chr2	9192627	9192782	74	3.30309	21.4294	NA	NA
Chr2	9579920	9580404	236	5.10629	22.8605	AT2G22530;AT2G22540	AT2G22530	Alkaline-phosphatase-like family protein	AT2G22540	SHORT VEGETATIVE PHASE (SVP)
Chr2	9770529	9770893	158	2.70258	7.38964	AT2G22950;AT2G22955;AT2G22960	AT2G22950	Cation transporter/ E1-E2 ATPase family protein	AT2G22955	0	AT2G22960	alpha/beta-Hydrolases superfamily protein
Chr2	10628323	10628486	80	2.75291	6.06432	AT2G24990;AT2G25000	AT2G24990	Serine/threonine-protein kinase Rio1	AT2G25000	WRKY DNA-binding protein 60 (WRKY60)
Chr2	10836136	10836786	237	6.3157	35.9997	AT2G25460;AT2G25470	AT2G25460	CONTAINS InterPro DOMAIN/s: C2 calcium-dependent membrane targeting (InterPro:IPR000008)	AT2G25470	receptor like protein 21 (RLP21)
Chr2	11771477	11771914	220	5.70571	41.2715	AT2G27550	AT2G27550	centroradialis (ATC)
Chr2	11952075	11952335	169	3.24603	9.78053	AT2G28060	AT2G28060	5'-AMP-activated protein kinase beta-2 subunit protein
Chr2	12367093	12367315	28	2.02509	10.0927	AT2G28830	AT2G28830	PLANT U-BOX 12 (PUB12)
Chr2	12585508	12585672	107	3.07183	8.11312	AT2G29263;AT2G29290;AT2G29300	AT2G29263	unknown protein	AT2G29290	NAD(P)-binding Rossmann-fold superfamily protein	AT2G29300	NAD(P)-binding Rossmann-fold superfamily protein
Chr2	12946413	12946642	82	3.03374	8.1324	AT2G30380	AT2G30380	CONTAINS InterPro DOMAIN/s: F-box associated interaction domain (InterPro:IPR017451), Protein of unknown function DUF641, plant (InterPro:IPR006943)
Chr2	13036596	13037165	269	8.20085	78.5064	AT2G30600	AT2G30600	BTB/POZ domain-containing protein
Chr2	13288539	13288867	179	3.49706	10.3705	AT2G31180	AT2G31180	myb domain protein 14 (MYB14)
Chr2	13436319	13436623	78	4.02859	14.1011	AT2G31550;AT2G31560	AT2G31550	SGNH hydrolase-type esterase superfamily protein	AT2G31560	Protein of unknown function (DUF1685)
Chr2	13717081	13717347	145	3.25393	10.8929	AT2G32290;AT2G32295	AT2G32290	beta-amylase 6 (BAM6)	AT2G32295	EXS (ERD1/XPR1/SYG1) family protein
Chr2	15228568	15228748	91	3.81598	12.8146	AT2G36310;AT2G36320;AT2G36325	AT2G36310	uridine-ribohydrolase 1 (URH1)	AT2G36320	A20/AN1-like zinc finger family protein	AT2G36325	GDSL-like Lipase/Acylhydrolase superfamily protein
Chr2	15288133	15288240	73	2.43399	4.68053	AT2G36420;AT2G36430	AT2G36420	unknown protein	AT2G36430	Plant protein of unknown function (DUF247)
Chr2	15941233	15941573	161	3.78748	16.6272	NA	NA
Chr2	16111114	16111353	32	2.64661	6.42242	AT2G38470;AT2G38480	AT2G38470	WRKY DNA-binding protein 33 (WRKY33)	AT2G38480	Uncharacterised protein family (UPF0497)
Chr2	16291176	16291623	262	6.281	33.5095	AT2G39010	AT2G39010	plasma membrane intrinsic protein 2E (PIP2E)
Chr2	17087154	17087387	195	2.30941	5.05207	AT2G40940;AT2G40950	AT2G40940	ethylene response sensor 1 (ERS1)	AT2G40950	BZIP17
Chr2	17212044	17212295	87	3.17814	8.65883	AT2G41290	AT2G41290	strictosidine synthase-like 2 (SSL2)
Chr2	17819705	17820049	109	2.31714	8.13027	AT2G42820;AT2G42830	AT2G42820	HVA22-like protein F (HVA22F)	AT2G42830	SHATTERPROOF 2 (SHP2)
Chr2	17926323	17926556	88	2.75291	6.06432	AT2G43120	AT2G43120	RmlC-like cupins superfamily protein
Chr2	18810863	18811421	291	9.62914	69.4451	AT2G45660	AT2G45660	AGAMOUS-like 20 (AGL20)
Chr2	19198253	19198420	57	2.68791	6.69973	AT2G46720	AT2G46720	3-ketoacyl-CoA synthase 13 (KCS13)
Chr2	19467246	19467757	275	8.71644	57.3093	AT2G47440	AT2G47440	Tetratricopeptide repeat (TPR)-like superfamily protein
Chr3	611189	611431	95	3.60336	10.9647	AT3G02810;AT3G02820;AT3G02830	AT3G02810	Protein kinase superfamily protein	AT3G02820	zinc knuckle (CCHC-type) family protein	AT3G02830	zinc finger protein 1 (ZFN1)
Chr3	822570	823001	220	8.06825	48.4653	AT3G03450;AT3G03456;AT3G03460	AT3G03450	RGA-like 2 (RGL2)	AT3G03456	unknown protein	AT3G03460	unknown protein
Chr3	826473	826658	82	3.07183	8.11312	AT3G03460;AT3G03470	AT3G03460	unknown protein	AT3G03470	cytochrome P450, family 87, subfamily A, polypeptide 9 (CYP89A9)
Chr3	1608823	1609070	158	3.59739	13.1828	AT3G05540;AT3G05545	AT3G05540	Methionine sulfoxide reductase (MSS4-like) family protein	AT3G05545	RING/U-box superfamily protein
Chr3	1652680	1653261	326	14.0364	132.196	AT3G05660;AT3G05670	AT3G05660	receptor like protein 33 (RLP33)	AT3G05670	RING/U-box protein
Chr3	1846922	1847079	152	2.3234	4.32837	AT3G06120;AT3G06125	AT3G06120	MUTE (MUTE)	AT3G06125	Unknown gene
Chr3	1959991	1960234	94	3.3102	11.6824	AT3G06430	AT3G06430	embryo defective 2750 (EMB2750)
Chr3	1975979	1976189	125	3.15301	9.23779	AT3G06440;AT3G06450	AT3G06440	Galactosyltransferase family protein	AT3G06450	HCO3- transporter family
Chr3	3139057	3139315	75	3.70967	11.5704	AT3G10150;AT3G10160	AT3G10150	purple acid phosphatase 16 (PAP16)	AT3G10160	DHFS-FPGS homolog C (DFC)
Chr3	3718209	3718360	91	3.39075	9.78784	AT3G11750;AT3G11760	AT3G11750	FOLB1	AT3G11760	unknown protein
Chr3	4117298	4117525	92	2.54029	5.12629	NA	NA
Chr3	4119358	4119749	168	5.29248	26.3851	NA	NA
Chr3	4606189	4606424	46	3.33817	9.77814	AT3G13950;AT3G13960	AT3G13950	unknown protein	AT3G13960	growth-regulating factor 5 (GRF5)
Chr3	4732916	4733092	109	2.96552	7.58042	AT3G14220	AT3G14220	GDSL-like Lipase/Acylhydrolase superfamily protein
Chr3	4829117	4829262	80	2.57343	5.46351	NA	NA
Chr3	5085720	5086156	220	7.19429	42.2367	AT3G15110;AT3G15111;AT3G15115	AT3G15110	unknown protein	AT3G15111	unknown protein	AT3G15115	unknown protein
Chr3	5216130	5216657	273	9.74079	92.772	AT3G15460;AT3G15470	AT3G15460	Ribosomal RNA processing Brix domain protein	AT3G15470	Transducin/WD40 repeat-like superfamily protein
Chr3	5234016	5234316	80	3.04492	8.01668	AT3G15500	AT3G15500	NAC domain containing protein 3 (NAC3)
Chr3	5236626	5237056	209	7.79186	50.0153	AT3G15500	AT3G15500	NAC domain containing protein 3 (NAC3)
Chr3	5470385	5470591	105	3.60336	10.9647	AT3G16140;AT3G16150	AT3G16140	photosystem I subunit H-1 (PSAH-1)	AT3G16150	N-terminal nucleophile aminohydrolases (Ntn hydrolases) superfamily protein
Chr3	5920243	5920443	82	3.88388	13.5299	AT3G17330;AT3G17340	AT3G17330	evolutionarily conserved C-terminal region 6 (ECT6)	AT3G17340	ARM repeat superfamily protein
Chr3	6380757	6380956	128	2.30895	4.37187	AT3G18550	AT3G18550	BRANCHED 1 (BRC1)
Chr3	6678502	6678638	73	2.54029	5.12629	AT3G19270;AT3G19274	AT3G19270	cytochrome P450, family 707, subfamily A, polypeptide 4 (CYP707A4)	AT3G19274	unknown protein
Chr3	7984767	7985030	140	3.81598	12.8146	AT3G22540	AT3G22540	Protein of unknown function (DUF1677)
Chr3	8308906	8309191	85	3.25393	10.8929	AT3G23250;AT3G23255	AT3G23250	myb domain protein 15 (MYB15)	AT3G23255	unknown protein
Chr3	8500620	8500756	76	2.85922	7.06111	AT3G23635;AT3G23637;AT3G23640	AT3G23635	ROTUNDIFOLIA like 13 (RTFL13)	AT3G23637	DEVIL 21 (DVL21)	AT3G23640	heteroglycan glucosidase 1 (HGL1)
Chr3	8943892	8944166	104	4.56013	17.4898	AT3G24518	AT3G24518	0
Chr3	10094729	10095128	223	4.87905	20.3649	AT3G27325	AT3G27325	hydrolases, acting on ester bonds
Chr3	11386909	11387137	174	3.39075	9.78784	NA	NA
Chr3	12484401	12484554	68	4.92422	25.5351	NA	NA
Chr3	12512550	12512694	63	5.33067	25.573	NA	NA
Chr3	12513327	12513559	115	4.96826	22.2606	NA	NA
Chr3	14221053	14221299	194	1.95119	9.36171	NA	NA
Chr3	15986514	15987008	272	9.09275	72.4927	AT3G44310	AT3G44310	nitrilase 1 (NIT1)
Chr3	17221402	17221590	143	2.81998	6.92289	AT3G46740;AT3G46750;AT3G46760;AT3G46770	AT3G46740	translocon at the outer envelope membrane of chloroplasts 75-III (TOC75-III)	AT3G46750	unknown protein	AT3G46760	Protein kinase superfamily protein	AT3G46770	AP2/B3-like transcriptional factor family protein
Chr3	17223702	17224113	140	4.37848	17.9737	AT3G46760;AT3G46770	AT3G46760	Protein kinase superfamily protein	AT3G46770	AP2/B3-like transcriptional factor family protein
Chr3	19230793	19231064	133	2.62285	6.92954	AT3G51840;AT3G51850	AT3G51840	acyl-CoA oxidase 4 (ACX4)	AT3G51850	calcium-dependent protein kinase 13 (CPK13)
Chr3	19453216	19453602	115	3.92228	13.4527	AT3G52480	AT3G52480	unknown protein
Chr3	19836880	19837378	281	7.51608	43.6902	AT3G53500;AT3G53510	AT3G53500	RSZ32	AT3G53510	ABC-2 type transporter family protein
Chr3	20121110	20121369	148	2.9156	7.69315	AT3G54340;AT3G54350	AT3G54340	APETALA 3 (AP3)	AT3G54350	embryo defective 1967 (emb1967)
Chr3	20786142	20786287	63	3.33979	11.4509	AT3G56000;AT3G56010	AT3G56000	cellulose synthase like A14 (CSLA14)	AT3G56010	unknown protein
Chr3	20987992	20988456	237	8.3563	53.1463	AT3G56660;AT3G56670	AT3G56660	basic region/leucine zipper motif protein 49 (BZIP49)	AT3G56670	BEST Arabidopsis thaliana protein match is: F-box and associated interaction domains-containing protein (TAIR:AT1G32420.1)
Chr3	21153579	21153716	86	3.17814	8.65883	AT3G57140;AT3G57150	AT3G57140	sugar-dependent 1-like (SDP1-LIKE)	AT3G57150	homologue of NAP57 (NAP57)
Chr3	21177167	21177732	277	11.4701	85.5878	AT3G57220;AT3G57230	AT3G57220	Glycosyl transferase family 4 protein	AT3G57230	AGAMOUS-like 16 (AGL16)
Chr3	21412504	21413037	198	4.77274	19.6332	AT3G57800	AT3G57800	basic helix-loop-helix (bHLH) DNA-binding superfamily protein
Chr3	21445801	21446182	158	4.66643	18.1955	AT3G57920	AT3G57920	squamosa promoter binding protein-like 15 (SPL15)
Chr3	22197455	22197800	138	3.17814	8.65883	AT3G60110	AT3G60110	DNA-binding bromodomain-containing protein
Chr3	22933969	22934176	44	3.49706	10.3705	AT3G61920;AT3G61930	AT3G61920	unknown protein	AT3G61930	unknown protein
Chr4	272178	272286	35	3.17814	8.65883	AT4G00650;AT4G00651;AT4G00660	AT4G00650	FRIGIDA (FRI)	AT4G00651	FUNCTIONS IN: molecular_function unknown	AT4G00660	RNAhelicase-like 8 (RH8)
Chr4	1494699	1495285	294	9.00688	71.4996	AT4G03390	AT4G03390	STRUBBELIG-receptor family 3 (SRF3)
Chr4	1586055	1586312	35	1.64682	6.24	AT4G03560;AT4G03565	AT4G03560	two-pore channel 1 (TPC1)	AT4G03565	Cystatin/monellin superfamily protein
Chr4	1668978	1669146	86	1.53511	5.69946	NA	NA
Chr4	2362312	2362467	77	3.34345	18.1044	NA	NA
Chr4	3054940	3055068	91	1.34302	4.64898	NA	NA
Chr4	3055499	3055619	90	1.33591	4.51453	NA	NA
Chr4	3749333	3749456	79	1.76416	4.88618	NA	NA
Chr4	3955336	3955532	28	1.5152	8.65648	NA	NA
Chr4	3976111	3976253	29	1.35272	4.99223	NA	NA
Chr4	3999375	3999510	33	1.33602	4.67418	NA	NA
Chr4	4000656	4000779	100	1.31854	4.64657	NA	NA
Chr4	5056206	5056403	126	4.19931	15.767	NA	NA
Chr4	5581956	5582081	48	4.08644	23.0977	NA	NA
Chr4	5583508	5584323	256	4.54963	38.7053	AT4G08760	AT4G08760	BEST Arabidopsis thaliana protein match is: nucleolin like 1 (TAIR:AT1G48920.1)
Chr4	5584499	5584607	41	2.72749	9.85476	AT4G08760	AT4G08760	BEST Arabidopsis thaliana protein match is: nucleolin like 1 (TAIR:AT1G48920.1)
Chr4	5584900	5585058	73	4.04161	21.8488	AT4G08760	AT4G08760	BEST Arabidopsis thaliana protein match is: nucleolin like 1 (TAIR:AT1G48920.1)
Chr4	6771820	6772157	158	4.29721	20.6258	AT4G11110	AT4G11110	SPA1-related 2 (SPA2)
Chr4	6794561	6794843	96	4.0414	14.6304	AT4G11140	AT4G11140	cytokinin response factor 1 (CRF1)
Chr4	7113888	7114108	124	3.70967	11.5704	AT4G11820	AT4G11820	HYDROXYMETHYLGLUTARYL-COA SYNTHASE (HMGS)
Chr4	7349182	7349432	124	3.70967	11.5704	AT4G12420	AT4G12420	SKU5
Chr4	8435401	8435735	78	3.37503	11.0483	AT4G14720	AT4G14720	TIFY domain/Divergent CCT motif family protein
Chr4	8606915	8607261	250	2.75291	6.06432	AT4G15070;AT4G15075	AT4G15070	Cysteine/Histidine-rich C1 domain family protein	AT4G15075	FBD-like domain family protein
Chr4	9390678	9391132	274	7.64302	44.7079	AT4G16680	AT4G16680	P-loop containing nucleoside triphosphate hydrolases superfamily protein
Chr4	11745174	11745440	225	2.72931	6.60034	AT4G22190	AT4G22190	unknown protein
Chr4	12051579	12051806	104	3.39075	9.78784	AT4G22990;AT4G23000	AT4G22990	Major Facilitator Superfamily with SPX (SYG1/Pho81/XPR1) domain-containing protein	AT4G23000	Calcineurin-like metallo-phosphoesterase superfamily protein
Chr4	12379914	12380360	179	5.41058	24.1458	AT4G23760	AT4G23760	Cox19-like CHCH family protein
Chr4	12393701	12393882	90	3.49706	10.3705	AT4G23810	AT4G23810	WRKY53
Chr4	12622746	12622926	98	4.43101	16.9723	AT4G24410;AT4G24415	AT4G24410	unknown protein	AT4G24415	0
Chr4	13021137	13021684	268	4.45382	16.7932	AT4G25480;AT4G25490	AT4G25480	dehydration response element B1A (DREB1A)	AT4G25490	C-repeat/DRE binding factor 1 (CBF1)
Chr4	13023276	13023955	274	7.87254	72.918	AT4G25490;AT4G25500	AT4G25490	C-repeat/DRE binding factor 1 (CBF1)	AT4G25500	arginine/serine-rich splicing factor 35 (RSP35)
Chr4	13080118	13080516	221	4.08321	15.7746	AT4G25640;AT4G25650	AT4G25640	detoxifying efflux carrier 35 (DTX35)	AT4G25650	ACD1-like (ACD1-LIKE)
Chr4	13674604	13674936	283	2.85922	7.06111	AT4G27300;AT4G27310	AT4G27300	S-locus lectin protein kinase family protein	AT4G27310	B-box type zinc finger family protein
Chr4	14551812	14551948	49	2.75291	6.06432	NA	NA
Chr4	14578403	14578778	222	3.76006	17.7473	AT4G29770;AT4G29780	AT4G29770	unknown protein	AT4G29780	unknown protein
Chr4	15072438	15072742	211	3.92228	13.4527	AT4G30970;AT4G30972;AT4G30975	AT4G30970	unknown protein	AT4G30972	MIR156B; miRNA	AT4G30975	0
Chr4	15811814	15812058	143	4.12112	14.9513	AT4G32785;AT4G32790	AT4G32785	CONTAINS InterPro DOMAIN/s: Pleckstrin-like, plant (InterPro:IPR013666), Pleckstrin homology (InterPro:IPR001849)	AT4G32790	Exostosin family protein
Chr4	16613011	16613160	78	3.17814	8.65883	AT4G34860;AT4G34870;AT4G34880	AT4G34860	Plant neutral invertase family protein	AT4G34870	rotamase cyclophilin 5 (ROC5)	AT4G34880	Amidase family protein
Chr4	16860442	16860759	177	4.2412	15.4279	AT4G35510	AT4G35510	unknown protein
Chr4	17319717	17320114	171	5.05709	25.8942	NA	NA
Chr4	17395538	17396141	278	5.67742	52.2631	AT4G36910	AT4G36910	LOSS OF THE TIMING OF ET AND JA BIOSYNTHESIS 2 (LEJ2)
Chr4	17397968	17398074	17	2.08569	4.39627	AT4G36920	AT4G36920	APETALA 2 (AP2)
Chr4	17408839	17409545	486	3.40429	15.8929	NA	NA
Chr4	17798605	17798928	150	3.3543	9.6541	AT4G37850	AT4G37850	basic helix-loop-helix (bHLH) DNA-binding superfamily protein
Chr5	259935	260204	74	3.13521	8.66882	AT5G01690;AT5G01700	AT5G01690	cation/H+ exchanger 27 (CHX27)	AT5G01700	Protein phosphatase 2C family protein
Chr5	516568	516786	78	4.2412	15.4279	AT5G02400;AT5G02410	AT5G02400	pol-like 2 (PLL2)	AT5G02410	DIE2/ALG10 family
Chr5	974041	974273	136	2.41267	4.613	AT5G03720;AT5G03730	AT5G03720	heat shock transcription factor A3 (HSFA3)	AT5G03730	CONSTITUTIVE TRIPLE RESPONSE 1 (CTR1)
Chr5	1375831	1376041	115	3.07183	8.11312	AT5G04760	AT5G04760	Duplicated homeodomain-like superfamily protein
Chr5	1855685	1856112	179	5.88484	46.1441	AT5G06125;AT5G06130;AT5G06140	AT5G06125	tRNA-Leu (anticodon: TAG)	AT5G06130	chaperone protein dnaJ-related	AT5G06140	sorting nexin 1 (SNX1)
Chr5	2176245	2176675	128	3.57963	14.3049	AT5G07010	AT5G07010	sulfotransferase 2A (ST2A)
Chr5	2303221	2303395	103	3.13521	8.66882	AT5G07300;AT5G07310	AT5G07300	BONZAI 2 (BON2)	AT5G07310	Integrase-type DNA-binding superfamily protein
Chr5	2561227	2561415	99	3.07183	8.11312	AT5G07990;AT5G08000	AT5G07990	TRANSPARENT TESTA 7 (TT7)	AT5G08000	glucan endo-1,3-beta-glucosidase-like protein 3 (E13L3)
Chr5	3396268	3396402	70	3.07183	8.11312	AT5G10740;AT5G10745;AT5G10750	AT5G10740	Protein phosphatase 2C family protein	AT5G10745	unknown protein	AT5G10750	Protein of unknown function (DUF1336)
Chr5	3457562	3458006	346	4.1349	14.7596	AT5G10945;AT5G10946	AT5G10945	0	AT5G10946	unknown protein
Chr5	3782916	3783120	63	3.17814	8.65883	AT5G11730;AT5G11740	AT5G11730	Core-2/I-branching beta-1,6-N-acetylglucosaminyltransferase family protein	AT5G11740	arabinogalactan protein 15 (AGP15)
Chr5	3865649	3865840	74	3.18097	10.9103	AT5G11970;AT5G11977	AT5G11970	Protein of unknown function (DUF3511)	AT5G11977	MIR156E; miRNA
Chr5	5177805	5178080	175	3.70967	11.5704	AT5G15845;AT5G15850;AT5G15853;AT5G15860	AT5G15845	0	AT5G15850	CONSTANS-like 1 (COL1)	AT5G15853	unknown protein	AT5G15860	prenylcysteine methylesterase (PCME)
Chr5	5227311	5227695	246	2.15032	4.59066	AT5G16000;AT5G16010;AT5G16020	AT5G16000	NSP-interacting kinase 1 (NIK1)	AT5G16010	3-oxo-5-alpha-steroid 4-dehydrogenase family protein	AT5G16020	gamete-expressed 3 (GEX3)
Chr5	6832871	6833276	168	5.72707	27.6524	AT5G20250	AT5G20250	DARK INDUCIBLE 10 (DIN10)
Chr5	7833279	7833574	50	3.70967	11.5704	AT5G23250;AT5G23260	AT5G23250	Succinyl-CoA ligase, alpha subunit	AT5G23260	TRANSPARENT TESTA16 (TT16)
Chr5	8122620	8122901	93	3.49706	10.3705	AT5G24030	AT5G24030	SLAC1 homologue 3 (SLAH3)
Chr5	8376533	8376804	132	4.34751	16.1058	AT5G24530	AT5G24530	DOWNY MILDEW RESISTANT 6 (DMR6)
Chr5	9133283	9133519	146	2.81661	9.59376	AT5G26146;AT5G26147	AT5G26146	0	AT5G26147	MIR156F; miRNA
Chr5	9891853	9891961	25	2.65287	6.81026	NA	NA
Chr5	10109163	10109480	218	5.01848	23.8419	NA	NA
Chr5	10112197	10112509	185	4.56013	17.4898	NA	NA
Chr5	10356552	10356910	238	4.82737	21.9347	AT5G28410	AT5G28410	unknown protein
Chr5	11707301	11707528	197	1.33872	4.39778	NA	NA
Chr5	11726085	11726321	37	1.65735	12.1022	NA	NA
Chr5	11726425	11726543	74	1.45249	7.325	NA	NA
Chr5	11726689	11727246	401	1.31854	4.64657	NA	NA
Chr5	11727439	11727601	100	1.40126	6.39108	NA	NA
Chr5	11729372	11729483	51	1.73937	13.6349	NA	NA
Chr5	11732561	11732712	30	1.37623	5.67206	NA	NA
Chr5	11735140	11735247	68	1.42863	6.98851	NA	NA
Chr5	11737403	11737512	30	1.73477	8.09779	NA	NA
Chr5	11754015	11754123	67	3.4999	13.1377	NA	NA
Chr5	11756187	11756309	78	5.57066	26.9723	NA	NA
Chr5	11758055	11758168	39	2.67124	7.96785	NA	NA
Chr5	11775034	11775188	57	2.1738	5.97459	NA	NA
Chr5	11775504	11775791	97	2.8246	7.76376	NA	NA
Chr5	11811078	11811239	83	2.00343	4.74966	NA	NA
Chr5	11936342	11936548	171	1.59524	5.7885	NA	NA
Chr5	11937492	11937601	68	1.99752	9.28846	NA	NA
Chr5	12010852	12011064	184	1.92278	4.4516	NA	NA
Chr5	12881371	12881480	53	1.52647	7.20446	NA	NA
Chr5	14086939	14087046	54	2.54029	5.12629	NA	NA
Chr5	14755485	14755820	231	4.36227	18.431	AT5G37260	AT5G37260	REVEILLE 2 (RVE2)
Chr5	15460445	15460896	237	6.37126	34.3051	AT5G38600;AT5G38610	AT5G38600	Proline-rich spliceosome-associated (PSP) family protein / zinc knuckle (CCHC-type) family protein	AT5G38610	Plant invertase/pectin methylesterase inhibitor superfamily protein
Chr5	15997397	15997648	86	4.9618	21.6195	AT5G39960;AT5G39970	AT5G39960	GTP binding	AT5G39970	catalytics
Chr5	16440600	16441151	272	15.4034	133.565	AT5G41070;AT5G41071;AT5G41080	AT5G41070	dsRNA-binding protein 5 (DRB5)	AT5G41071	unknown protein	AT5G41080	PLC-like phosphodiesterases superfamily protein
Chr5	16450816	16451190	266	4.66643	18.1955	AT5G41100;AT5G41110	AT5G41100	FUNCTIONS IN: molecular_function unknown	AT5G41110	unknown protein
Chr5	17831071	17831257	99	3.70967	11.5704	AT5G44260;AT5G44270	AT5G44260	Zinc finger C-x8-C-x5-C-x3-H type family protein	AT5G44270	TPX2 (targeting protein for Xklp2) protein family
Chr5	18378876	18379131	94	3.23833	9.39867	NA	NA
Chr5	18985582	18985736	48	2.50186	5.77257	AT5G46790	AT5G46790	PYR1-like 1 (PYL1)
Chr5	20014884	20015088	100	3.15863	9.26007	AT5G49360	AT5G49360	beta-xylosidase 1 (BXL1)
Chr5	21038726	21038926	78	2.75291	6.06432	AT5G51790	AT5G51790	basic helix-loop-helix (bHLH) DNA-binding superfamily protein
Chr5	21240424	21240824	174	4.45382	16.7932	AT5G52310	AT5G52310	LOW-TEMPERATURE-INDUCED 78 (LTI78)
Chr5	21437537	21437782	187	2.96552	7.58042	AT5G52882	AT5G52882	P-loop containing nucleoside triphosphate hydrolases superfamily protein
Chr5	21692502	21693022	256	8.54819	60.4891	AT5G53450;AT5G53451	AT5G53450	OBP3-responsive gene 1 (ORG1)	AT5G53451	unknown protein
Chr5	21725728	21726024	100	2.39528	5.47216	AT5G53487;AT5G53490;AT5G53500	AT5G53487	tRNA-Gly (anticodon: CCC)	AT5G53490	Tetratricopeptide repeat (TPR)-like superfamily protein	AT5G53500	Transducin/WD40 repeat-like superfamily protein
Chr5	22312807	22313017	72	3.2524	9.10049	AT5G54950;AT5G54960;AT5G54970;AT5G54980	AT5G54950	Aconitase family protein	AT5G54960	pyruvate decarboxylase-2 (PDC2)	AT5G54970	unknown protein	AT5G54980	Uncharacterised protein family (UPF0497)
Chr5	22368845	22369419	282	10.0189	71.3044	AT5G55110;AT5G55120;AT5G55125	AT5G55110	Stigma-specific Stig1 family protein	AT5G55120	VITAMIN C DEFECTIVE 5 (VTC5)	AT5G55125	Ribosomal protein L31
Chr5	22666536	22666837	46	3.28444	9.21719	AT5G55970	AT5G55970	RING/U-box superfamily protein
Chr5	22691713	22691852	73	2.85922	7.06111	NA	NA
Chr5	23388426	23388625	94	3.77401	12.8695	AT5G57710	AT5G57710	Double Clp-N motif-containing P-loop nucleoside triphosphate hydrolases superfamily protein
Chr5	23762511	23762744	167	2.75291	6.06432	AT5G58840;AT5G58850	AT5G58840	Subtilase family protein	AT5G58850	myb domain protein 119 (MYB119)
Chr5	23785075	23785450	166	4.17865	21.5187	AT5G58900	AT5G58900	Homeodomain-like transcriptional regulator
Chr5	24239607	24239790	95	3.28444	9.21719	AT5G60200	AT5G60200	TARGET OF MONOPTEROS 6 (TMO6)
Chr5	24477004	24477203	133	3.39075	9.78784	AT5G60840	AT5G60840	unknown protein
Chr5	24908227	24908616	182	2.40884	4.90017	AT5G61997;AT5G62000	AT5G61997	unknown protein	AT5G62000	auxin response factor 2 (ARF2)
Chr5	24917247	24917567	164	3.39075	9.78784	AT5G62020;AT5G62030	AT5G62020	heat shock transcription factor B2A (HSFB2A)	AT5G62030	diphthamide synthesis DPH2 family protein
Chr5	25086869	25087028	72	3.25896	9.1244	NA	NA
Chr5	25322058	25322490	156	5.30427	23.3738	AT5G63120;AT5G63130	AT5G63120	P-loop containing nucleoside triphosphate hydrolases superfamily protein	AT5G63130	Octicosapeptide/Phox/Bem1p family protein
Chr5	26363483	26363874	177	3.81598	12.8146	AT5G65910;AT5G65920	AT5G65910	BSD domain-containing protein	AT5G65920	ARM repeat superfamily protein
Chr5	26669244	26669392	23	2.62342	5.51197	AT5G66800	AT5G66800	unknown protein
Chr5	26710379	26710649	94	3.68831	11.4906	AT5G66880	AT5G66880	sucrose nonfermenting 1(SNF1)-related protein kinase 2.3 (SNRK2.3)
Chr5	26786323	26786742	224	7.24591	45.5432	AT5G67110	AT5G67110	ALCATRAZ (ALC)
Chr5	26805656	26805791	41	2.78588	7.20184	AT5G67180	AT5G67180	target of early activation tagged (EAT) 3 (TOE3)
Chr5	26807791	26808312	152	5.74401	32.7962	NA	NA

## Sheet: FLC_svp41
chr	start	end	summit(+start)	fold_enrichment	-LOG10(p-value)	genes +3Kb / -1Kb	Gene description		Gene description		Gene description		Gene description
Chr1	72201	72426	115	4.56686	19.6946	AT1G01150;AT1G01160	AT1G01150	Homeodomain-like protein with RING/FYVE/PHD-type zinc finger domain	AT1G01160	GRF1-interacting factor 2 (GIF2)
Chr1	1143580	1144189	301	14.357	169.3	AT1G04260;AT1G04270;AT1G04280	AT1G04260	CAMV movement protein interacting protein 7 (MPI7)	AT1G04270	cytosolic ribosomal protein S15 (RPS15)	AT1G04280	P-loop containing nucleoside triphosphate hydrolases superfamily protein
Chr1	1223318	1223619	164	6.4548	41.5697	AT1G04500;AT1G04501	AT1G04500	CCT motif family protein	AT1G04501	unknown protein
Chr1	3107871	3108313	197	5.02646	23.3049	AT1G09590;AT1G09600	AT1G09590	Translation protein SH3-like family protein	AT1G09600	Protein kinase superfamily protein
Chr1	3328362	3328701	187	5.02646	23.3049	AT1G10150;AT1G10155	AT1G10150	Carbohydrate-binding protein	AT1G10155	phloem protein 2-A10 (PP2-A10)
Chr1	4082436	4082746	152	6.06056	32.6948	AT1G12070;AT1G12080	AT1G12070	Immunoglobulin E-set superfamily protein	AT1G12080	Vacuolar calcium-binding protein-related
Chr1	4548436	4549076	339	13.9621	172.614	AT1G13280	AT1G13280	allene oxide cyclase 4 (AOC4)
Chr1	4976314	4976544	67	3.18806	9.60008	AT1G14530;AT1G14540;AT1G14550	AT1G14530	TOM THREE HOMOLOG 1 (THH1)	AT1G14540	Peroxidase superfamily protein	AT1G14550	Peroxidase superfamily protein
Chr1	5067380	5067674	180	5.83076	30.2583	AT1G14710;AT1G14720	AT1G14710	hydroxyproline-rich glycoprotein family protein	AT1G14720	xyloglucan endotransglucosylase/hydrolase 28 (XTH28)
Chr1	5195555	5195950	225	2.92473	9.41343	AT1G15100	AT1G15100	RING-H2 finger A2A (RHA2A)
Chr1	5967889	5968482	313	6.90666	123.237	AT1G17410	AT1G17410	Nucleoside diphosphate kinase family protein
Chr1	6032711	6033120	133	4.98169	24.7289	AT1G17540;AT1G17545;AT1G17550	AT1G17540	Protein kinase protein with adenine nucleotide alpha hydrolases-like domain	AT1G17545	Protein phosphatase 2C family protein	AT1G17550	homology to ABI2 (HAB2)
Chr1	6174461	6174984	250	5.14136	24.0496	AT1G17940;AT1G17950	AT1G17940	Endosomal targeting BRO1-like domain-containing protein	AT1G17950	myb domain protein 52 (MYB52)
Chr1	6335754	6336113	200	3.32503	12.0057	AT1G18410	AT1G18410	P-loop containing nucleoside triphosphate hydrolases superfamily protein
Chr1	6443334	6443739	242	5.94566	31.8764	AT1G18700	AT1G18700	DNAJ heat shock N-terminal domain-containing protein
Chr1	7065163	7065783	306	15.0954	170.925	AT1G20380	AT1G20380	Prolyl oligopeptidase family protein
Chr1	7075377	7075578	100	3.74672	17.1429	AT1G20400;AT1G20405	AT1G20400	FUNCTIONS IN: molecular_function unknown	AT1G20405	unknown protein
Chr1	7236058	7236604	260	7.54548	68.3501	AT1G20823	AT1G20823	RING/U-box superfamily protein
Chr1	7518348	7518530	100	3.30296	10.1563	AT1G21470;AT1G21480	AT1G21470	BEST Arabidopsis thaliana protein match is: CLPC homologue 1 (TAIR:AT5G50920.1)	AT1G21480	Exostosin family protein
Chr1	7851221	7851638	240	3.74672	17.1429	AT1G22230;AT1G22240	AT1G22230	unknown protein	AT1G22240	pumilio 8 (PUM8)
Chr1	7900019	7900180	108	3.18806	9.60008	AT1G22360;AT1G22370;AT1G22380	AT1G22360	UDP-glucosyl transferase 85A2 (UGT85A2)	AT1G22370	UDP-glucosyl transferase 85A5 (UGT85A5)	AT1G22380	UDP-glucosyl transferase 85A3 (UGT85A3)
Chr1	7930220	7930802	278	9.20367	137.817	AT1G22460	AT1G22460	O-fucosyltransferase family protein
Chr1	8598413	8599137	454	11.8011	140.986	AT1G24260;AT1G24265	AT1G24260	SEPALLATA3 (SEP3)	AT1G24265	Protein of unknown function (DUF1664)
Chr1	9158083	9158263	73	3.76256	13.0978	AT1G26480;AT1G26490;AT1G26500	AT1G26480	general regulatory factor 12 (GRF12)	AT1G26490	tRNA-Ala (anticodon: TGC)	AT1G26500	Pentatricopeptide repeat (PPR) superfamily protein
Chr1	9192540	9192702	78	3.10364	9.4399	AT1G26600;AT1G26610	AT1G26600	CLAVATA3/ESR-RELATED 9 (CLE9)	AT1G26610	C2H2-like zinc finger protein
Chr1	9777826	9778212	234	3.37469	11.4509	AT1G28040;AT1G28050;AT1G28060	AT1G28040	RING/U-box superfamily protein	AT1G28050	B-box type zinc finger protein with CCT domain	AT1G28060	Pre-mRNA-splicing factor 3
Chr1	10178636	10179126	108	5.02646	23.3049	AT1G29120;AT1G29140;AT1G29150	AT1G29120	Hydrolase-like protein family	AT1G29140	Pollen Ole e 1 allergen and extensin family protein	AT1G29150	non-ATPase subunit 9 (ATS9)
Chr1	10927551	10927956	342	1.66711	12.1527	AT1G30780	AT1G30780	F-box associated ubiquitination effector family protein
Chr1	11454838	11455101	86	3.54993	14.8369	AT1G31910	AT1G31910	GHMP kinase family protein
Chr1	13889060	13889235	69	2.66156	9.35005	NA	NA
Chr1	15081978	15082424	352	1.45457	9.46348	AT1G40104	AT1G40104	unknown protein
Chr1	15085260	15085415	89	1.49761	10.3628	AT1G40104	AT1G40104	unknown protein
Chr1	15085596	15086029	59	1.4972	9.79754	AT1G40104	AT1G40104	unknown protein
Chr1	16381860	16382068	115	3.42072	12.5672	NA	NA
Chr1	16713436	16714007	233	9.57426	81.8777	AT1G44010	AT1G44010	unknown protein
Chr1	16837041	16837487	219	7.20993	48.9695	AT1G44350	AT1G44350	IAA-leucine resistant (ILR)-like gene 6 (ILL6)
Chr1	18307258	18307524	93	3.18806	9.60008	AT1G49450;AT1G49460	AT1G49450	Transducin/WD40 repeat-like superfamily protein	AT1G49460	tRNA-Tyr (anticodon: GTA)
Chr1	18486496	18486633	83	4.2473	30.1076	AT1G49920;AT1G49930;AT1G49938	AT1G49920	MuDR family transposase	AT1G49930	BEST Arabidopsis thaliana protein match is: Alanyl-tRNA synthetase, class IIc (TAIR:AT5G22800.1)	AT1G49938	unknown protein
Chr1	18491925	18492077	73	3.07686	11.5167	AT1G49940;AT1G49952	AT1G49940	BEST Arabidopsis thaliana protein match is: Tetratricopeptide repeat (TPR)-like superfamily protein (TAIR:AT1G04770.1)	AT1G49952	0
Chr1	19070072	19070242	117	3.18806	9.60008	AT1G51430;AT1G51440	AT1G51430	unknown protein	AT1G51440	alpha/beta-Hydrolases superfamily protein
Chr1	19974333	19974621	107	3.65591	12.6546	AT1G53510	AT1G53510	mitogen-activated protein kinase 18 (MPK18)
Chr1	20475552	20475711	99	6.42701	40.8077	AT1G54920	AT1G54920	unknown protein
Chr1	20476010	20476670	147	5.04294	65.4297	AT1G54920	AT1G54920	unknown protein
Chr1	20477069	20477278	94	5.87211	39.415	NA	NA
Chr1	20477392	20477867	109	10.6965	114.457	AT1G54930	AT1G54930	GRF zinc finger / Zinc knuckle protein
Chr1	20956712	20957019	240	3.30296	10.1563	AT1G56030	AT1G56030	RING/U-box superfamily protein
Chr1	21655758	21656079	112	3.87746	14.3448	AT1G58340	AT1G58340	ZF14
Chr1	23734541	23734894	160	5.71738	35.3093	AT1G63940;AT1G63950	AT1G63940	monodehydroascorbate reductase 6 (MDAR6)	AT1G63950	Heavy metal transport/detoxification superfamily protein
Chr1	24331589	24332039	213	6.10016	39.3394	AT1G65480	AT1G65480	FLOWERING LOCUS T (FT)
Chr1	24680888	24681218	189	3.64766	12.4889	NA	NA
Chr1	24732435	24732666	112	3.87746	14.3448	AT1G66330;AT1G66340	AT1G66330	senescence-associated family protein	AT1G66340	ETHYLENE RESPONSE 1 (ETR1)
Chr1	25320179	25320460	162	4.6607	20.5098	AT1G67560	AT1G67560	PLAT/LH2 domain-containing lipoxygenase family protein
Chr1	25743919	25744207	144	4.22216	16.9503	AT1G68570	AT1G68570	Major facilitator superfamily protein
Chr1	25877414	25877819	300	3.87746	14.3448	AT1G68830;AT1G68840	AT1G68830	STT7 homolog STN7 (STN7)	AT1G68840	related to ABI3/VP1 2 (RAV2)
Chr1	26097498	26097868	142	6.86486	41.203	AT1G69420;AT1G69430	AT1G69420	DHHC-type zinc finger family protein	AT1G69430	unknown protein
Chr1	26470756	26471048	108	3.41786	10.7235	AT1G70280;AT1G70290	AT1G70280	NHL domain-containing protein	AT1G70290	trehalose-6-phosphatase synthase S8 (TPS8)
Chr1	26655568	26656054	195	2.73499	9.69681	AT1G70700	AT1G70700	TIFY7
Chr1	27276914	27277340	187	4.10726	15.6295	AT1G72450;AT1G72460	AT1G72450	jasmonate-zim-domain protein 6 (JAZ6)	AT1G72460	Leucine-rich repeat protein kinase family protein
Chr1	27294240	27294675	239	7.25964	45.3489	AT1G72500	AT1G72500	LOCATED IN: plasma membrane
Chr1	27298008	27298272	99	4.91156	22.5676	AT1G72500	AT1G72500	LOCATED IN: plasma membrane
Chr1	27763040	27763467	215	5.23891	29.8946	AT1G73840	AT1G73840	ENHANCED SILENCING PHENOTYPE 1 (ESP1)
Chr1	28292837	28293271	228	6.73371	46.0577	AT1G75388;AT1G75390	AT1G75388	conserved peptide upstream open reading frame 5 (CPuORF5)	AT1G75390	basic leucine-zipper 44 (bZIP44)
Chr1	29120887	29121211	164	4.32577	17.7542	AT1G77490;AT1G77500	AT1G77490	thylakoidal ascorbate peroxidase (TAPX)	AT1G77500	Protein of unknown function (DUF630 and DUF632)
Chr1	29233643	29233957	142	3.88997	15.6198	AT1G77750	AT1G77750	Ribosomal protein S13/S18 family
Chr1	29399243	29399694	192	6.87857	45.3201	AT1G78130	AT1G78130	unfertilized embryo sac 2 (UNE2)
Chr1	29406689	29407050	242	3.46062	13.6831	AT1G78140;AT1G78150;AT1G78160	AT1G78140	S-adenosyl-L-methionine-dependent methyltransferases superfamily protein	AT1G78150	unknown protein	AT1G78160	pumilio 7 (PUM7)
Chr1	29563367	29563739	157	4.33706	17.6238	AT1G78580;AT1G78590	AT1G78580	trehalose-6-phosphate synthase (TPS1)	AT1G78590	NAD(H) kinase 3 (NADK3)
Chr1	29716304	29716676	306	2.82567	9.49879	AT1G78990;AT1G78995;AT1G79000	AT1G78990	HXXXD-type acyl-transferase family protein	AT1G78995	unknown protein	AT1G79000	histone acetyltransferase of the CBP family 1 (HAC1)
Chr1	30083758	30084104	119	3.64766	12.4889	AT1G79970;AT1G79980;AT1G79990	AT1G79970	unknown protein	AT1G79980	tRNA-Arg (anticodon: TCG)	AT1G79990	structural molecules
Chr2	1817	1981	72	1.6659	16.7293	AT2G01008;AT2G01010	AT2G01008	FUNCTIONS IN: molecular_function unknown	AT2G01010	18SrRNA
Chr2	2165	2528	292	1.44078	9.43516	AT2G01008;AT2G01010	AT2G01008	FUNCTIONS IN: molecular_function unknown	AT2G01010	18SrRNA
Chr2	5758	7008	49	1.43524	9.26747	AT2G01010;AT2G01020;AT2G01021	AT2G01010	18SrRNA	AT2G01020	5SrRNA	AT2G01021	unknown protein
Chr2	7790	8092	220	1.4473	9.63336	NA	NA
Chr2	9486	9682	92	1.51929	11.7693	AT2G01023	AT2G01023	unknown protein
Chr2	14505	14822	168	2.97924	17.0712	NA	NA
Chr2	15098	15615	416	3.53839	21.4465	NA	NA
Chr2	17390	17564	77	4.819	31.8546	NA	NA
Chr2	17734	18063	74	3.40544	13.2895	NA	NA
Chr2	18554	19843	1222	3.39475	18.6537	NA	NA
Chr2	20632	20883	147	3.68394	17.6647	NA	NA
Chr2	22339	22509	108	4.58722	24.9418	NA	NA
Chr2	23694	23953	162	6.36018	45.6946	NA	NA
Chr2	24302	24610	174	4.08165	20.8734	NA	NA
Chr2	24826	25689	185	5.67257	38.7601	NA	NA
Chr2	25784	25930	63	3.89316	16.5603	NA	NA
Chr2	27120	27544	332	3.4749	11.8858	NA	NA
Chr2	28582	28787	92	4.61806	20.3174	NA	NA
Chr2	31602	32670	750	9.23425	116.376	NA	NA
Chr2	32802	33488	225	15.5352	165.47	NA	NA
Chr2	33923	34069	74	4.92052	24.4305	NA	NA
Chr2	34539	36450	1206	9.57168	112.128	NA	NA
Chr2	44971	45193	95	3.37634	16.8461	NA	NA
Chr2	45313	45546	124	2.81084	14.9534	NA	NA
Chr2	45747	46298	164	3.38712	18.5991	NA	NA
Chr2	47038	47897	753	4.22428	40.7011	NA	NA
Chr2	48306	48449	69	3.52327	23.0969	NA	NA
Chr2	49507	49770	192	2.53414	12.5244	NA	NA
Chr2	58827	59407	97	4.61364	28.7777	NA	NA
Chr2	59513	59772	149	4.55082	27.294	NA	NA
Chr2	59900	60058	86	3.26532	15.9025	NA	NA
Chr2	60211	60572	98	4.13476	21.1753	NA	NA
Chr2	60924	61056	53	2.96847	13.9273	NA	NA
Chr2	61187	61466	200	3.41932	14.3886	NA	NA
Chr2	62042	62769	169	3.61924	29.7532	NA	NA
Chr2	65065	65489	123	6.14911	68.4797	NA	NA
Chr2	65848	66076	110	4.56636	62.8394	NA	NA
Chr2	66523	66751	174	3.10336	10.9468	NA	NA
Chr2	66853	67038	91	7.6352	54.8423	NA	NA
Chr2	469005	469296	75	3.03795	9.85331	AT2G01990;AT2G02000	AT2G01990	unknown protein	AT2G02000	glutamate decarboxylase 3 (GAD3)
Chr2	884238	884521	163	3.76756	13.8746	AT2G03020	AT2G03020	Heat shock protein HSP20/alpha crystallin family
Chr2	1631374	1631607	155	3.31231	11.07	NA	NA
Chr2	2060310	2060454	58	1.87516	22.8532	NA	NA
Chr2	2282527	2282744	51	1.69771	14.133	NA	NA
Chr2	3189677	3189929	108	1.60722	12.4096	NA	NA
Chr2	3227392	3227638	101	5.64081	38.0353	NA	NA
Chr2	3606514	3606731	149	1.55249	11.6776	NA	NA
Chr2	3607590	3607809	150	1.69869	15.9991	NA	NA
Chr2	3616559	3617070	255	1.54201	12.049	AT2G07981;AT2G08986	AT2G07981	unknown protein	AT2G08986	unknown protein
Chr2	3617996	3618199	104	1.48769	10.8828	AT2G07981;AT2G08986	AT2G07981	unknown protein	AT2G08986	unknown protein
Chr2	3618400	3618756	88	1.52347	11.3824	AT2G07981;AT2G08986	AT2G07981	unknown protein	AT2G08986	unknown protein
Chr2	3618945	3619103	87	1.55477	13.062	AT2G08986	AT2G08986	unknown protein
Chr2	3620897	3621283	289	1.52311	12.006	AT2G08986	AT2G08986	unknown protein
Chr2	3621497	3621756	218	1.60141	13.6019	AT2G08986	AT2G08986	unknown protein
Chr2	3623129	3623537	331	1.4696	10.2246	AT2G08986	AT2G08986	unknown protein
Chr2	3623639	3623760	50	1.61292	14.4513	AT2G08986	AT2G08986	unknown protein
Chr2	3624517	3624680	84	1.49341	10.8549	AT2G08986	AT2G08986	unknown protein
Chr2	3625228	3625348	52	1.81727	20.4189	AT2G08986	AT2G08986	unknown protein
Chr2	3625710	3625967	209	1.46163	9.66963	AT2G08986	AT2G08986	unknown protein
Chr2	3626751	3627065	216	1.45653	9.84672	AT2G08986	AT2G08986	unknown protein
Chr2	3627253	3627480	67	1.58587	14.0791	AT2G08986	AT2G08986	unknown protein
Chr2	3627794	3628069	49	1.76213	10.4883	NA	NA
Chr2	4236641	4236847	90	4.39425	22.9889	NA	NA
Chr2	4238133	4238344	100	4.058	22.8284	NA	NA
Chr2	4238961	4239126	85	3.24715	17.5849	NA	NA
Chr2	4239816	4240130	224	3.67201	22.5905	NA	NA
Chr2	4242014	4242184	87	2.38022	9.77056	NA	NA
Chr2	4242305	4242506	98	3.43086	16.0484	NA	NA
Chr2	4242964	4243195	142	3.684	21.5405	NA	NA
Chr2	4843994	4844188	89	1.60587	14.2398	NA	NA
Chr2	5099958	5100081	73	4.00952	16.012	NA	NA
Chr2	5201206	5201367	104	1.71464	9.65276	NA	NA
Chr2	5201492	5201644	67	2.17587	15.2376	NA	NA
Chr2	5233048	5233214	73	3.54282	13.0109	NA	NA
Chr2	5296416	5296579	88	1.69492	15.6806	AT2G12905	AT2G12905	unknown protein
Chr2	6455605	6455724	49	1.79045	16.1347	AT2G14960	AT2G14960	GH3.1
Chr2	7190967	7191425	83	1.61008	14.5429	AT2G16586	AT2G16586	unknown protein
Chr2	8813441	8813978	227	7.89896	52.1183	AT2G20440;AT2G20450;AT2G20453	AT2G20440	Ypt/Rab-GAP domain of gyp1p superfamily protein	AT2G20450	Ribosomal protein L14	AT2G20453	unknown protein
Chr2	9037825	9038063	141	3.81788	17.2393	AT2G21060;AT2G21070	AT2G21060	glycine-rich protein 2B (GRP2B)	AT2G21070	FIONA1 (FIO1)
Chr2	9192200	9192352	72	5.69355	46.2917	NA	NA
Chr2	9192569	9192790	137	4.67769	48.8881	NA	NA
Chr2	9579949	9580393	189	6.73493	42.4038	AT2G22530;AT2G22540	AT2G22530	Alkaline-phosphatase-like family protein	AT2G22540	SHORT VEGETATIVE PHASE (SVP)
Chr2	9770547	9770838	108	3.10336	10.9468	AT2G22950;AT2G22955;AT2G22960	AT2G22950	Cation transporter/ E1-E2 ATPase family protein	AT2G22955	0	AT2G22960	alpha/beta-Hydrolases superfamily protein
Chr2	10470358	10470540	91	1.79495	19.9414	AT2G24630	AT2G24630	ATCSLC08
Chr2	10628230	10628591	175	4.56686	19.6946	AT2G24990;AT2G25000	AT2G24990	Serine/threonine-protein kinase Rio1	AT2G25000	WRKY DNA-binding protein 60 (WRKY60)
Chr2	11689143	11689427	100	3.06552	9.28	AT2G27315	AT2G27315	Protein of unknown function (DUF1278)
Chr2	11771429	11771897	277	5.69355	46.2917	AT2G27550	AT2G27550	centroradialis (ATC)
Chr2	12367084	12367326	34	2.301	16.1475	AT2G28830	AT2G28830	PLANT U-BOX 12 (PUB12)
Chr2	12431019	12431206	89	3.64766	12.4889	AT2G28940;AT2G28950	AT2G28940	Protein kinase superfamily protein	AT2G28950	expansin A6 (EXPA6)
Chr2	12585263	12585751	383	3.30296	10.1563	AT2G29263;AT2G29290;AT2G29300	AT2G29263	unknown protein	AT2G29290	NAD(P)-binding Rossmann-fold superfamily protein	AT2G29300	NAD(P)-binding Rossmann-fold superfamily protein
Chr2	13288524	13288824	171	4.09608	17.5373	AT2G31180	AT2G31180	myb domain protein 14 (MYB14)
Chr2	13965439	13965796	198	4.45196	18.3057	AT2G32920;AT2G32930	AT2G32920	PDI-like 2-3 (PDIL2-3)	AT2G32930	zinc finger nuclease 2 (ZFN2)
Chr2	15287831	15288455	295	3.85142	20.5951	AT2G36420;AT2G36430	AT2G36420	unknown protein	AT2G36430	Plant protein of unknown function (DUF247)
Chr2	15541258	15541494	52	3.30296	10.1563	AT2G36990;AT2G37000;AT2G37010	AT2G36990	RNApolymerase sigma-subunit F (SIGF)	AT2G37000	TCP family transcription factor	AT2G37010	non-intrinsic ABC protein 12 (NAP12)
Chr2	15884019	15884273	114	3.18806	9.60008	AT2G37950	AT2G37950	RING/FYVE/PHD zinc finger superfamily protein
Chr2	15941194	15941545	233	4.18628	19.3008	NA	NA
Chr2	16291244	16291720	169	8.90314	64.4018	AT2G39010	AT2G39010	plasma membrane intrinsic protein 2E (PIP2E)
Chr2	16505312	16505636	126	3.19267	11.4765	AT2G39560;AT2G39570	AT2G39560	Putative membrane lipoprotein	AT2G39570	ACT domain-containing protein
Chr2	17311549	17311874	122	5.48606	27.0995	AT2G41510	AT2G41510	cytokinin oxidase/dehydrogenase 1 (CKX1)
Chr2	17615951	17616251	66	3.99302	16.2507	AT2G42280;AT2G42290	AT2G42280	basic helix-loop-helix (bHLH) DNA-binding superfamily protein	AT2G42290	Leucine-rich repeat protein kinase family protein
Chr2	17819623	17820108	231	6.48064	60.9206	AT2G42820;AT2G42830	AT2G42820	HVA22-like protein F (HVA22F)	AT2G42830	SHATTERPROOF 2 (SHP2)
Chr2	18236756	18236985	143	3.76256	13.0978	AT2G44080	AT2G44080	ARGOS-like (ARL)
Chr2	18810847	18811451	294	17.0093	204.354	AT2G45660	AT2G45660	AGAMOUS-like 20 (AGL20)
Chr2	19198195	19198439	137	3.88997	15.6198	AT2G46720	AT2G46720	3-ketoacyl-CoA synthase 13 (KCS13)
Chr2	19309654	19310056	269	3.64766	12.4889	AT2G46990;AT2G46995;AT2G47000	AT2G46990	indole-3-acetic acid inducible 20 (IAA20)	AT2G46995	unknown protein	AT2G47000	ATP binding cassette subfamily B4 (ABCB4)
Chr2	19467365	19467697	156	4.45196	18.3057	AT2G47440	AT2G47440	Tetratricopeptide repeat (TPR)-like superfamily protein
Chr3	611006	611457	284	6.29036	35.1866	AT3G02810;AT3G02820;AT3G02830	AT3G02810	Protein kinase superfamily protein	AT3G02820	zinc knuckle (CCHC-type) family protein	AT3G02830	zinc finger protein 1 (ZFN1)
Chr3	822601	823008	188	7.89896	52.1183	AT3G03450;AT3G03456;AT3G03460	AT3G03450	RGA-like 2 (RGL2)	AT3G03456	unknown protein	AT3G03460	unknown protein
Chr3	1652804	1653120	204	4.19913	18.1928	AT3G05660;AT3G05670	AT3G05660	receptor like protein 33 (RLP33)	AT3G05670	RING/U-box protein
Chr3	1846688	1847089	282	3.78691	14.9974	AT3G06120;AT3G06125	AT3G06120	MUTE (MUTE)	AT3G06125	Unknown gene
Chr3	1880358	1880703	217	5.75839	30.9909	AT3G06210	AT3G06210	ARM repeat superfamily protein
Chr3	1959820	1960245	263	7.09602	57.9035	AT3G06430	AT3G06430	embryo defective 2750 (EMB2750)
Chr3	1975815	1976391	315	7.4969	52.4575	AT3G06440;AT3G06450	AT3G06440	Galactosyltransferase family protein	AT3G06450	HCO3- transporter family
Chr3	3502510	3502878	206	6.86486	41.203	AT3G11170;AT3G11180	AT3G11170	fatty acid desaturase 7 (FAD7)	AT3G11180	2-oxoglutarate (2OG) and Fe(II)-dependent oxygenase superfamily protein
Chr3	3884987	3885461	206	8.34493	58.558	AT3G12180;AT3G12190	AT3G12180	Cornichon family protein	AT3G12190	BEST Arabidopsis thaliana protein match is: Frigida-like protein (TAIR:AT5G27220.1)
Chr3	4359933	4360266	268	3.18806	9.60008	AT3G13403;AT3G13404;AT3G13405	AT3G13403	Defensin-like (DEFL) family protein	AT3G13404	unknown protein	AT3G13405	0
Chr3	4732891	4733202	137	5.02646	23.3049	AT3G14220	AT3G14220	GDSL-like Lipase/Acylhydrolase superfamily protein
Chr3	4829100	4829402	155	3.68386	13.7787	NA	NA
Chr3	4959329	4959584	141	3.20934	9.78053	AT3G14770	AT3G14770	Nodulin MtN3 family protein
Chr3	5085691	5086255	258	13.4741	134.375	AT3G15110;AT3G15111;AT3G15115	AT3G15110	unknown protein	AT3G15111	unknown protein	AT3G15115	unknown protein
Chr3	5216259	5216592	156	4.33285	23.4931	AT3G15460;AT3G15470	AT3G15460	Ribosomal RNA processing Brix domain protein	AT3G15470	Transducin/WD40 repeat-like superfamily protein
Chr3	5236550	5237111	284	14.9284	152.737	AT3G15500	AT3G15500	NAC domain containing protein 3 (NAC3)
Chr3	5293076	5293301	138	3.23813	10.6468	AT3G15610;AT3G15620	AT3G15610	Transducin/WD40 repeat-like superfamily protein	AT3G15620	UV REPAIR DEFECTIVE 3 (UVR3)
Chr3	5470354	5470595	161	3.53276	11.8901	AT3G16140;AT3G16150	AT3G16140	photosystem I subunit H-1 (PSAH-1)	AT3G16150	N-terminal nucleophile aminohydrolases (Ntn hydrolases) superfamily protein
Chr3	5920183	5920571	123	5.39774	27.7137	AT3G17330;AT3G17340	AT3G17330	evolutionarily conserved C-terminal region 6 (ECT6)	AT3G17340	ARM repeat superfamily protein
Chr3	6380700	6380968	114	3.58782	13.0884	AT3G18550	AT3G18550	BRANCHED 1 (BRC1)
Chr3	7861895	7862026	71	2.29286	11.8843	NA	NA
Chr3	7880150	7880450	176	4.62171	25.1341	AT3G22275;AT3G22290	AT3G22275	unknown protein	AT3G22290	Endoplasmic reticulum vesicle transporter protein
Chr3	8590779	8591021	67	3.53276	11.8901	AT3G23810	AT3G23810	S-adenosyl-l-homocysteine (SAH) hydrolase 2 (SAHH2)
Chr3	11056404	11056616	104	3.44049	11.621	NA	NA
Chr3	11418957	11419076	52	2.66585	11.8743	NA	NA
Chr3	11422229	11422438	93	3.17363	15.4009	NA	NA
Chr3	11593241	11593406	79	1.80297	20.4603	AT3G29760;AT3G29763	AT3G29760	Haloacid dehalogenase-like hydrolase (HAD) superfamily protein	AT3G29763	General transcription factor 2-related zinc finger protein
Chr3	12484376	12484639	62	4.70639	32.2191	NA	NA
Chr3	12511939	12512401	377	6.83821	43.5808	NA	NA
Chr3	12512506	12512727	113	7.82265	60.331	NA	NA
Chr3	12512990	12513615	545	7.33861	49.6468	NA	NA
Chr3	12614883	12615199	174	4.02589	15.2828	NA	NA
Chr3	12859844	12860112	158	3.69726	14.7139	NA	NA
Chr3	13534078	13534218	83	1.82554	20.6836	NA	NA
Chr3	13539722	13540169	391	1.52667	12.0024	NA	NA
Chr3	13587503	13587763	177	1.63321	14.9132	NA	NA
Chr3	13588814	13589623	76	1.59926	14.492	NA	NA
Chr3	13633058	13633230	46	2.41567	16.2117	NA	NA
Chr3	13705631	13705775	88	1.48996	9.61847	NA	NA
Chr3	13712979	13713101	74	2.268	25.1754	NA	NA
Chr3	13737574	13737695	60	2.30165	14.2857	NA	NA
Chr3	13816219	13816351	59	1.74019	15.2539	NA	NA
Chr3	14175587	14175717	61	1.79462	14.7601	NA	NA
Chr3	14191733	14192021	183	1.4678	10.2826	NA	NA
Chr3	14192167	14192609	375	1.45492	9.90617	NA	NA
Chr3	14193561	14193825	40	1.48414	10.6908	AT3G41761	AT3G41761	0
Chr3	14207480	14207612	50	1.50226	9.30417	NA	NA
Chr3	15986578	15986893	198	5.33461	30.6512	AT3G44310	AT3G44310	nitrilase 1 (NIT1)
Chr3	16301532	16301937	286	4.18628	19.3008	AT3G44755	AT3G44755	unknown protein
Chr3	16837854	16838101	67	3.03795	9.85331	AT3G45810	AT3G45810	ferric reductase-like transmembrane component family protein
Chr3	17221438	17221629	95	3.48379	11.6874	AT3G46740;AT3G46750;AT3G46760;AT3G46770	AT3G46740	translocon at the outer envelope membrane of chloroplasts 75-III (TOC75-III)	AT3G46750	unknown protein	AT3G46760	Protein kinase superfamily protein	AT3G46770	AP2/B3-like transcriptional factor family protein
Chr3	17393718	17393844	49	2.42371	13.6707	NA	NA
Chr3	18092878	18093323	225	6.76109	53.5545	AT3G48780;AT3G48790	AT3G48780	serine palmitoyltransferase 1 (SPT1)	AT3G48790	Pyridoxal phosphate (PLP)-dependent transferases superfamily protein
Chr3	18761600	18761807	143	3.2111	13.1415	AT3G50560	AT3G50560	NAD(P)-binding Rossmann-fold superfamily protein
Chr3	18763146	18763640	285	4.94485	32.2327	AT3G50560	AT3G50560	NAD(P)-binding Rossmann-fold superfamily protein
Chr3	18782180	18782439	103	2.9094	9.98974	AT3G50610	AT3G50610	unknown protein
Chr3	19092297	19092495	88	4.20505	35.6361	AT3G51450;AT3G51460	AT3G51450	Calcium-dependent phosphotriesterase superfamily protein	AT3G51460	ROOT HAIR DEFECTIVE4 (RHD4)
Chr3	19184610	19184927	123	3.64766	12.4889	AT3G51710;AT3G51720;AT3G51730	AT3G51710	D-mannose binding lectin protein with Apple-like carbohydrate-binding domain	AT3G51720	Plant protein of unknown function (DUF827)	AT3G51730	saposin B domain-containing protein
Chr3	19230733	19231058	202	3.8035	16.1189	AT3G51840;AT3G51850	AT3G51840	acyl-CoA oxidase 4 (ACX4)	AT3G51850	calcium-dependent protein kinase 13 (CPK13)
Chr3	19581077	19581267	97	3.87746	14.3448	AT3G52840	AT3G52840	beta-galactosidase 2 (BGAL2)
Chr3	19836880	19837421	270	5.47649	27.0559	AT3G53500;AT3G53510	AT3G53500	RSZ32	AT3G53510	ABC-2 type transporter family protein
Chr3	20120905	20121492	343	6.88364	43.8134	AT3G54340;AT3G54350	AT3G54340	APETALA 3 (AP3)	AT3G54350	embryo defective 1967 (emb1967)
Chr3	20379041	20379390	135	3.36502	17.5494	AT3G54990;AT3G55000	AT3G54990	SCHLAFMUTZE (SMZ)	AT3G55000	TONNEAU 1A (TON1A)
Chr3	20987895	20988485	334	15.3744	151.461	AT3G56660;AT3G56670	AT3G56660	basic region/leucine zipper motif protein 49 (BZIP49)	AT3G56670	BEST Arabidopsis thaliana protein match is: F-box and associated interaction domains-containing protein (TAIR:AT1G32420.1)
Chr3	21153543	21153902	164	4.10249	16.4259	AT3G57140;AT3G57150	AT3G57140	sugar-dependent 1-like (SDP1-LIKE)	AT3G57150	homologue of NAP57 (NAP57)
Chr3	21177345	21177539	77	3.99236	14.9826	AT3G57220;AT3G57230	AT3G57220	Glycosyl transferase family 4 protein	AT3G57230	AGAMOUS-like 16 (AGL16)
Chr3	21233479	21233695	159	2.5422	9.30029	AT3G57390	AT3G57390	AGAMOUS-like 18 (AGL18)
Chr3	22141140	22141409	104	3.55751	12.1146	AT3G59926;AT3G59930;AT3G59940	AT3G59926	tRNA-Asp (anticodon: GTC)	AT3G59930	FUNCTIONS IN: molecular_function unknown	AT3G59940	Galactose oxidase/kelch repeat superfamily protein
Chr3	22197322	22197847	304	9.16286	65.7016	AT3G60110	AT3G60110	DNA-binding bromodomain-containing protein
Chr3	22320594	22320818	106	3.18806	9.60008	AT3G60380;AT3G60390	AT3G60380	FUNCTIONS IN: molecular_function unknown	AT3G60390	homeobox-leucine zipper protein 3 (HAT3)
Chr3	23417161	23417316	111	3.32098	10.3343	AT3G63410;AT3G63420	AT3G63410	ALBINO OR PALE GREEN MUTANT 1 (APG1)	AT3G63420	Ggamma-subunit 1 (GG1)
Chr4	1254284	1254621	199	3.76256	13.0978	AT4G02810	AT4G02810	Protein of unknown function (DUF3049)
Chr4	1494648	1495224	343	12.1344	113.815	AT4G03390	AT4G03390	STRUBBELIG-receptor family 3 (SRF3)
Chr4	1667906	1668271	312	2.76012	15.0595	NA	NA
Chr4	1796353	1796506	86	4.52253	22.4264	NA	NA
Chr4	1799660	1799848	87	3.4807	24.7275	NA	NA
Chr4	1800566	1800825	200	3.13229	12.61	NA	NA
Chr4	1803827	1803996	90	3.68394	17.6647	NA	NA
Chr4	2362110	2362475	282	6.3495	70.0532	NA	NA
Chr4	2869516	2869756	131	3.59569	13.3782	NA	NA
Chr4	3054380	3054779	339	1.54164	12.4784	NA	NA
Chr4	3054928	3055297	94	1.50808	9.96797	NA	NA
Chr4	3055473	3055655	99	1.59858	13.4854	NA	NA
Chr4	3055880	3056169	187	1.46985	9.30234	NA	NA
Chr4	3056846	3057269	182	1.54855	11.2414	NA	NA
Chr4	3058849	3059077	165	1.48989	10.1408	NA	NA
Chr4	3059343	3059741	172	1.5462	12.0519	NA	NA
Chr4	3060340	3060735	193	1.59833	13.1496	NA	NA
Chr4	3060834	3061191	258	1.59479	13.8565	NA	NA
Chr4	3438036	3438157	81	3.0944	13.2847	NA	NA
Chr4	3438460	3438583	63	2.38081	15.2759	NA	NA
Chr4	3950550	3950752	143	1.4503	9.51212	NA	NA
Chr4	3951813	3951944	89	1.57561	13.2466	NA	NA
Chr4	3955324	3955571	55	1.58481	12.587	NA	NA
Chr4	3966397	3966640	174	1.53898	12.0959	NA	NA
Chr4	3970935	3971290	104	1.45875	9.65513	NA	NA
Chr4	3974692	3974851	92	1.61731	14.4205	NA	NA
Chr4	3976088	3976260	60	1.5366	11.0458	NA	NA
Chr4	3976424	3976753	213	1.48996	9.61847	NA	NA
Chr4	3979195	3979497	231	1.76003	16.7286	NA	NA
Chr4	3982442	3982614	91	1.47068	9.8212	NA	NA
Chr4	3984369	3984726	97	1.48693	10.4988	NA	NA
Chr4	3999363	3999523	52	1.48996	9.61847	NA	NA
Chr4	4001136	4001289	70	1.77611	19.0995	NA	NA
Chr4	4002226	4002363	45	1.76199	17.9391	NA	NA
Chr4	4003800	4004148	256	1.70868	17.3604	NA	NA
Chr4	4006159	4006325	97	1.49958	10.651	NA	NA
Chr4	4007132	4007386	202	1.57307	12.7048	NA	NA
Chr4	4008994	4009237	57	1.60708	9.71363	NA	NA
Chr4	4009701	4009858	106	1.52651	11.5737	NA	NA
Chr4	4010188	4010461	63	1.5786	10.5121	NA	NA
Chr4	4099237	4099586	163	4.53239	23.7518	NA	NA
Chr4	4547881	4548031	55	5.09073	25.0248	NA	NA
Chr4	4737455	4737602	63	3.43263	11.4739	NA	NA
Chr4	5128834	5129084	147	3.17684	9.64882	NA	NA
Chr4	5498450	5498671	59	3.42072	12.5672	AT4G08620	AT4G08620	sulphate transporter 1
Chr4	5581774	5582115	228	5.53408	48.2157	NA	NA
Chr4	5582632	5583283	586	4.00403	22.4869	NA	NA
Chr4	5583504	5584336	187	5.75455	79.0512	NA	NA
Chr4	5584465	5584697	79	4.98052	38.2858	AT4G08760	AT4G08760	BEST Arabidopsis thaliana protein match is: nucleolin like 1 (TAIR:AT1G48920.1)
Chr4	5584859	5585086	102	6.25629	70.9115	AT4G08760	AT4G08760	BEST Arabidopsis thaliana protein match is: nucleolin like 1 (TAIR:AT1G48920.1)
Chr4	5585578	5585997	78	3.73035	16.7741	AT4G08760	AT4G08760	BEST Arabidopsis thaliana protein match is: nucleolin like 1 (TAIR:AT1G48920.1)
Chr4	5586112	5586432	256	2.50508	10.142	AT4G08760	AT4G08760	BEST Arabidopsis thaliana protein match is: nucleolin like 1 (TAIR:AT1G48920.1)
Chr4	6530939	6531308	251	4.56686	19.6946	NA	NA
Chr4	7312430	7312749	84	3.46062	13.6831	AT4G12300;AT4G12310	AT4G12300	cytochrome P450, family 706, subfamily A, polypeptide 4 (CYP706A4)	AT4G12310	cytochrome P450, family 706, subfamily A, polypeptide 5 (CYP706A5)
Chr4	7349206	7349425	76	3.18806	9.60008	AT4G12420	AT4G12420	SKU5
Chr4	8435222	8435779	277	4.50011	22.1168	AT4G14720	AT4G14720	TIFY domain/Divergent CCT motif family protein
Chr4	8979478	8979798	158	3.70781	14.9013	AT4G15765;AT4G15770;AT4G15775;AT4G15780;AT4G15790	AT4G15765	FAD/NAD(P)-binding oxidoreductase family protein	AT4G15770	RNA binding	AT4G15775	tRNA-Lys (anticodon: CTT)	AT4G15780	vesicle-associated membrane protein 724 (VAMP724)
Chr4	9390777	9391086	115	5.48606	27.0995	AT4G16680	AT4G16680	P-loop containing nucleoside triphosphate hydrolases superfamily protein
Chr4	9391715	9392002	107	5.02357	25.8942	AT4G16680;AT4G16690;AT4G16695	AT4G16680	P-loop containing nucleoside triphosphate hydrolases superfamily protein	AT4G16690	methyl esterase 16 (MES16)	AT4G16695	unknown protein
Chr4	11081115	11081251	66	3.57631	14.2591	AT4G20620;AT4G20630	AT4G20620	Protein with domains of unknown function (DUF26 and DUF1204)	AT4G20630	Protein with domains of unknown function (DUF26 and DUF1204)
Chr4	11097954	11098143	86	5.24709	25.5186	AT4G20690;AT4G20700	AT4G20690	unknown protein	AT4G20700	CONTAINS InterPro DOMAIN/s: Protein of unknown function DUF1204 (InterPro:IPR009596)
Chr4	11604303	11604707	305	4.40524	20.2058	AT4G21870;AT4G21880	AT4G21870	HSP20-like chaperones superfamily protein	AT4G21880	Pentatricopeptide repeat (PPR) superfamily protein
Chr4	12379951	12380289	148	5.25626	25.5605	AT4G23760	AT4G23760	Cox19-like CHCH family protein
Chr4	12393516	12393970	218	6.52016	37.7312	AT4G23810	AT4G23810	WRKY53
Chr4	13016070	13016467	149	4.21131	19.4272	AT4G25450;AT4G25470	AT4G25450	non-intrinsic ABC protein 8 (NAP8)	AT4G25470	C-repeat/DRE binding factor 2 (CBF2)
Chr4	13021036	13021740	415	10.6935	100.21	AT4G25480;AT4G25490	AT4G25480	dehydration response element B1A (DREB1A)	AT4G25490	C-repeat/DRE binding factor 1 (CBF1)
Chr4	13023215	13024073	357	11.7409	148.071	AT4G25490;AT4G25500	AT4G25490	C-repeat/DRE binding factor 1 (CBF1)	AT4G25500	arginine/serine-rich splicing factor 35 (RSP35)
Chr4	13080137	13080482	195	3.47774	12.596	AT4G25640;AT4G25650	AT4G25640	detoxifying efflux carrier 35 (DTX35)	AT4G25650	ACD1-like (ACD1-LIKE)
Chr4	13709343	13709674	152	3.87746	14.3448	AT4G27410;AT4G27415	AT4G27410	RESPONSIVE TO DESICCATION 26 (RD26)	AT4G27415	unknown protein
Chr4	13854077	13854582	219	4.99737	69.292	AT4G27800;AT4G27810	AT4G27800	thylakoid-associated phosphatase 38 (TAP38)	AT4G27810	unknown protein
Chr4	14790229	14790408	104	4.09608	17.5373	AT4G30200	AT4G30200	vernalization5/VIN3-like (VEL1)
Chr4	15231219	15231359	89	3.76756	13.8746	AT4G31380;AT4G31390	AT4G31380	FPF1-like protein 1 (FLP1)	AT4G31390	Protein kinase superfamily protein
Chr4	15613607	15613868	127	3.44752	15.3445	AT4G32340	AT4G32340	Tetratricopeptide repeat (TPR)-like superfamily protein
Chr4	16154604	16154855	143	3.87746	14.3448	AT4G33625;AT4G33630	AT4G33625	FUNCTIONS IN: molecular_function unknown	AT4G33630	EXECUTER1 (EX1)
Chr4	16345053	16345314	64	3.70781	14.9013	AT4G34131;AT4G34135	AT4G34131	UDP-glucosyl transferase 73B3 (UGT73B3)	AT4G34135	UDP-glucosyltransferase 73B2 (UGT73B2)
Chr4	16594247	16594693	214	5.83076	30.2583	AT4G34780;AT4G34790;AT4G34800	AT4G34780	SAUR-like auxin-responsive protein family	AT4G34790	SAUR-like auxin-responsive protein family	AT4G34800	SAUR-like auxin-responsive protein family
Chr4	16980323	16980759	177	4.91898	29.7422	AT4G35830;AT4G35837;AT4G35840	AT4G35830	aconitase 1 (ACO1)	AT4G35837	unknown protein	AT4G35840	RING/U-box superfamily protein
Chr4	17319696	17320169	201	9.64084	84.633	NA	NA
Chr4	17395602	17396106	251	5.77399	61.3385	AT4G36910	AT4G36910	LOSS OF THE TIMING OF ET AND JA BIOSYNTHESIS 2 (LEJ2)
Chr4	17408684	17409095	267	3.69726	14.7139	NA	NA
Chr5	74997	75466	273	8.10973	64.0662	AT5G01190;AT5G01200	AT5G01190	laccase 10 (LAC10)	AT5G01200	Duplicated homeodomain-like superfamily protein
Chr5	259731	260280	308	6.33535	36.84	AT5G01690;AT5G01700	AT5G01690	cation/H+ exchanger 27 (CHX27)	AT5G01700	Protein phosphatase 2C family protein
Chr5	967180	967402	109	3.3713	13.1186	AT5G03690;AT5G03700	AT5G03690	Aldolase superfamily protein	AT5G03700	D-mannose binding lectin protein with Apple-like carbohydrate-binding domain
Chr5	1855600	1856104	272	6.14572	55.1654	AT5G06125;AT5G06130;AT5G06140	AT5G06125	tRNA-Leu (anticodon: TAG)	AT5G06130	chaperone protein dnaJ-related	AT5G06140	sorting nexin 1 (SNX1)
Chr5	1891890	1892120	117	3.30296	10.1563	AT5G06250	AT5G06250	AP2/B3-like transcriptional factor family protein
Chr5	2176183	2176752	284	7.80606	56.1343	AT5G07010	AT5G07010	sulfotransferase 2A (ST2A)
Chr5	2177491	2177653	102	3.53276	11.8901	AT5G07010	AT5G07010	sulfotransferase 2A (ST2A)
Chr5	2561092	2561581	249	6.06056	32.6948	AT5G07990;AT5G08000	AT5G07990	TRANSPARENT TESTA 7 (TT7)	AT5G08000	glucan endo-1,3-beta-glucosidase-like protein 3 (E13L3)
Chr5	3253144	3253279	64	2.18835	28.7156	AT5G10336;AT5G10340	AT5G10336	unknown protein	AT5G10340	F-box family protein
Chr5	3782910	3783100	114	3.0977	9.23779	AT5G11730;AT5G11740	AT5G11730	Core-2/I-branching beta-1,6-N-acetylglucosaminyltransferase family protein	AT5G11740	arabinogalactan protein 15 (AGP15)
Chr5	3865547	3865911	162	4.16185	18.1851	AT5G11970;AT5G11977	AT5G11970	Protein of unknown function (DUF3511)	AT5G11977	MIR156E; miRNA
Chr5	4279481	4279806	168	3.57926	15.9559	AT5G13340;AT5G13350	AT5G13340	unknown protein	AT5G13350	Auxin-responsive GH3 family protein
Chr5	4450884	4451259	205	2.82567	9.49879	AT5G13780;AT5G13790;AT5G13800	AT5G13780	Acyl-CoA N-acyltransferases (NAT) superfamily protein	AT5G13790	AGAMOUS-like 15 (AGL15)	AT5G13800	pheophytinase (PPH)
Chr5	4787600	4788110	272	7.97741	57.0471	AT5G14800	AT5G14800	pyrroline-5- carboxylate (P5C) reductase (P5CR)
Chr5	4800560	4800925	201	5.25626	25.5605	NA	NA
Chr5	5227406	5227773	230	3.76256	13.0978	AT5G16000;AT5G16010;AT5G16020	AT5G16000	NSP-interacting kinase 1 (NIK1)	AT5G16010	3-oxo-5-alpha-steroid 4-dehydrogenase family protein	AT5G16020	gamete-expressed 3 (GEX3)
Chr5	5961802	5961968	59	3.06552	9.28	AT5G18000;AT5G18005	AT5G18000	VERDANDI (VDD)	AT5G18005	tRNA-Trp (anticodon: CCA)
Chr5	5962218	5962390	82	3.69173	12.8042	AT5G18000;AT5G18005;AT5G18010	AT5G18000	VERDANDI (VDD)	AT5G18005	tRNA-Trp (anticodon: CCA)	AT5G18010	SAUR-like auxin-responsive protein family
Chr5	6458146	6458556	301	3.41786	10.7235	AT5G19190;AT5G19200;AT5G19210	AT5G19190	unknown protein	AT5G19200	NAD(P)-binding Rossmann-fold superfamily protein	AT5G19210	P-loop containing nucleoside triphosphate hydrolases superfamily protein
Chr5	6832972	6833190	86	3.43172	11.4701	AT5G20250	AT5G20250	DARK INDUCIBLE 10 (DIN10)
Chr5	7614520	7614656	54	3.46062	13.6831	NA	NA
Chr5	7833191	7833633	183	6.17546	34.35	AT5G23250;AT5G23260	AT5G23250	Succinyl-CoA ligase, alpha subunit	AT5G23260	TRANSPARENT TESTA16 (TT16)
Chr5	8004811	8005172	250	4.68176	20.4011	AT5G23730	AT5G23730	Transducin/WD40 repeat-like superfamily protein
Chr5	8133843	8133962	61	1.87944	17.6292	AT5G24060;AT5G24070	AT5G24060	Pentatricopeptide repeat (PPR) superfamily protein	AT5G24070	Peroxidase superfamily protein
Chr5	8455380	8455752	116	5.3109	30.0369	AT5G24680;AT5G24690	AT5G24680	Peptidase C78, ubiquitin fold modifier-specific peptidase 1/ 2	AT5G24690	INVOLVED IN: biological_process unknown
Chr5	8529426	8529652	97	4.28197	19.9597	AT5G24830	AT5G24830	Tetratricopeptide repeat (TPR)-like superfamily protein
Chr5	9133165	9133504	244	3.5564	19.7953	AT5G26146;AT5G26147	AT5G26146	0	AT5G26147	MIR156F; miRNA
Chr5	10107578	10107889	203	5.04752	27.6607	NA	NA
Chr5	10108352	10108506	95	4.18628	19.3008	NA	NA
Chr5	10109127	10109489	207	9.02186	86.8542	NA	NA
Chr5	10111409	10111553	79	4.80034	27.2538	NA	NA
Chr5	10112190	10112545	135	8.01	54.7477	NA	NA
Chr5	10356523	10356964	226	7.18773	48.8517	AT5G28410	AT5G28410	unknown protein
Chr5	11129399	11129560	102	6.6025	40.2372	NA	NA
Chr5	11144968	11145116	71	4.47107	30.5576	NA	NA
Chr5	11184582	11184884	76	1.7608	19.0722	NA	NA
Chr5	11185003	11185278	73	1.4544	9.87013	NA	NA
Chr5	11188209	11188749	64	1.63275	13.6656	NA	NA
Chr5	11240235	11240389	91	2.89587	10.5653	NA	NA
Chr5	11703909	11704362	223	1.458	9.34474	NA	NA
Chr5	11704573	11704715	80	1.61516	12.9574	NA	NA
Chr5	11705089	11705411	248	1.62403	14.9693	NA	NA
Chr5	11708101	11708407	189	1.4417	9.50336	NA	NA
Chr5	11723360	11723765	332	1.51132	11.1118	NA	NA
Chr5	11724263	11724650	233	1.46851	9.39847	NA	NA
Chr5	11726052	11726553	75	1.88526	22.9057	NA	NA
Chr5	11726683	11727265	432	1.4645	9.95739	NA	NA
Chr5	11727428	11728180	380	1.43474	9.27286	NA	NA
Chr5	11728275	11728410	74	1.53434	11.5711	NA	NA
Chr5	11728549	11728994	70	1.53775	12.4771	NA	NA
Chr5	11729121	11729489	95	1.57558	12.8129	NA	NA
Chr5	11729649	11729803	73	1.61943	13.8118	NA	NA
Chr5	11730428	11730582	77	1.58159	13.7813	NA	NA
Chr5	11730708	11730842	73	1.59882	13.8211	NA	NA
Chr5	11732540	11732720	63	1.51392	11.06	NA	NA
Chr5	11735119	11735292	83	1.65824	15.9285	NA	NA
Chr5	11754004	11754130	82	2.89587	10.5653	NA	NA
Chr5	11754438	11754862	344	2.40873	9.46621	NA	NA
Chr5	11758289	11758418	79	2.30376	10.5509	NA	NA
Chr5	11765787	11765944	77	1.87868	21.5613	NA	NA
Chr5	11849934	11850072	77	2.17692	9.90023	NA	NA
Chr5	11935255	11935378	42	1.93693	10.434	NA	NA
Chr5	12108439	12108581	58	2.40873	9.46621	NA	NA
Chr5	12873837	12873961	49	1.86542	12.5587	NA	NA
Chr5	13074683	13074922	77	3.91721	14.6622	NA	NA
Chr5	14755581	14755739	72	3.87746	14.3448	AT5G37260	AT5G37260	REVEILLE 2 (RVE2)
Chr5	14844165	14844302	61	4.60726	21.3662	AT5G37430;AT5G37440	AT5G37430	Family of unknown function (DUF577)	AT5G37440	Chaperone DnaJ-domain superfamily protein
Chr5	15460370	15460912	279	5.98358	33.9939	AT5G38600;AT5G38610	AT5G38600	Proline-rich spliceosome-associated (PSP) family protein / zinc knuckle (CCHC-type) family protein	AT5G38610	Plant invertase/pectin methylesterase inhibitor superfamily protein
Chr5	16440670	16440935	174	3.64766	12.4889	AT5G41070;AT5G41071;AT5G41080	AT5G41070	dsRNA-binding protein 5 (DRB5)	AT5G41071	unknown protein	AT5G41080	PLC-like phosphodiesterases superfamily protein
Chr5	18378908	18379063	102	3.88997	15.6198	NA	NA
Chr5	19915740	19916058	213	5.14136	24.0496	AT5G49130;AT5G49138	AT5G49130	MATE efflux family protein	AT5G49138	Potential natural antisense gene, locus overlaps with AT5G49130
Chr5	20014713	20015159	262	4.16185	18.1851	AT5G49360	AT5G49360	beta-xylosidase 1 (BXL1)
Chr5	20020745	20020891	79	3.18806	9.60008	AT5G49370	AT5G49370	Pleckstrin homology (PH) domain superfamily protein
Chr5	21061456	21061690	109	3.53276	11.8901	NA	NA
Chr5	21240358	21240842	211	9.04796	64.7036	AT5G52310	AT5G52310	LOW-TEMPERATURE-INDUCED 78 (LTI78)
Chr5	21692578	21692998	177	6.78192	41.1252	AT5G53450;AT5G53451	AT5G53450	OBP3-responsive gene 1 (ORG1)	AT5G53451	unknown protein
Chr5	22369014	22369239	117	4.32894	17.7682	AT5G55110;AT5G55120;AT5G55125	AT5G55110	Stigma-specific Stig1 family protein	AT5G55120	VITAMIN C DEFECTIVE 5 (VTC5)	AT5G55125	Ribosomal protein L31
Chr5	23388372	23388726	156	4.1014	16.4211	AT5G57710	AT5G57710	Double Clp-N motif-containing P-loop nucleoside triphosphate hydrolases superfamily protein
Chr5	23391674	23391947	120	3.64503	12.4781	AT5G57720;AT5G57735	AT5G57720	AP2/B3-like transcriptional factor family protein	AT5G57735	expressed protein, 150178
Chr5	23762483	23762862	175	5.48606	27.0995	AT5G58840;AT5G58850	AT5G58840	Subtilase family protein	AT5G58850	myb domain protein 119 (MYB119)
Chr5	23785014	23785519	261	7.23025	62.9802	AT5G58900	AT5G58900	Homeodomain-like transcriptional regulator
Chr5	23954094	23954273	112	4.0959	15.5813	AT5G59380;AT5G59385;AT5G59390	AT5G59380	methyl-CPG-binding domain 6 (MBD6)	AT5G59385	tRNA-Gly (anticodon: TCC)	AT5G59390	XH/XS domain-containing protein
Chr5	23993115	23993441	99	3.88997	15.6198	AT5G59520;AT5G59530	AT5G59520	ZRT/IRT-like protein 2 (ZIP2)	AT5G59530	2-oxoglutarate (2OG) and Fe(II)-dependent oxygenase superfamily protein
Chr5	24010810	24011218	139	6.63506	38.5909	AT5G59590;AT5G59600;AT5G59610	AT5G59590	UDP-glucosyl transferase 76E2 (UGT76E2)	AT5G59600	Tetratricopeptide repeat (TPR)-like superfamily protein	AT5G59610	Chaperone DnaJ-domain superfamily protein
Chr5	24239583	24239830	122	4.33706	17.6238	AT5G60200	AT5G60200	TARGET OF MONOPTEROS 6 (TMO6)
Chr5	24476952	24477264	201	3.43263	11.4739	AT5G60840	AT5G60840	unknown protein
Chr5	24886767	24887119	235	3.76256	13.0978	AT5G61960;AT5G61970	AT5G61960	MEI2-like protein 1 (ML1)	AT5G61970	signal recognition particle-related / SRP-related
Chr5	24934919	24935147	109	3.19267	11.4765	AT5G62070;AT5G62080;AT5G62090	AT5G62070	IQ-domain 23 (IQD23)	AT5G62080	Bifunctional inhibitor/lipid-transfer protein/seed storage 2S albumin superfamily protein	AT5G62090	SEUSS-like 2 (SLK2)
Chr5	25086877	25087078	114	3.51221	11.8052	NA	NA
Chr5	26195400	26195595	84	2.82567	9.49879	AT5G65530;AT5G65533;AT5G65535;AT5G65540	AT5G65530	Protein kinase superfamily protein	AT5G65533	unknown protein	AT5G65535	tRNA-Arg (anticodon: CCT)	AT5G65540	unknown protein
Chr5	26363517	26363877	167	4.77235	21.9347	AT5G65910;AT5G65920	AT5G65910	BSD domain-containing protein	AT5G65920	ARM repeat superfamily protein
Chr5	26641501	26641689	77	3.18806	9.60008	AT5G66720;AT5G66730	AT5G66720	Protein phosphatase 2C family protein	AT5G66730	C2H2-like zinc finger protein
Chr5	26805500	26805874	188	5.15077	26.9903	AT5G67180	AT5G67180	target of early activation tagged (EAT) 3 (TOE3)
