# Supplementary material for: Combinatorial activities of SHORT VEGETATIVE PHASE and FLOWERING LOCUS C define distinct modes of flowering regulation in Arabidopsis
Source: Genome Biol. 2015 Feb 11;16(1):31. doi: 10.1186/s13059-015-0597-1 (PMC4378019; doi:10.1186/s13059-015-0597-1)
Supplement: Additional file 15: Table S6. — ChIP-seq quantitative comparison for SVP and FLC binding between wild-type (SVP:GFP FLC FRI; FLC SVP FRI) and mutant (SVP:GFP flc-3 FRI; FLC svp-41 FRI) genotypes. The table shows the log2 of the peak height score change for the list of genomic regions present in both genotypes (ubiquitous (UB)), peaks uniquely identified when both TFs were present (2TF), and peaks uniquely identified in the mutant (1TF). The genomic neighbourhood for any given gene was defined to encompass the 3 kb upstream region and 1 kb downstream region; peak summits overlapping these regions were associated with that gene (Additional file 13). [file 13059_2015_597_MOESM15_ESM.xlsx]

## Sheet: SVPGFP 2TF_peaks
chr	start	end	SVP_FLC	SVP_flc3	log2(ratio)	gene
Chr1	431068	431538	2.60908	1.68219	0.633201	AT1G02220
Chr1	466033	466991	2.78002	1.80249	0.625104	AT1G02330;AT1G02335;AT1G02340
Chr1	565366	565890	4.86046	2.58106	0.913129	AT1G02640
Chr1	1430201	1431287	3.28062	1.73206	0.92148	AT1G05010
Chr1	1587912	1588381	5.21633	2.26361	1.20441	AT1G05410;AT1G05420
Chr1	1953609	1953950	4.99447	1.95537	1.35289	AT1G06400;AT1G06410
Chr1	2190471	2191104	3.96334	1.62437	1.28684	AT1G07128;AT1G07135
Chr1	3076690	3077362	3.93671	2.13375	0.883599	AT1G09530
Chr1	3412935	3413327	2.70377	1.51887	0.831974	AT1G10390
Chr1	3546721	3547111	1.95347	1.22954	0.66792	AT1G10682
Chr1	3547582	3547940	2.98552	1.59877	0.90102	AT1G10682
Chr1	3663974	3664284	3.0808	2.56794	0.262694	AT1G10950;AT1G10960;AT1G10970
Chr1	3777280	3780785	3.44434	1.97265	0.804093	AT1G11260
Chr1	4082346	4082738	5.95218	4.65857	0.353531	AT1G12070;AT1G12080
Chr1	4089230	4090279	2.82417	1.82745	0.627995	AT1G12090
Chr1	4282078	4283173	3.01287	2.16728	0.475253	AT1G12570;AT1G12580
Chr1	4292059	4292565	4.54853	1.63509	1.47603	AT1G12610
Chr1	4326294	4326773	3.47515	2.30149	0.594507	AT1G12700;AT1G12710
Chr1	4524838	4525588	4.72167	2.41856	0.965149	AT1G13240;AT1G13245
Chr1	5067286	5067635	3.09156	1.87831	0.7189	AT1G14710;AT1G14720
Chr1	5138054	5138398	4.82658	3.0444	0.664843	AT1G14890;AT1G14900
Chr1	5776224	5776742	2.81869	2.16071	0.383519	AT1G16880;AT1G16890
Chr1	5945181	5945641	5.56352	1.66215	1.74295	AT1G17350;AT1G17360
Chr1	6174133	6174989	9.92376	2.5906	1.9376	AT1G17940;AT1G17950
Chr1	6425819	6426850	3.97878	2.17113	0.87388	AT1G18660;AT1G18670
Chr1	6443168	6443813	3.42479	2.12169	0.690802	AT1G18700
Chr1	6640762	6641337	2.70377	1.47628	0.873006	NA
Chr1	6861411	6861862	4.078	1.67056	1.28753	AT1G19835
Chr1	6862677	6863384	4.68302	2.57878	0.86075	AT1G19835
Chr1	7041637	7042951	2.71495	2.06493	0.394833	AT1G20330;AT1G20340;AT1G20350
Chr1	7065214	7065789	12.1772	3.25125	1.90512	AT1G20380
Chr1	7142874	7147221	2.44575	1.70749	0.5184	AT1G20620
Chr1	7178139	7179306	2.46933	1.87223	0.399362	AT1G20691;AT1G20693;AT1G20696
Chr1	7340180	7340613	4.08443	1.49653	1.44851	NA
Chr1	7653980	7654416	5.72952	2.89501	0.984846	AT1G21770;AT1G21780;AT1G21790
Chr1	8431865	8432456	5.90114	1.73846	1.76318	AT1G23860;AT1G23870
Chr1	8777154	8778284	2.05757	1.57877	0.382141	AT1G24822;AT1G24851;AT1G24880
Chr1	8933002	8933926	2.83606	1.9246	0.559329	AT1G25440
Chr1	8981252	8982132	3.0974	1.88794	0.714245	AT1G25560
Chr1	8983479	8984369	4.97577	1.72222	1.53065	AT1G25560
Chr1	9481707	9482660	1.97712	1.49342	0.40478	AT1G27290;AT1G27300
Chr1	9482846	9483427	3.35763	2.48006	0.437068	AT1G27290;AT1G27300
Chr1	9732391	9732715	3.70835	2.51233	0.561751	AT1G27921;AT1G27930
Chr1	9933137	9935150	3.41454	2.06851	0.723099	AT1G28327;AT1G28330
Chr1	10860399	10860776	6.85999	2.81332	1.28593	AT1G30630;AT1G30640
Chr1	11800324	11801103	2.39637	1.81254	0.402838	AT1G32640
Chr1	11807493	11807912	3.52861	2.14766	0.716334	NA
Chr1	11809742	11810124	6.40602	2.62609	1.28651	AT1G32650;AT1G32660
Chr1	12473572	12474045	5.29339	3.33004	0.668652	AT1G34245
Chr1	12866744	12867163	4.34177	2.69706	0.686896	AT1G35150;AT1G35160
Chr1	12896161	12896590	3.0453	1.86599	0.706643	AT1G35210
Chr1	16836902	16837696	4.13707	2.37976	0.797793	AT1G44350
Chr1	18296322	18296849	2.7859	1.64584	0.759319	AT1G49430
Chr1	18323177	18323719	3.62211	2.73401	0.405812	AT1G49500
Chr1	18973583	18973972	3.11146	1.64677	0.917953	NA
Chr1	19513008	19513435	5.65568	2.34335	1.27113	AT1G52390;AT1G52400
Chr1	19699043	19699632	5.56997	1.71424	1.7001	AT1G52890
Chr1	19847506	19848170	2.08939	1.9153	0.125511	AT1G53210;AT1G53220;AT1G53233
Chr1	20206483	20206939	3.24513	2.3912	0.440541	AT1G54120
Chr1	20309138	20310357	4.11429	2.6021	0.660967	AT1G54390;AT1G54410;AT1G54420
Chr1	20450913	20451386	4.85938	3.2449	0.582598	AT1G54820;AT1G54830
Chr1	20734068	20734446	2.50537	1.37605	0.864491	AT1G55530;AT1G55535;AT1G55540
Chr1	21043416	21045043	3.42864	1.76346	0.959228	AT1G56220
Chr1	21732062	21732672	6.12307	2.77096	1.14387	AT1G58520
Chr1	21741370	21742237	2.94816	2.13791	0.463614	NA
Chr1	21755537	21758286	2.45252	1.80585	0.441587	AT1G58602
Chr1	23020362	23020848	5.53512	2.81723	0.974337	AT1G62300;AT1G62301
Chr1	23021823	23022583	3.98473	2.4115	0.724551	AT1G62300;AT1G62301
Chr1	24016221	24016758	6.8646	2.723	1.33398	AT1G64625
Chr1	24252484	24253245	3.09303	2.56514	0.269983	AT1G65290;AT1G65295;AT1G65300
Chr1	24553727	24554426	4.22702	2.92825	0.529602	AT1G65950;AT1G65960
Chr1	24892009	24892613	5.45081	2.97018	0.87592	AT1G66730;AT1G66740;AT1G66750
Chr1	25047851	25049043	2.56127	1.556	0.719017	AT1G67080;AT1G67090
Chr1	25320117	25320487	4.25136	2.44322	0.799141	AT1G67560
Chr1	25401193	25401526	2.74486	1.79354	0.613923	AT1G67750
Chr1	25693718	25695902	2.49329	1.98942	0.325703	AT1G68490
Chr1	25708140	25709739	3.22881	2.06953	0.641699	AT1G68510;AT1G68520
Chr1	25735888	25737195	2.43809	1.85116	0.397322	AT1G68560
Chr1	25743886	25744208	2.87593	2.65109	0.117443	AT1G68570
Chr1	25877512	25877863	6.08569	5.28174	0.204408	AT1G68830;AT1G68840
Chr1	26037615	26038747	6.4754	1.9615	1.72301	AT1G69252;AT1G69260
Chr1	26097237	26097886	5.10101	2.09195	1.28593	AT1G69420;AT1G69430
Chr1	26317262	26317760	2.79546	1.85577	0.591068	AT1G69870
Chr1	26470609	26472241	3.37527	1.73383	0.96104	AT1G70280;AT1G70290
Chr1	26476119	26476883	7.34825	2.21071	1.73289	AT1G70290
Chr1	26779102	26779622	3.2737	1.28507	1.34908	NA
Chr1	26971002	26971301	4.36873	1.65501	1.40037	AT1G71696;AT1G71697;AT1G71700
Chr1	27053782	27054152	5.71441	2.31671	1.30253	AT1G71880
Chr1	27149570	27151548	2.77004	1.68297	0.718897	AT1G72150
Chr1	27192393	27192806	4.25699	2.11912	1.00637	AT1G72250
Chr1	27276483	27277399	10.7549	1.77932	2.5956	AT1G72450;AT1G72460
Chr1	27338555	27340221	2.8553	1.45471	0.972911	AT1G72600;AT1G72610;AT1G72620
Chr1	27629760	27630849	3.43518	2.74103	0.325668	AT1G73480
Chr1	27972723	27973138	3.37162	2.09771	0.684627	AT1G74430
Chr1	28280769	28283590	2.12415	1.70882	0.313885	AT1G75370;AT1G75380
Chr1	28467418	28467793	4.38891	2.42736	0.854475	AT1G75820
Chr1	28587111	28587721	2.50953	1.82284	0.461229	AT1G76170;AT1G76180;AT1G76185
Chr1	29353830	29354537	7.08251	2.86563	1.30541	AT1G78060;AT1G78070
Chr1	29354636	29355759	3.04624	1.60084	0.9282	AT1G78060;AT1G78070
Chr1	29359225	29359740	4.90681	3.43081	0.516236	AT1G78070
Chr1	29406595	29407056	3.58011	1.8197	0.976303	AT1G78140;AT1G78150;AT1G78160
Chr1	30083561	30084086	3.96619	1.41595	1.48598	AT1G79970;AT1G79980;AT1G79990
Chr1	30223969	30224376	3.11629	1.61823	0.945413	AT1G80390;AT1G80400
Chr2	179580	180710	4.62048	2.19136	1.07622	AT2G01420
Chr2	368467	369115	4.7185	1.34853	1.80694	AT2G01830
Chr2	379162	379666	3.499	2.12926	0.716591	NA
Chr2	385625	387068	2.57068	1.85423	0.47133	AT2G01850;AT2G01860
Chr2	387227	387949	4.91054	3.04383	0.689994	AT2G01850;AT2G01860
Chr2	509432	510115	3.22849	2.71435	0.250253	AT2G02070
Chr2	587545	588228	4.33694	2.22882	0.960397	AT2G02220
Chr2	884104	884641	4.9898	1.79804	1.47256	AT2G03020
Chr2	1012713	1013016	2.60137	1.31037	0.989297	AT2G03330
Chr2	1037658	1038351	3.81232	1.98534	0.941283	AT2G03420;AT2G03430;AT2G03440;AT2G03445
Chr2	1049992	1050504	3.91087	2.5949	0.591811	AT2G03470;AT2G03480
Chr2	1082418	1083490	3.35762	2.33079	0.52662	AT2G03565
Chr2	1263536	1264164	3.97241	2.3172	0.777632	NA
Chr2	1602311	1602711	3.44358	1.90094	0.857196	NA
Chr2	1822198	1823288	3.76421	2.26159	0.73501	AT2G05100
Chr2	2026847	2027525	2.87665	2.05725	0.483673	AT2G05520;AT2G05530
Chr2	2331844	2332514	3.14054	1.95305	0.685284	AT2G06000;AT2G06002;AT2G06005
Chr2	4005651	4006111	3.94419	2.24213	0.814859	NA
Chr2	6522628	6523309	3.09382	1.65677	0.901016	NA
Chr2	6523988	6525028	2.7377	1.45988	0.907115	NA
Chr2	6892088	6892661	3.56748	2.1127	0.755817	AT2G15820;AT2G15830
Chr2	6917102	6918168	3.53519	2.35128	0.588341	AT2G15880
Chr2	6946075	6946813	4.90681	3.11351	0.656243	AT2G15950;AT2G15960
Chr2	6947545	6948263	2.41061	2.06314	0.224557	AT2G15950;AT2G15960;AT2G15970
Chr2	7955822	7956490	2.61762	1.50231	0.801073	AT2G18300;AT2G18310;AT2G18320
Chr2	8911065	8913504	2.92585	1.65898	0.818559	AT2G20670
Chr2	9770454	9770812	4.09211	2.51317	0.703337	AT2G22950;AT2G22955;AT2G22960
Chr2	9789880	9790685	3.88374	2.54512	0.609713	AT2G22990;AT2G23000
Chr2	9905700	9906750	3.36195	1.84901	0.862545	AT2G23290
Chr2	9975964	9976371	4.00978	2.42735	0.724141	AT2G23420;AT2G23430
Chr2	10438822	10439682	3.27133	2.00389	0.707074	AT2G24570
Chr2	10440292	10440995	3.75907	2.28663	0.717153	AT2G24570
Chr2	10628261	10628669	3.59371	2.17731	0.722927	AT2G24990;AT2G25000
Chr2	10836127	10836667	8.31382	1.98313	2.06773	AT2G25460;AT2G25470
Chr2	11042958	11043714	4.81471	1.815	1.40748	AT2G25900
Chr2	11163847	11164355	4.44288	2.38883	0.895191	AT2G26230
Chr2	11273979	11274665	4.02144	1.96775	1.03117	AT2G26510
Chr2	11689086	11689469	3.70928	3.37133	0.137821	AT2G27315
Chr2	11940582	11941826	5.62289	2.51233	1.16229	AT2G28050;AT2G28056
Chr2	11947343	11947791	4.16475	2.55183	0.706698	NA
Chr2	11952053	11952439	3.47063	2.0055	0.791236	AT2G28060
Chr2	12227992	12228892	3.56527	1.80277	0.983796	AT2G28550
Chr2	12232660	12233279	3.96842	2.56461	0.629825	NA
Chr2	12413633	12414595	2.7213	1.56603	0.797184	AT2G28900
Chr2	12585419	12585763	3.06818	1.98405	0.628935	AT2G29263;AT2G29290;AT2G29300
Chr2	12684838	12685655	2.96335	1.56647	0.919712	AT2G29670
Chr2	13659039	13661132	3.54839	2.20669	0.685281	AT2G32150;AT2G32160
Chr2	14489443	14489844	3.19171	1.88168	0.762308	AT2G34340
Chr2	14851219	14852300	2.92909	1.67501	0.806283	AT2G35260
Chr2	15140183	15140903	3.13106	1.5514	1.01308	NA
Chr2	15287814	15288265	3.30019	1.87375	0.816621	AT2G36420;AT2G36430
Chr2	15608385	15608807	4.2616	2.55875	0.735956	AT2G37150;AT2G37160
Chr2	15941230	15941643	3.8721	1.82704	1.08361	NA
Chr2	16292351	16293789	2.72634	2.13982	0.349476	AT2G39010;AT2G39020
Chr2	16467101	16467502	2.3638	1.50119	0.655001	AT2G39435;AT2G39440
Chr2	16876748	16877378	3.04418	1.89477	0.684031	AT2G40420
Chr2	17504435	17505026	3.85602	2.56221	0.589724	AT2G41940
Chr2	17541934	17542963	3.74772	1.93554	0.953277	AT2G42030;AT2G42040
Chr2	17615786	17616225	3.41132	2.60298	0.390166	AT2G42280;AT2G42290
Chr2	17887122	17887855	2.4027	1.54029	0.641455	AT2G43010
Chr2	17888934	17889818	3.84633	2.91874	0.398137	AT2G43010;AT2G43018;AT2G43020
Chr2	17940274	17940920	3.38992	1.77499	0.93344	NA
Chr2	18625487	18626039	3.31948	2.17604	0.609252	AT2G45170;AT2G45180
Chr2	18626488	18627305	2.1195	1.26987	0.739043	AT2G45180
Chr2	18890047	18890494	2.49424	1.50265	0.731091	AT2G45900
Chr2	19017900	19018691	2.82961	2.46506	0.19898	AT2G46320;AT2G46330
Chr2	19018920	19020123	3.10581	2.44534	0.344935	AT2G46320;AT2G46330
Chr2	19100859	19101236	2.62653	1.74004	0.594038	AT2G46520
Chr2	19242583	19243138	3.7964	2.5336	0.583443	AT2G46810;AT2G46820;AT2G46830
Chr2	19466909	19468265	6.60645	1.66485	1.98848	AT2G47440
Chr3	195653	196067	5.68991	2.95311	0.946171	AT3G01490;AT3G01500
Chr3	611026	611526	13.665	2.89537	2.23867	AT3G02810;AT3G02820;AT3G02830
Chr3	664851	665316	4.69817	1.91209	1.29695	AT3G02950
Chr3	1287757	1290500	4.14556	2.77339	0.579916	AT3G04720;AT3G04721;AT3G04730
Chr3	1358101	1358869	3.80697	2.17352	0.80861	AT3G04910;AT3G04920
Chr3	1608752	1609140	6.67328	3.21961	1.05151	AT3G05540;AT3G05545
Chr3	1652712	1653250	25.1337	2.17839	3.52829	AT3G05660;AT3G05670
Chr3	1754756	1756535	3.77734	2.31738	0.704876	AT3G05860;AT3G05870;AT3G05880
Chr3	1846808	1847167	4.56738	1.07089	2.09256	AT3G06120;AT3G06125
Chr3	1959008	1960498	4.83971	1.58031	1.61471	AT3G06430
Chr3	1975883	1976261	4.45659	2.75029	0.696356	AT3G06440;AT3G06450
Chr3	2484201	2484717	2.9821	1.92816	0.629104	AT3G07770;AT3G07780
Chr3	2888887	2890120	3.02434	2.24755	0.428267	AT3G09390
Chr3	3502323	3502813	4.25699	2.41879	0.815548	AT3G11170;AT3G11180
Chr3	3718122	3718509	3.2597	1.67817	0.95785	AT3G11750;AT3G11760
Chr3	4119241	4119728	4.03457	1.23253	1.71079	NA
Chr3	4511107	4514855	3.29153	1.61399	1.02813	AT3G13750
Chr3	4732797	4733188	5.8234	4.26233	0.450219	AT3G14220
Chr3	5085796	5086347	5.74881	1.52597	1.91354	AT3G15110;AT3G15111;AT3G15115
Chr3	5212969	5214693	3.42003	1.96813	0.797183	AT3G15440;AT3G15450;AT3G15460
Chr3	5470356	5470722	3.14777	1.71375	0.877173	AT3G16140;AT3G16150
Chr3	5505982	5507466	3.45924	1.97311	0.809984	AT3G16240;AT3G16250
Chr3	5920172	5920473	5.10158	4.58036	0.155483	AT3G17330;AT3G17340
Chr3	6151908	6152348	3.16648	1.96271	0.690033	AT3G17970;AT3G17980;AT3G17998;AT3G18000
Chr3	6380548	6381328	3.38204	1.97576	0.775486	AT3G18550
Chr3	6393580	6394107	2.92006	2.25233	0.37458	AT3G18560
Chr3	6617546	6617969	5.44958	3.7506	0.539024	AT3G19140;AT3G19150
Chr3	6771127	6771468	4.07267	1.81469	1.16625	AT3G19515;AT3G19520
Chr3	6771691	6772532	2.58312	1.68219	0.618774	AT3G19515;AT3G19520
Chr3	7643777	7644347	2.46532	1.34853	0.870387	AT3G21700
Chr3	7880147	7880482	4.21014	2.82348	0.576394	AT3G22275;AT3G22290
Chr3	8308874	8309182	6.29556	1.75995	1.8388	AT3G23250;AT3G23255
Chr3	9132518	9133112	3.12374	1.3897	1.1685	AT3G25070
Chr3	9713778	9714261	2.98866	1.85238	0.690119	AT3G26510;AT3G26511
Chr3	9721892	9723303	3.93612	1.83448	1.1014	AT3G26520
Chr3	10094742	10095088	4.74211	2.15414	1.13842	AT3G27325
Chr3	10434633	10434994	4.11429	2.2982	0.840139	AT3G28040
Chr3	11097141	11097580	2.76192	1.59504	0.792079	NA
Chr3	11386776	11387340	6.72674	2.41997	1.47492	NA
Chr3	13633070	13633245	1.68605	1.46605	0.201713	NA
Chr3	15986576	15986950	10.1179	1.66158	2.60628	AT3G44310
Chr3	15988784	15989584	1.88867	1.30503	0.533288	AT3G44310
Chr3	16787497	16788111	2.28545	1.05389	1.11675	AT3G45720;AT3G45730
Chr3	17127853	17128278	2.62677	1.51128	0.797519	AT3G46510;AT3G46520
Chr3	17152424	17153109	5.53348	2.75029	1.0086	AT3G46590
Chr3	17223642	17224164	4.05344	1.73889	1.22098	AT3G46760;AT3G46770
Chr3	17439836	17441613	2.5279	1.27591	0.986413	AT3G47340;AT3G47341
Chr3	18096634	18097059	3.50977	1.88794	0.894564	AT3G48800;AT3G48810
Chr3	18700438	18700841	3.40799	2.28351	0.577668	AT3G50380;AT3G50390
Chr3	19453193	19453534	6.33489	3.11847	1.02248	AT3G52480
Chr3	19580936	19581709	3.39824	1.66754	1.02707	AT3G52840
Chr3	19818712	19819769	2.52871	1.66319	0.604449	AT3G53460
Chr3	19989916	19990951	2.31818	1.76443	0.39379	AT3G53980;AT3G53990
Chr3	20686457	20687130	2.43428	1.47696	0.720864	AT3G55730
Chr3	20775606	20776128	3.85909	1.8389	1.06942	AT3G55980
Chr3	20786005	20786440	6.33156	2.09986	1.59227	AT3G56000;AT3G56010
Chr3	21153554	21153873	6.1474	5.84362	0.073114	AT3G57140;AT3G57150
Chr3	21177187	21177703	14.8538	2.63842	2.49309	AT3G57220;AT3G57230
Chr3	21412511	21413985	3.79231	2.35992	0.684339	AT3G57800;AT3G57810
Chr3	21678588	21679240	6.97072	2.50161	1.47845	AT3G58620
Chr3	21830067	21830714	3.55513	2.9152	0.286307	AT3G59060;AT3G59068
Chr3	22150592	22151293	4.10112	2.38883	0.779714	AT3G59960;AT3G59970
Chr3	22364666	22365378	3.98488	1.82274	1.12843	AT3G60520
Chr3	22366357	22366848	2.66351	1.73753	0.616291	NA
Chr3	22515342	22517384	2.20096	2.0281	0.118004	AT3G60920
Chr3	22746431	22747830	3.0942	2.38144	0.377732	AT3G61470;AT3G61480
Chr3	22886377	22886837	3.56979	1.86719	0.93497	AT3G61826;AT3G61827;AT3G61829;AT3G61830
Chr3	22933838	22934381	6.15565	2.69706	1.19052	AT3G61920;AT3G61930
Chr3	23136371	23137503	2.53886	1.69119	0.586142	AT3G62540;AT3G62550;AT3G62560
Chr4	525149	525506	4.41721	3.64766	0.276164	AT4G01245;AT4G01250
Chr4	797974	798575	2.98148	1.41214	1.07815	AT4G01850
Chr4	1488283	1488708	3.79368	2.18917	0.793214	AT4G03380
Chr4	1494773	1495375	13.0036	4.4176	1.55758	AT4G03390
Chr4	2592939	2593675	3.81183	3.14042	0.279526	AT4G05060;AT4G05070;AT4G05071
Chr4	5252020	5252746	4.6281	2.11391	1.13051	AT4G08310;AT4G08320
Chr4	5581921	5582120	2.36713	1.95088	0.279014	NA
Chr4	5650052	5650586	1.9831	1.47215	0.429833	AT4G08870
Chr4	5727150	5728311	2.72319	1.37989	0.980744	AT4G08920;AT4G08930
Chr4	6054427	6054789	2.26848	1.45998	0.635777	AT4G09580
Chr4	6659058	6659814	3.86856	2.46252	0.651661	AT4G10840
Chr4	6767984	6768574	3.2597	1.79804	0.858314	AT4G11090;AT4G11100
Chr4	6794520	6795004	4.44886	1.6542	1.4273	AT4G11140
Chr4	7113800	7114203	4.57257	3.12292	0.55011	AT4G11820
Chr4	7349168	7349751	5.19108	2.74438	0.919554	AT4G12420
Chr4	7353235	7353672	2.30201	1.59372	0.530496	AT4G12420
Chr4	7585658	7586365	2.74715	1.21231	1.18018	AT4G12970
Chr4	8100316	8100825	2.84579	2.18177	0.38333	AT4G14030;AT4G14040
Chr4	8218112	8218677	5.09117	2.65309	0.940324	AT4G14260;AT4G14270;AT4G14272;AT4G14276
Chr4	8435248	8435644	3.70055	1.87478	0.981018	AT4G14720
Chr4	9390763	9391268	6.14741	3.88693	0.661348	AT4G16680
Chr4	9449307	9451011	2.63268	1.72857	0.606953	AT4G16780
Chr4	9760553	9761028	4.31922	2.40687	0.843613	AT4G17500
Chr4	10633313	10633672	3.24571	2.15765	0.589073	AT4G19510
Chr4	10647323	10647696	3.29512	2.00845	0.714248	AT4G19520
Chr4	10648134	10649817	3.75054	2.51056	0.579089	AT4G19520;AT4G19530
Chr4	10940952	10942866	2.56665	1.88017	0.449023	AT4G20250;AT4G20260
Chr4	10943425	10943822	3.93722	2.65425	0.568873	AT4G20260
Chr4	11303338	11303863	8.56195	1.71456	2.3201	AT4G21200
Chr4	11745145	11745705	4.05276	2.19136	0.887078	AT4G22190
Chr4	12364854	12366532	3.12556	2.26871	0.462242	AT4G23740
Chr4	12379551	12380423	8.2663	2.16937	1.92997	AT4G23760
Chr4	12393506	12394028	6.61031	2.42414	1.44724	AT4G23810
Chr4	12571023	12571789	2.79365	1.7559	0.669941	AT4G24230;AT4G24240
Chr4	13016065	13016519	4.59926	2.94055	0.645316	AT4G25450;AT4G25470
Chr4	13020857	13022021	4.76101	2.80943	0.76099	AT4G25480;AT4G25490
Chr4	13219670	13220309	2.98879	2.16582	0.464648	AT4G26070;AT4G26080
Chr4	13423865	13424444	2.87234	1.27829	1.16801	AT4G26600;AT4G26610
Chr4	13674564	13675083	5.62783	2.94224	0.935664	AT4G27300;AT4G27310
Chr4	13997141	13997856	3.23771	1.69254	0.935784	AT4G28230;AT4G28240
Chr4	14118006	14118560	4.52402	3.66927	0.302112	AT4G28560;AT4G28564;AT4G28570
Chr4	14578291	14578760	5.61205	1.61824	1.7941	AT4G29770;AT4G29780
Chr4	14954644	14955186	2.73226	2.13067	0.358788	AT4G30650;AT4G30660
Chr4	15066634	15067128	5.3358	2.37643	1.16691	AT4G30960
Chr4	16282207	16282782	3.11318	2.11912	0.554924	AT4G33970;AT4G33980
Chr4	16448009	16448738	5.13585	2.20024	1.22294	AT4G34400
Chr4	16675362	16675797	4.23165	2.53023	0.741952	AT4G35020;AT4G35025;AT4G35030
Chr4	17048586	17049842	3.46254	2.26205	0.6142	AT4G36030;AT4G36040
Chr4	17221442	17221762	2.77004	1.84535	0.586012	AT4G36480;AT4G36490
Chr4	17235770	17236286	4.07554	2.32444	0.810108	AT4G36520
Chr4	17397535	17398282	4.44288	3.23648	0.45707	AT4G36920
Chr4	17408868	17409589	4.15506	3.33761	0.316054	NA
Chr4	17537204	17538219	3.38599	1.91345	0.823402	AT4G37260
Chr4	17539720	17540725	4.2737	2.20433	0.955145	AT4G37260
Chr4	17616331	17617398	2.36233	1.68245	0.489647	AT4G37460;AT4G37470;AT4G37480
Chr4	17618484	17618781	3.66136	2.147	0.770057	AT4G37460;AT4G37470;AT4G37480
Chr4	17798540	17798904	4.39032	1.96956	1.15645	AT4G37850
Chr4	18125545	18126211	3.77733	2.214	0.770712	AT4G38830;AT4G38840;AT4G38850
Chr4	18201326	18202348	2.87988	1.8363	0.649207	AT4G39060
Chr4	18214974	18216909	2.89064	1.81387	0.672318	AT4G39090
Chr4	18556812	18558617	1.98378	1.63958	0.274926	AT4G40020;AT4G40030;AT4G40040;AT4G40042
Chr5	259979	260254	3.20023	0.913065	1.80939	AT5G01690;AT5G01700
Chr5	394603	395236	3.62774	2.20305	0.719569	AT5G02030
Chr5	427219	427844	4.31971	2.80079	0.625101	AT5G02150;AT5G02160;AT5G02170
Chr5	694551	695143	5.45615	2.68041	1.02543	AT5G02960;AT5G02970
Chr5	793245	793715	3.50427	2.1284	0.719345	AT5G03280;AT5G03285;AT5G03290
Chr5	973970	974570	3.92722	2.55257	0.621558	AT5G03720;AT5G03730
Chr5	1456990	1457472	6.03727	2.92181	1.04703	AT5G04940;AT5G04950
Chr5	1669187	1669589	3.97104	1.97093	1.01064	AT5G05590;AT5G05598;AT5G05600
Chr5	2176233	2176668	5.07641	2.0549	1.30474	AT5G07010
Chr5	2303147	2303473	5.66599	4.84627	0.225453	AT5G07300;AT5G07310
Chr5	3179121	3179411	9.6378	0.755459	3.67328	AT5G10140
Chr5	3284532	3285328	1.88867	1.40632	0.425446	AT5G10440;AT5G10450
Chr5	3457543	3458045	6.26486	1.36497	2.19841	AT5G10945;AT5G10946
Chr5	3616631	3617238	5.01966	1.99583	1.3306	AT5G11325;AT5G11330;AT5G11340
Chr5	3784243	3785438	2.58321	2.27075	0.185996	AT5G11740;AT5G11750
Chr5	4279470	4279769	3.44246	2.06583	0.736718	AT5G13340;AT5G13350
Chr5	4508065	4508548	3.63913	2.22014	0.712943	AT5G13970;AT5G13980
Chr5	4775974	4776589	4.3333	2.43436	0.831924	AT5G14770;AT5G14780
Chr5	5177724	5178147	3.94157	1.80292	1.12844	AT5G15845;AT5G15850;AT5G15853;AT5G15860
Chr5	5211856	5213162	3.0857	2.78253	0.149201	AT5G15970;AT5G15980
Chr5	6395845	6396552	2.81742	1.45535	0.953008	NA
Chr5	6415735	6416120	2.45993	2.06025	0.255798	AT5G19110;AT5G19120;AT5G19130
Chr5	6420094	6420654	3.6566	2.30913	0.663153	AT5G19130;AT5G19140
Chr5	6425855	6426528	2.55288	2.00424	0.34907	AT5G19140;AT5G19150;AT5G19151
Chr5	6458036	6458637	4.47074	2.73614	0.708372	AT5G19190;AT5G19200
Chr5	6470930	6471672	2.2664	2.23471	0.0203149	AT5G19240;AT5G19250
Chr5	6832232	6833345	8.34371	3.86579	1.10993	AT5G20250
Chr5	7248624	7250408	4.10917	2.54025	0.693877	AT5G21930;AT5G21940
Chr5	7665152	7667668	2.23717	1.73382	0.367721	AT5G22920;AT5G22930
Chr5	8404765	8405533	5.36574	3.17423	0.75737	AT5G24570
Chr5	8588733	8589329	3.84807	2.03038	0.922385	AT5G24930
Chr5	8774071	8776099	2.70248	2.11599	0.352951	AT5G25280
Chr5	8776323	8776962	4.15112	2.86562	0.534653	AT5G25280;AT5G25290
Chr5	8860726	8861106	2.48388	1.28723	0.948326	AT5G25460
Chr5	9515263	9515959	6.20156	2.85807	1.11759	AT5G27030
Chr5	14298775	14299210	3.37972	1.76019	0.941173	AT5G36280
Chr5	15208198	15208613	4.3599	2.09324	1.05856	AT5G38110
Chr5	15460509	15460899	5.28825	2.86188	0.885827	AT5G38600;AT5G38610
Chr5	15820636	15821267	3.81607	2.48959	0.616179	AT5G39510
Chr5	15912775	15913587	3.36739	1.88168	0.83961	AT5G39760
Chr5	16450792	16451237	7.52018	3.67614	1.03258	AT5G41100;AT5G41110
Chr5	17097000	17098408	2.95617	1.70032	0.797923	AT5G42650
Chr5	20014458	20015359	5.38314	2.99021	0.848201	AT5G49360
Chr5	20089288	20089984	2.82657	1.69254	0.739862	AT5G49520
Chr5	21240369	21241487	3.74892	1.82508	1.03852	AT5G52310
Chr5	21306086	21307089	4.63352	2.1981	1.07585	AT5G52510
Chr5	21437362	21437921	7.87414	1.75107	2.16889	AT5G52882
Chr5	21692518	21693040	9.02363	1.81533	2.31348	AT5G53450;AT5G53451
Chr5	21725739	21726278	2.51822	1.69863	0.568033	AT5G53487;AT5G53490;AT5G53500
Chr5	22307492	22309404	2.07214	1.85712	0.158054	AT5G54930;AT5G54940;AT5G54950
Chr5	22368882	22369419	4.72454	1.45988	1.69432	AT5G55110;AT5G55120;AT5G55125
Chr5	22581226	22581573	3.68131	1.47424	1.32025	AT5G55790;AT5G55800
Chr5	22665464	22666022	3.11917	2.13007	0.550261	AT5G55960;AT5G55970
Chr5	22666487	22666896	5.74005	1.84431	1.63798	AT5G55970
Chr5	22691590	22692042	4.33694	2.99674	0.533284	NA
Chr5	23166427	23167156	3.29545	2.28084	0.53091	AT5G57180
Chr5	23226148	23226903	3.91898	2.2925	0.773556	AT5G57340
Chr5	23355800	23358156	2.94155	1.94142	0.599464	AT5G57660
Chr5	23762489	23762840	6.34913	2.78313	1.18985	AT5G58840;AT5G58850
Chr5	23993056	23993416	4.53649	1.88397	1.2678	AT5G59520;AT5G59530
Chr5	24205403	24205811	5.99576	2.50441	1.25947	AT5G60120
Chr5	24207445	24207865	4.01435	1.7293	1.21498	AT5G60120
Chr5	24239358	24240115	4.57612	2.87106	0.672541	AT5G60200
Chr5	24386249	24387770	3.18896	2.38198	0.420925	AT5G60680
Chr5	24471612	24471969	3.65142	1.49837	1.28506	AT5G60820;AT5G60830
Chr5	24475842	24477515	6.22252	2.87295	1.11497	AT5G60840
Chr5	24908090	24909523	3.86384	1.86323	1.05223	AT5G61997;AT5G62000
Chr5	24914770	24915937	3.96334	2.43655	0.701877	AT5G62000;AT5G62020
Chr5	24917245	24917540	5.63862	4.25081	0.407604	AT5G62020;AT5G62030
Chr5	25322015	25322707	6.77985	2.55875	1.40581	AT5G63120;AT5G63130
Chr5	25502973	25503668	3.89808	1.77341	1.13624	AT5G63710;AT5G63715;AT5G63720
Chr5	25804993	25805593	4.83764	2.51962	0.941097	AT5G64550;AT5G64552
Chr5	26365751	26366971	4.47828	2.3495	0.930591	AT5G65910;AT5G65920;AT5G65925
Chr5	26641313	26641746	3.68153	2.60911	0.496748	AT5G66720;AT5G66730
Chr5	26805561	26805943	3.36853	2.38182	0.500055	AT5G67180
Chr5	26852622	26853084	5.07579	2.68301	0.91978	AT5G67300

## Sheet: SVPGFP 1TF_peaks
chr	start	end	SVP_FLC	SVP_flc3	log2(ratio)	gene
Chr1	269644	270301	2.22516	2.38318	-0.0989788	AT1G01720;AT1G01725;AT1G01730
Chr1	2928753	2929250	2.69668	3.61025	-0.420914	AT1G09070;AT1G09080
Chr1	7087513	7088263	2.0702	2.10966	-0.0272404	AT1G20440;AT1G20450
Chr1	10927556	10927953	1.85465	3.14711	-0.762881	AT1G30780
Chr1	20476549	20476655	2.95406	3.21574	-0.122452	NA
Chr1	21153284	21153394	2.12581	3.19142	-0.586186	NA
Chr1	21655560	21656089	4.01803	11.403	-1.50485	AT1G58340
Chr1	22867296	22870083	2.41124	2.65299	-0.137844	AT1G61870;AT1G61880;AT1G61890
Chr1	24325805	24327070	1.51007	2.64145	-0.806715	AT1G65470
Chr1	24330603	24331682	0.896254	2.08304	-1.21671	AT1G65480
Chr1	27645314	27646357	1.38644	2.0531	-0.566419	AT1G73510;AT1G73530;AT1G73540
Chr1	29364424	29365114	1.62168	1.38383	0.228822	AT1G78080
Chr1	29365547	29366461	3.35032	3.27165	0.0342805	AT1G78080
Chr1	29804569	29809395	2.19	2.14957	0.0268828	NA
Chr2	7792	8090	0.508247	0.531583	-0.0647652	NA
Chr2	23772	23913	2.40926	3.11199	-0.369247	NA
Chr2	47271	47401	1.54968	2.15617	-0.476501	NA
Chr2	47718	47859	1.96444	1.96661	-0.00159278	NA
Chr2	48329	48410	1.34058	1.84828	-0.463326	NA
Chr2	65867	66026	1.82592	2.09868	-0.200859	NA
Chr2	2060293	2060440	1.96146	2.66861	-0.444161	NA
Chr2	2282526	2282757	1.46175	2.59383	-0.827387	NA
Chr2	3189625	3189924	1.835	3.24974	-0.824544	NA
Chr2	3217151	3217391	1.67611	2.84207	-0.761825	NA
Chr2	3276621	3276790	1.30187	2.178	-0.742419	AT2G07746
Chr2	3371828	3371958	1.33583	1.73037	-0.373344	AT2G07701;AT2G07702
Chr2	3378680	3378974	1.24927	1.91393	-0.615453	AT2G07705
Chr2	3392121	3392435	1.08616	2.14876	-0.984268	NA
Chr2	3421040	3421270	1.3692	2.06332	-0.591634	NA
Chr2	3431728	3432192	1.39513	1.67317	-0.262184	AT2G07719
Chr2	3435869	3439514	1.35884	1.92533	-0.50273	AT2G07721;AT2G07722
Chr2	3452784	3453209	1.452	2.65976	-0.873255	AT2G07727;AT2G07728;AT2G07757
Chr2	3471769	3472076	1.45585	2.14321	-0.557911	AT2G07734;AT2G07827
Chr2	3474216	3475121	1.39724	2.36135	-0.757032	AT2G07734;AT2G07787;AT2G07825;AT2G07827
Chr2	3489290	3489721	1.22927	1.98764	-0.693255	AT2G07806
Chr2	3617183	3617273	0.532917	0.593888	-0.15628	AT2G07981;AT2G08986
Chr2	4844011	4844174	1.94059	3.1938	-0.718779	NA
Chr2	5296409	5296567	1.57238	2.86094	-0.863539	AT2G12905
Chr2	5430989	5431106	1.66859	2.86789	-0.78136	NA
Chr2	6455574	6455715	2.58331	3.67309	-0.507773	AT2G14960
Chr2	7755159	7755821	2.59815	3.09663	-0.253214	AT2G17830;AT2G17840
Chr2	9192231	9192323	1.25175	1.77438	-0.503369	NA
Chr2	9192645	9192773	2.31571	2.97995	-0.363834	NA
Chr2	9842384	9842936	2.50846	3.1152	-0.312523	AT2G23100;AT2G23118;AT2G23120;AT2G23130
Chr2	9955111	9955613	2.50782	3.86728	-0.624885	AT2G23370;AT2G23380
Chr2	9956105	9956382	1.54864	2.71148	-0.808079	AT2G23370;AT2G23380
Chr2	9956529	9956625	1.46305	2.2792	-0.639548	AT2G23370;AT2G23380
Chr2	9957088	9957203	1.24307	1.84671	-0.57105	AT2G23370;AT2G23380
Chr2	9957593	9958265	1.63836	2.97327	-0.859798	AT2G23370;AT2G23380
Chr2	9958400	9958530	1.62845	2.70605	-0.732689	AT2G23380
Chr2	9958645	9958838	1.1415	2.25249	-0.98059	AT2G23380
Chr2	9959545	9959628	1.24254	1.65905	-0.417065	AT2G23380;AT2G23390
Chr2	9959939	9960396	1.79131	3.35742	-0.906338	AT2G23380;AT2G23390
Chr2	10470380	10470531	1.78499	3.18269	-0.834331	AT2G24630
Chr2	12367098	12367287	1.52805	2.5563	-0.742365	AT2G28830
Chr2	12816005	12816420	1.90178	3.2449	-0.770824	AT2G30020
Chr2	15008535	15008987	2.47825	6.20751	-1.32469	NA
Chr2	17139387	17139990	2.2136	3.01244	-0.444538	AT2G41100;AT2G41110
Chr3	6685684	6686145	2.0854	4.70579	-1.17411	AT3G19280;AT3G19290
Chr3	9717916	9718266	3.8173	5.90784	-0.630078	NA
Chr3	10057508	10057628	1.94199	3.22555	-0.732009	AT3G27240
Chr3	11593246	11593396	1.71383	3.06148	-0.837005	AT3G29760;AT3G29763
Chr3	12513331	12513572	2.82946	3.48497	-0.300619	NA
Chr3	13534092	13534224	1.6422	2.82729	-0.78379	NA
Chr3	13536868	13537861	1.92493	2.96475	-0.623104	NA
Chr3	13587502	13587753	0.54545	0.620695	-0.186438	NA
Chr3	13713003	13713084	0.554126	0.636978	-0.201029	NA
Chr3	13838930	13839105	0.582622	0.778842	-0.418771	NA
Chr3	17178405	17179069	1.70464	2.10578	-0.304888	AT3G46620
Chr3	19219610	19219698	1.87483	2.80449	-0.580979	AT3G51820;AT3G51830
Chr3	20778651	20779220	2.04505	3.21242	-0.651524	AT3G55980;AT3G55990
Chr3	21935046	21935698	2.87797	3.3649	-0.225512	AT3G59350;AT3G59360
Chr4	1586065	1586307	1.83452	3.18522	-0.79599	AT4G03560;AT4G03565
Chr4	2362352	2362455	1.96217	2.63546	-0.425605	NA
Chr4	2587616	2588286	2.49625	2.97932	-0.255221	AT4G05048;AT4G05050
Chr4	2588612	2589244	2.10735	1.78148	0.242354	AT4G05048;AT4G05050
Chr4	3055206	3055288	0.684783	0.676497	0.0175634	NA
Chr4	3955330	3955533	0.530892	0.592045	-0.157288	NA
Chr4	3975806	3975887	0.544149	0.616764	-0.180717	NA
Chr4	3979390	3979472	0.561825	0.589684	-0.0698212	NA
Chr4	4001149	4001248	0.54718	0.60864	-0.153574	NA
Chr4	4002223	4002323	0.51133	0.587162	-0.199504	NA
Chr4	4003993	4004101	0.530898	0.598706	-0.173413	NA
Chr4	5267888	5268307	2.20056	3.05021	-0.471038	AT4G08345
Chr4	5564675	5564757	1.7055	2.72564	-0.6764	NA
Chr4	5565080	5565439	1.65602	2.9208	-0.818643	AT4G08700
Chr4	16355717	16356530	1.75068	2.48462	-0.50511	AT4G34150;AT4G34160
Chr4	16356880	16357919	1.77757	2.24755	-0.338447	AT4G34150;AT4G34160
Chr4	16860382	16860762	3.1962	5.45635	-0.771579	AT4G35510
Chr5	3253162	3253258	0.534678	0.581027	-0.119935	AT5G10336;AT5G10340
Chr5	3865573	3865894	2.85482	3.37801	-0.242774	AT5G11970;AT5G11977
Chr5	8133470	8133555	1.87443	3.146	-0.747067	AT5G24060;AT5G24070
Chr5	8133861	8133958	1.85213	3.298	-0.832406	AT5G24060;AT5G24070
Chr5	11184598	11184684	0.650045	0.70059	-0.108031	NA
Chr5	11765808	11765926	1.66193	2.82235	-0.764037	NA
Chr5	12885990	12886090	0.71445	0.913722	-0.354922	NA
Chr5	23306578	23307258	2.57914	3.8172	-0.565625	AT5G57540;AT5G57550;AT5G57560
Chr5	26855008	26855514	2.89374	2.62608	0.140024	AT5G67300;AT5G67310;AT5G67320

## Sheet: SVPGFP UB_peaks
chr	start	end	SVP_FLC	SVP_flc3	log2(ratio)	gene
Chr1	71976	72555	8.39937	5.2405	0.680577	AT1G01150;AT1G01160
Chr1	1143448	1144173	19.738	6.4008	1.62465	AT1G04260;AT1G04270;AT1G04280
Chr1	2237616	2238266	5.90987	2.7335	1.11238	AT1G07280
Chr1	4548503	4549080	7.06584	4.18839	0.754465	AT1G13280
Chr1	4973582	4974102	9.54653	4.4435	1.10328	AT1G14530;AT1G14540
Chr1	5967986	5968503	4.59368	3.21573	0.514504	AT1G17410
Chr1	7084016	7085759	2.42543	2.73963	-0.175741	AT1G20410;AT1G20430;AT1G20440
Chr1	7753884	7754545	11.4189	4.05722	1.49286	AT1G22015;AT1G22020
Chr1	7930142	7930826	12.2229	9.13439	0.420206	AT1G22460
Chr1	8598499	8599336	20.8612	10.6657	0.967843	AT1G24260;AT1G24265
Chr1	11928780	11929965	2.84107	2.78927	0.0265468	AT1G32920;AT1G32928
Chr1	12684880	12685462	5.32358	3.44229	0.629028	AT1G34630
Chr1	13125281	13125867	8.26875	4.00533	1.04575	AT1G35580
Chr1	13280249	13280979	8.64211	4.10689	1.07334	AT1G35780
Chr1	13698446	13699085	8.94367	4.067	1.1369	AT1G36370;AT1G36380
Chr1	16713280	16713970	10.177	4.13684	1.29871	AT1G44010
Chr1	17091380	17092226	3.92058	1.84111	1.09049	AT1G45160;AT1G45163;AT1G45165
Chr1	18304868	18305591	4.65871	2.21159	1.07485	AT1G49450
Chr1	18320482	18322526	5.26174	3.7191	0.500586	AT1G49490;AT1G49500
Chr1	20476027	20476409	3.79428	4.37214	-0.204513	AT1G54920
Chr1	20477393	20477864	4.56618	4.94731	-0.115657	AT1G54930
Chr1	23734324	23735027	10.1954	3.19828	1.67255	AT1G63940;AT1G63950
Chr1	26382228	26383076	6.9251	2.89185	1.25984	AT1G70040;AT1G70050;AT1G70060
Chr1	26654349	26656577	4.2263	2.23709	0.917772	AT1G70700
Chr1	28189407	28190286	4.49194	2.57557	0.802447	AT1G75090
Chr1	28292695	28293397	10.4149	8.22435	0.340675	AT1G75388;AT1G75390
Chr1	28586410	28586915	3.25632	3.25507	0.000553912	AT1G76170;AT1G76180
Chr1	29023253	29023806	8.11249	4.19922	0.950023	AT1G77250;AT1G77260
Chr1	29120499	29121736	9.04161	3.93	1.20205	AT1G77490;AT1G77500
Chr1	29398970	29399689	5.87128	3.38598	0.794102	AT1G78130
Chr2	31594	32606	6.32989	6.87749	-0.119702	NA
Chr2	32861	33468	6.46343	7.52609	-0.219601	NA
Chr2	34573	36441	4.55047	6.29313	-0.467762	NA
Chr2	65059	65468	3.18975	3.99655	-0.325312	NA
Chr2	296146	297335	2.13424	2.41014	-0.175395	AT2G01667;AT2G01670
Chr2	560160	560981	6.10941	3.02539	1.01391	AT2G02170;AT2G02180
Chr2	6918948	6921831	3.75165	2.08243	0.849257	AT2G15880;AT2G15890
Chr2	7994857	7996532	2.88712	2.76577	0.0619499	AT2G18440
Chr2	8813201	8814126	14.4866	4.13259	1.8096	AT2G20440;AT2G20450;AT2G20453
Chr2	9264612	9265527	4.13176	2.62714	0.653263	AT2G21660;AT2G21680
Chr2	9265690	9266450	4.20039	2.5676	0.710103	AT2G21660;AT2G21670;AT2G21680
Chr2	9369179	9369674	6.28412	3.1384	1.00168	AT2G22010
Chr2	9517332	9518117	5.75386	3.62222	0.667656	AT2G22426
Chr2	9525978	9528506	3.94807	2.42278	0.704484	AT2G22430;AT2G22440;AT2G22450
Chr2	9578798	9583624	4.3012	3.72075	0.209146	AT2G22530;AT2G22540
Chr2	9593505	9594083	7.24839	2.55127	1.50644	AT2G22570;AT2G22590;AT2G22600
Chr2	9977674	9978644	6.04372	3.25805	0.891428	AT2G23430;AT2G23440
Chr2	11771432	11771924	5.84691	6.27763	-0.102546	AT2G27550
Chr2	11860149	11860861	7.95437	2.82549	1.49325	AT2G27830;AT2G27840
Chr2	13036589	13037117	9.65322	12.7993	-0.406983	AT2G30600
Chr2	14252950	14253815	9.71137	4.03225	1.26809	AT2G33690;AT2G33700;AT2G33705
Chr2	14308461	14310305	4.92791	3.0807	0.677718	AT2G33820;AT2G33830
Chr2	15445034	15445572	5.6374	2.71749	1.05276	AT2G36830
Chr2	16291270	16291825	3.53696	2.66028	0.410932	AT2G39010
Chr2	16553358	16553876	5.42187	3.01355	0.847327	NA
Chr2	16700032	16700696	3.16218	3.44851	-0.125054	AT2G39990;AT2G40000
Chr2	16700800	16701997	2.591	2.9231	-0.17399	AT2G39990;AT2G40000;AT2G40004
Chr2	17269179	17271003	2.72918	2.37228	0.202193	AT2G41420;AT2G41430;AT2G41440
Chr2	17489421	17490345	6.7391	3.4173	0.979699	AT2G41900
Chr2	17819579	17820038	5.27914	4.04558	0.383956	AT2G42820;AT2G42830
Chr2	18143229	18143793	6.09807	2.55163	1.25693	AT2G43795;AT2G43800
Chr2	18810875	18812007	17.9801	7.336	1.29334	AT2G45660
Chr2	18814076	18814836	6.22481	2.77282	1.16668	AT2G45670
Chr2	18918808	18919375	5.95612	2.42735	1.29499	AT2G45980;AT2G45990
Chr2	19406501	19407181	6.75806	3.12363	1.11339	AT2G47260
Chr3	822445	822993	7.9859	7.57392	0.0764148	AT3G03450;AT3G03456;AT3G03460
Chr3	2971396	2972021	7.87169	3.84186	1.03487	AT3G09680;AT3G09690
Chr3	3589134	3589785	5.43538	3.03086	0.842654	AT3G11415;AT3G11420
Chr3	3985370	3986138	5.29734	2.50268	1.08179	AT3G12560;AT3G12570
Chr3	4330153	4330689	4.81609	3.13533	0.619245	AT3G13330;AT3G13335;AT3G13340
Chr3	5121935	5123377	2.37364	1.98086	0.260974	AT3G15210
Chr3	5216168	5216740	14.3977	12.6351	0.188401	AT3G15460;AT3G15470
Chr3	5227770	5228379	6.89511	3.29105	1.06703	AT3G15480;AT3G15490
Chr3	5236017	5237824	16.6514	7.42451	1.16528	AT3G15500
Chr3	6119358	6119988	7.9563	3.90609	1.02637	AT3G17860
Chr3	7911310	7912790	5.66171	2.75211	1.0407	AT3G22380
Chr3	9212658	9213519	8.42764	3.20053	1.39682	AT3G25400
Chr3	9739214	9740623	5.55335	2.89579	0.939401	NA
Chr3	9827872	9829500	5.08395	2.92606	0.79699	AT3G26740;AT3G26742
Chr3	17340270	17340812	6.86691	3.45634	0.990416	AT3G47070;AT3G47080;AT3G47090
Chr3	17907524	17910404	3.06527	2.11115	0.537985	AT3G48360
Chr3	18476462	18477366	6.02976	2.78696	1.11341	AT3G49810
Chr3	18558930	18559619	7.53811	3.74395	1.00964	AT3G50050;AT3G50060
Chr3	18664833	18665611	7.50742	3.72531	1.01096	AT3G50337;AT3G50340
Chr3	19248856	19249518	8.32339	3.97461	1.06636	AT3G51880;AT3G51890
Chr3	19836914	19837416	5.57834	4.42113	0.335421	AT3G53500;AT3G53510
Chr3	20378908	20379381	3.97104	3.8974	0.0270049	AT3G54990;AT3G55000
Chr3	20987970	20988496	6.31823	5.63708	0.164572	AT3G56660;AT3G56670
Chr3	22140821	22142193	11.9819	3.85708	1.63528	AT3G59926;AT3G59930;AT3G59940
Chr3	22810485	22811401	7.19925	4.00208	0.847097	AT3G61640
Chr4	799187	799669	4.55744	2.71172	0.749015	AT4G01850
Chr4	843316	843879	5.44193	2.74278	0.988479	AT4G01930;AT4G01940;AT4G01950
Chr4	1938802	1939294	3.07488	3.83266	-0.317816	AT4G04030;AT4G04040
Chr4	2593850	2595330	8.64449	3.69431	1.22648	AT4G05060;AT4G05070;AT4G05071
Chr4	2719705	2720613	2.66635	2.20348	0.275082	AT4G05320;AT4G05330
Chr4	5583545	5584332	4.99583	5.87262	-0.23328	NA
Chr4	5584847	5585066	2.94299	2.84329	0.0497214	AT4G08760
Chr4	5757622	5758327	9.35338	5.00883	0.901014	AT4G08980
Chr4	6023511	6024276	7.00522	2.48865	1.49307	AT4G09510;AT4G09520
Chr4	6771742	6772388	5.05658	11.5974	-1.19757	AT4G11110
Chr4	7141951	7142727	7.45525	3.31217	1.17048	AT4G11870;AT4G11876;AT4G11880
Chr4	10060035	10060606	9.50847	4.1541	1.19468	AT4G18170
Chr4	12028339	12028977	9.10573	4.18239	1.12245	AT4G22950;AT4G22960
Chr4	13023079	13023984	16.0577	5.18396	1.63114	AT4G25490;AT4G25500
Chr4	13036132	13036887	6.94083	3.05105	1.1858	AT4G25520;AT4G25530
Chr4	13652368	13652938	9.01878	4.42193	1.02826	AT4G27260
Chr4	13854117	13854574	8.52949	6.15538	0.470612	AT4G27800;AT4G27810
Chr4	14884424	14885050	7.69179	3.15103	1.2875	AT4G30440
Chr4	15488003	15489945	3.31885	3.45195	-0.0567281	AT4G32020;AT4G32030
Chr4	16054158	16055827	5.0511	2.88523	0.807911	AT4G33300;AT4G33310
Chr4	16080370	16080953	10.4438	4.19194	1.31696	AT4G33400;AT4G33410
Chr4	17280377	17282059	2.75915	2.46398	0.163233	AT4G36640;AT4G36648
Chr4	17319723	17320208	3.94157	4.41204	-0.162675	NA
Chr4	17395487	17396162	8.84826	7.66633	0.206858	AT4G36910
Chr5	1855339	1856148	10.134	5.89166	0.782458	AT5G06125;AT5G06130;AT5G06140
Chr5	3515786	3517018	2.57914	2.81669	-0.127111	AT5G11070
Chr5	4055943	4056487	10.3089	4.31529	1.25636	AT5G12840;AT5G12850
Chr5	4460413	4460955	5.27097	2.69706	0.966681	AT5G13820
Chr5	8376480	8376882	7.40153	4.42829	0.741074	AT5G24530
Chr5	8731762	8732750	6.54735	3.4792	0.912155	NA
Chr5	9133203	9133523	5.01474	5.20813	-0.0545906	AT5G26146;AT5G26147
Chr5	10109156	10109439	3.19855	3.70845	-0.213398	NA
Chr5	10112204	10112502	3.84108	3.87489	-0.0126433	NA
Chr5	14755449	14755935	6.04033	5.4488	0.148689	AT5G37260
Chr5	16440607	16441332	6.66111	16.1389	-1.27671	AT5G41070;AT5G41071;AT5G41080
Chr5	18378824	18379241	4.518	3.29994	0.453244	NA
Chr5	18403641	18404194	6.11797	3.64794	0.745971	AT5G45410;AT5G45420
Chr5	18804300	18804973	6.06171	3.0342	0.998409	AT5G46350
Chr5	19045251	19045862	7.77427	3.51246	1.14623	AT5G46910
Chr5	20090114	20090838	4.69544	2.57063	0.869138	AT5G49520
Chr5	20634581	20635066	7.03367	3.47208	1.01848	AT5G50720
Chr5	21438615	21439161	8.69665	3.74767	1.21447	AT5G52882
Chr5	22134148	22135011	11.4937	5.33227	1.10802	AT5G54510
Chr5	22150763	22151454	10.4173	4.88698	1.09197	AT5G54520;AT5G54530
Chr5	23388257	23388839	6.12385	4.82201	0.344804	AT5G57710
Chr5	23391583	23391999	5.65659	5.49474	0.0418814	AT5G57720;AT5G57735
Chr5	23785073	23785589	6.64421	10.1243	-0.607653	AT5G58900
Chr5	23966725	23967553	7.09078	3.33584	1.08789	AT5G59430
Chr5	24886789	24887244	4.16619	3.07387	0.438672	AT5G61960;AT5G61970
Chr5	24909733	24910568	6.51051	3.25621	0.999577	AT5G61997;AT5G62000
Chr5	24939003	24939585	9.10606	4.33455	1.07094	AT5G62090;AT5G62100
Chr5	24990270	24991036	7.1023	3.33498	1.09061	AT5G62220
Chr5	26807804	26808326	4.13285	4.37876	-0.0833854	NA
Chr5	26853184	26854501	5.08846	2.99797	0.763243	AT5G67300

## Sheet: FLC 2TF_peaks
chr	start	end	FLC_SVP	FLC_svp41	log2(ratio)	gene
Chr1	1588052	1588318	1.80468	1.80249	0.00175179	AT1G05410;AT1G05420
Chr1	2190637	2190925	1.83851	1.02414	0.844124	AT1G07128;AT1G07135
Chr1	2530340	2530507	2.33479	1.3365	0.804833	AT1G08100
Chr1	4292078	4292338	3.33391	1.76584	0.916861	AT1G12610
Chr1	4879372	4879554	2.09042	2.02097	0.0487449	AT1G14270;AT1G14280;AT1G14290
Chr1	5138065	5138316	2.82303	1.86101	0.601159	AT1G14890;AT1G14900
Chr1	5945146	5945648	4.27424	1.76584	1.27531	AT1G17350;AT1G17360
Chr1	6970868	6971222	3.26218	1.72472	0.919474	AT1G20100;AT1G20110
Chr1	8431888	8432297	3.36971	1.16353	1.53412	AT1G23860;AT1G23870
Chr1	8983623	8983948	2.58858	1.6196	0.676523	AT1G25560
Chr1	11472907	11473144	1.91859	1.2305	0.640802	AT1G31940;AT1G31950
Chr1	15114176	15114379	1.14202	1.03694	0.139255	NA
Chr1	15118948	15119066	1.27112	1.31446	-0.04837	NA
Chr1	16206165	16206280	2.49432	1.47476	0.758166	NA
Chr1	19513031	19513330	3.8981	1.8582	1.06887	AT1G52390;AT1G52400
Chr1	19699316	19699604	4.27771	3.39538	0.333266	AT1G52890
Chr1	20451008	20451172	1.93382	2.29509	-0.247097	AT1G54820;AT1G54830
Chr1	24760641	24760849	2.36864	1.63453	0.535183	NA
Chr1	25041649	25041915	2.45806	1.16532	1.07679	AT1G67070
Chr1	26476337	26476573	2.27742	1.49079	0.611323	AT1G70290
Chr1	26971004	26971314	6.36658	1.98258	1.68314	AT1G71696;AT1G71697;AT1G71700
Chr1	27361098	27361222	2.58858	1.93562	0.419365	AT1G72670;AT1G72680;AT1G72690
Chr1	27714867	27715068	1.25329	0.818917	0.613931	AT1G73687;AT1G73690
Chr1	28349089	28349195	2.02499	0.790052	1.3579	AT1G75510
Chr1	29763417	29763701	3.33865	1.5567	1.10077	AT1G79120
Chr2	44413	44521	1.61323	1.86338	-0.20797	NA
Chr2	368825	369022	2.5692	0.784307	1.71183	AT2G01830
Chr2	3612516	3612789	41.7826	2.87578	3.86088	AT2G07981
Chr2	3613137	3613500	36.707	0.884855	5.37447	AT2G07981
Chr2	3621865	3622028	1.2759	0.969905	0.3956	AT2G08986
Chr2	3629297	3629469	5.52153	0.971687	2.5065	NA
Chr2	3632727	3632914	4.04675	1.21855	1.7316	NA
Chr2	3634533	3634645	1.85569	0.640901	1.53378	NA
Chr2	3634855	3634983	1.2598	1.15334	0.127377	NA
Chr2	3701141	3701305	2.62664	0.679772	1.9501	NA
Chr2	3718117	3718337	1.10516	1.06891	0.0481149	NA
Chr2	5198993	5199112	0.930079	0.924215	0.00912476	NA
Chr2	8138961	8139165	2.94922	1.43595	1.03833	AT2G18780;AT2G18790
Chr2	10836136	10836786	5.55133	1.35889	2.0304	AT2G25460;AT2G25470
Chr2	11952075	11952335	1.71824	1.31564	0.385167	AT2G28060
Chr2	12946413	12946642	2.23662	2.23028	0.00409532	AT2G30380
Chr2	13036596	13037165	13.4147	1.87076	2.84212	AT2G30600
Chr2	13436319	13436623	2.63631	2.87248	-0.123777	AT2G31550;AT2G31560
Chr2	13717081	13717347	3.69959	1.51573	1.28735	AT2G32290;AT2G32295
Chr2	15228568	15228748	2.57166	2.00146	0.361647	AT2G36310;AT2G36320;AT2G36325
Chr2	16111114	16111353	2.09971	1.38259	0.602817	AT2G38470;AT2G38480
Chr2	17087154	17087387	1.77186	0.754137	1.23237	AT2G40940;AT2G40950
Chr2	17212044	17212295	2.51752	1.80658	0.478742	AT2G41290
Chr2	17926323	17926556	2.56233	1.84981	0.470079	AT2G43120
Chr3	826473	826658	2.37105	1.04681	1.17953	AT3G03460;AT3G03470
Chr3	1608823	1609070	2.60093	1.44985	0.843124	AT3G05540;AT3G05545
Chr3	3139057	3139315	2.15263	1.19698	0.846701	AT3G10150;AT3G10160
Chr3	3718209	3718360	3.42606	3.45646	-0.0127448	AT3G11750;AT3G11760
Chr3	4117298	4117525	2.45565	2.15947	0.185428	NA
Chr3	4119358	4119749	3.5767	1.68264	1.0879	NA
Chr3	4606189	4606424	1.57142	0.951219	0.724219	AT3G13950;AT3G13960
Chr3	5234016	5234316	1.75296	1.14654	0.612506	AT3G15500
Chr3	6678502	6678638	2.06624	1.30208	0.66619	AT3G19270;AT3G19274
Chr3	7984767	7985030	4.27839	2.40098	0.833445	AT3G22540
Chr3	8308906	8309191	3.115	1.95932	0.668879	AT3G23250;AT3G23255
Chr3	8500620	8500756	2.67994	1.14294	1.22945	AT3G23635;AT3G23637;AT3G23640
Chr3	8943892	8944166	5.02488	1.99487	1.33279	AT3G24518
Chr3	10094729	10095128	3.54026	2.14301	0.724217	AT3G27325
Chr3	11386909	11387137	2.94387	2.47022	0.253074	NA
Chr3	14221053	14221299	1.00506	0.950124	0.0810939	NA
Chr3	17223702	17224113	3.55435	2.48487	0.516415	AT3G46760;AT3G46770
Chr3	19453216	19453602	3.28902	3.33664	-0.0207383	AT3G52480
Chr3	20786142	20786287	2.42181	1.42209	0.768073	AT3G56000;AT3G56010
Chr3	21412504	21413037	4.62448	1.76152	1.39247	AT3G57800
Chr3	21445801	21446182	3.49978	2.61594	0.419935	AT3G57920
Chr3	22933969	22934176	1.92746	1.5401	0.323677	AT3G61920;AT3G61930
Chr4	272178	272286	2.96417	1.6038	0.886134	AT4G00650;AT4G00651;AT4G00660
Chr4	1586055	1586312	1.0005	0.727798	0.459111	AT4G03560;AT4G03565
Chr4	1668978	1669146	1.32166	1.6579	-0.327006	NA
Chr4	3749333	3749456	1.36833	1.01011	0.437904	NA
Chr4	4000656	4000779	1.01086	1.00216	0.0124703	NA
Chr4	5056206	5056403	3.00028	3.70739	-0.305307	NA
Chr4	6771820	6772157	3.14228	0.854689	1.87834	AT4G11110
Chr4	6794561	6794843	4.18876	1.16429	1.84707	AT4G11140
Chr4	7113888	7114108	4.25059	2.37687	0.8386	AT4G11820
Chr4	8606915	8607261	2.98792	1.56519	0.932804	AT4G15070;AT4G15075
Chr4	11745174	11745440	2.38094	1.82669	0.382299	AT4G22190
Chr4	12051579	12051806	3.05781	1.96383	0.638829	AT4G22990;AT4G23000
Chr4	12622746	12622926	3.28671	1.83649	0.839693	AT4G24410;AT4G24415
Chr4	13674604	13674936	3.06569	1.58536	0.951401	AT4G27300;AT4G27310
Chr4	14551812	14551948	2.11147	1.43789	0.554294	NA
Chr4	14578403	14578778	3.68653	1.2225	1.59243	AT4G29770;AT4G29780
Chr4	15072438	15072742	3.19517	1.94016	0.719717	AT4G30970;AT4G30972;AT4G30975
Chr4	15811814	15812058	2.43631	1.46001	0.738719	AT4G32785;AT4G32790
Chr4	16613011	16613160	2.30096	1.94587	0.241821	AT4G34860;AT4G34870;AT4G34880
Chr4	16860442	16860759	2.95838	1.05867	1.48255	AT4G35510
Chr4	17397968	17398074	1.56422	2.56407	-0.712992	AT4G36920
Chr4	17798605	17798928	3.91215	2.46738	0.664982	AT4G37850
Chr5	516568	516786	2.4857	0.881868	1.49502	AT5G02400;AT5G02410
Chr5	974041	974273	1.69616	1.27408	0.412816	AT5G03720;AT5G03730
Chr5	1375831	1376041	1.85036	2.54816	-0.46165	AT5G04760
Chr5	2303221	2303395	2.99002	2.31269	0.370583	AT5G07300;AT5G07310
Chr5	3396268	3396402	2.69471	1.22338	1.13926	AT5G10740;AT5G10745;AT5G10750
Chr5	3457562	3458006	6.39531	3.87124	0.724219	AT5G10945;AT5G10946
Chr5	5177805	5178080	3.38575	2.83024	0.258551	AT5G15845;AT5G15850;AT5G15853;AT5G15860
Chr5	8122620	8122901	2.35617	0.945982	1.31656	AT5G24030
Chr5	8376533	8376804	4.31652	2.9335	0.557246	AT5G24530
Chr5	9891853	9891961	1.78868	2.53416	-0.502612	NA
Chr5	11707301	11707528	1.16144	1.00393	0.210256	NA
Chr5	11737403	11737512	1.269	1.16027	0.129232	NA
Chr5	11756187	11756309	3.74818	2.04198	0.876222	NA
Chr5	11758055	11758168	1.85517	1.45109	0.354414	NA
Chr5	11775034	11775188	1.61943	1.69164	-0.0629365	NA
Chr5	11775504	11775791	1.43964	1.26695	0.184349	NA
Chr5	11811078	11811239	1.12312	1.14529	-0.0282009	NA
Chr5	11936342	11936548	1.00138	0.972402	0.0423648	NA
Chr5	11937492	11937601	1.201	1.13463	0.0820142	NA
Chr5	12010852	12011064	1.11587	1.00475	0.151332	NA
Chr5	12881371	12881480	1.11136	1.09786	0.0176321	NA
Chr5	14086939	14087046	2.11772	0.680661	1.6375	NA
Chr5	15997397	15997648	3.32524	1.65911	1.00305	AT5G39960;AT5G39970
Chr5	16450816	16451190	3.51021	1.95017	0.847957	AT5G41100;AT5G41110
Chr5	17831071	17831257	3.27548	2.18756	0.582384	AT5G44260;AT5G44270
Chr5	18985582	18985736	2.88511	1.55239	0.894135	AT5G46790
Chr5	21038726	21038926	2.0465	1.60749	0.348349	AT5G51790
Chr5	21437537	21437782	3.62855	2.07094	0.809107	AT5G52882
Chr5	21725728	21726024	2.68324	2.09257	0.3587	AT5G53487;AT5G53490;AT5G53500
Chr5	22312807	22313017	3.58138	1.08395	1.72422	AT5G54950;AT5G54960;AT5G54970;AT5G54980
Chr5	22666536	22666837	4.06051	3.17995	0.352657	AT5G55970
Chr5	22691713	22691852	2.71909	2.25164	0.272148	NA
Chr5	24908227	24908616	2.3319	1.80132	0.372451	AT5G61997;AT5G62000
Chr5	24917247	24917567	3.07986	1.54432	0.995893	AT5G62020;AT5G62030
Chr5	25322058	25322490	6.06823	3.13387	0.95333	AT5G63120;AT5G63130
Chr5	26669244	26669392	1.80983	1.84872	-0.0306725	AT5G66800
Chr5	26710379	26710649	4.09956	1.36131	1.59047	AT5G66880
Chr5	26786323	26786742	7.01491	1.92609	1.86475	AT5G67110
Chr5	26807791	26808312	3.79586	1.9455	0.964286	NA

## Sheet: FLC 1TF_peaks
chr	start	end	FLC_SVP	FLC_svp41	log2(ratio)	gene
Chr1	1223318	1223619	1.24836	4.27802	-1.77691	AT1G04500;AT1G04501
Chr1	3107871	3108313	1.71303	3.54288	-1.04837	AT1G09590;AT1G09600
Chr1	3328362	3328701	1.17663	3.02912	-1.36424	AT1G10150;AT1G10155
Chr1	4976314	4976544	1.76423	2.51727	-0.512821	AT1G14530;AT1G14540;AT1G14550
Chr1	5195555	5195950	1.9162	2.51041	-0.389675	AT1G15100
Chr1	6032711	6033120	1.32765	3.06966	-1.2092	AT1G17540;AT1G17545;AT1G17550
Chr1	6335754	6336113	1.54104	3.02503	-0.973045	AT1G18410
Chr1	7075377	7075578	1.59997	4.24267	-1.40693	AT1G20400;AT1G20405
Chr1	7518348	7518530	2.14396	2.80942	-0.389994	AT1G21470;AT1G21480
Chr1	7900019	7900180	1.04637	2.15542	-1.04258	AT1G22360;AT1G22370;AT1G22380
Chr1	9158083	9158263	1.57469	4.64008	-1.55908	AT1G26480;AT1G26490;AT1G26500
Chr1	9192540	9192702	1.42118	2.26886	-0.674878	AT1G26600;AT1G26610
Chr1	10178636	10179126	1.61366	4.33812	-1.42673	AT1G29120;AT1G29140;AT1G29150
Chr1	11454838	11455101	1.49161	4.96602	-1.73522	AT1G31910
Chr1	13889060	13889235	1.54134	2.40401	-0.641258	NA
Chr1	15081978	15082424	1.05603	0.967784	0.125894	AT1G40104
Chr1	15085260	15085415	1.03051	1.01116	0.0273472	AT1G40104
Chr1	15085596	15086029	1.05148	1.00158	0.0701437	AT1G40104
Chr1	16381860	16382068	1.07407	2.22403	-1.05009	NA
Chr1	18486496	18486633	2.42437	10.5836	-2.12615	AT1G49920;AT1G49930;AT1G49938
Chr1	18491925	18492077	0.758854	2.06709	-1.44571	AT1G49940;AT1G49952
Chr1	19070072	19070242	1.0248	2.66861	-1.38075	AT1G51430;AT1G51440
Chr1	19974333	19974621	2.67399	5.96197	-1.1568	AT1G53510
Chr1	20956712	20957019	2.10192	2.60252	-0.308201	AT1G56030
Chr1	24331589	24332039	2.16984	7.15489	-1.72134	AT1G65480
Chr1	24732435	24732666	2.64633	8.04759	-1.60456	AT1G66330;AT1G66340
Chr1	25877414	25877819	1.93031	4.88373	-1.33915	AT1G68830;AT1G68840
Chr1	26470756	26471048	1.6297	2.86981	-0.816349	AT1G70280;AT1G70290
Chr1	26655568	26656054	1.33095	2.57059	-0.949643	AT1G70700
Chr1	27298008	27298272	1.35737	3.1444	-1.21197	AT1G72500
Chr1	29406689	29407050	1.96477	3.63933	-0.889312	AT1G78140;AT1G78150;AT1G78160
Chr1	29563367	29563739	2.21482	6.33475	-1.5161	AT1G78580;AT1G78590
Chr1	29716304	29716676	1.37043	2.78245	-1.02173	AT1G78990;AT1G78995;AT1G79000
Chr2	2165	2528	1.24408	0.914518	0.443996	AT2G01008;AT2G01010
Chr2	5758	7008	1.32079	1.06859	0.305693	AT2G01010;AT2G01020;AT2G01021
Chr2	7790	8092	1.22807	0.94712	0.374774	NA
Chr2	9486	9682	1.26412	0.929141	0.444164	AT2G01023
Chr2	14505	14822	2.85397	4.67709	-0.712641	NA
Chr2	17734	18063	1.99335	2.93276	-0.557064	NA
Chr2	20632	20883	1.86204	2.24374	-0.269021	NA
Chr2	22339	22509	1.14815	2.18671	-0.929451	NA
Chr2	25784	25930	2.15946	2.61435	-0.275782	NA
Chr2	27120	27544	1.47655	1.944	-0.396798	NA
Chr2	28582	28787	1.5177	2.48413	-0.710854	NA
Chr2	33923	34069	1.83607	2.91747	-0.668097	NA
Chr2	44971	45193	1.72049	2.63405	-0.614463	NA
Chr2	49507	49770	1.19774	1.29763	-0.115564	NA
Chr2	59900	60058	1.95546	2.2849	-0.224623	NA
Chr2	60924	61056	1.50041	1.98284	-0.402211	NA
Chr2	61187	61466	1.38058	2.37436	-0.782264	NA
Chr2	1631374	1631607	2.17237	3.17073	-0.545545	NA
Chr2	2060310	2060454	0.942511	0.736388	0.356043	NA
Chr2	2282527	2282744	1.0139	0.701346	0.531717	NA
Chr2	3189677	3189929	1.03935	0.743668	0.482951	NA
Chr2	3616559	3617070	1.06861	1.00174	0.0932273	AT2G07981;AT2G08986
Chr2	3617996	3618199	1.05259	0.984802	0.096038	AT2G07981;AT2G08986
Chr2	3618945	3619103	1.12521	0.975417	0.206103	AT2G08986
Chr2	3620897	3621283	1.08658	0.966397	0.169107	AT2G08986
Chr2	3621497	3621756	1.22707	0.966952	0.343701	AT2G08986
Chr2	3623129	3623537	1.05979	0.950577	0.156903	AT2G08986
Chr2	3623639	3623760	1.08027	0.936686	0.205755	AT2G08986
Chr2	3625228	3625348	1.00571	0.977935	0.0404039	AT2G08986
Chr2	3625710	3625967	1.03971	0.980364	0.0847918	AT2G08986
Chr2	3626751	3627065	1.09054	0.982751	0.150145	AT2G08986
Chr2	3627794	3628069	1.02971	0.941315	0.129489	NA
Chr2	4242014	4242184	1.32564	1.61844	-0.287915	NA
Chr2	4242305	4242506	1.40018	1.84345	-0.396796	NA
Chr2	5099958	5100081	0.98238	3.81773	-1.95836	NA
Chr2	5201206	5201367	0.951062	1.1585	-0.284647	NA
Chr2	5201492	5201644	1.03534	1.01897	0.022993	NA
Chr2	5233048	5233214	1.73766	2.35853	-0.440742	NA
Chr2	6455605	6455724	1.18044	0.971664	0.280795	AT2G14960
Chr2	9037825	9038063	0.982713	1.73811	-0.822677	AT2G21060;AT2G21070
Chr2	10470358	10470540	1.00749	0.751541	0.422842	AT2G24630
Chr2	11689143	11689427	1.93031	2.85877	-0.566562	AT2G27315
Chr2	12431019	12431206	1.90444	2.58602	-0.441367	AT2G28940;AT2G28950
Chr2	13965439	13965796	2.10409	5.02761	-1.25668	AT2G32920;AT2G32930
Chr2	15541258	15541494	0.967849	2.36366	-1.28817	AT2G36990;AT2G37000;AT2G37010
Chr2	15884019	15884273	1.7238	3.54776	-1.04132	AT2G37950
Chr2	16505312	16505636	1.729	2.8187	-0.705092	AT2G39560;AT2G39570
Chr2	17311549	17311874	0.994413	3.3295	-1.74339	AT2G41510
Chr2	17615951	17616251	1.25545	1.97513	-0.653743	AT2G42280;AT2G42290
Chr2	18236756	18236985	1.34246	4.58228	-1.77119	AT2G44080
Chr2	19309654	19310056	1.87179	4.12752	-1.14086	AT2G46990;AT2G46995;AT2G47000
Chr3	1880358	1880703	2.19798	6.08337	-1.46869	AT3G06210
Chr3	3502510	3502878	1.62421	4.37342	-1.42902	AT3G11170;AT3G11180
Chr3	3884987	3885461	1.66382	6.17781	-1.8926	AT3G12180;AT3G12190
Chr3	4359933	4360266	1.60196	2.86367	-0.838027	AT3G13403;AT3G13404;AT3G13405
Chr3	4959329	4959584	1.55852	2.66758	-0.775355	AT3G14770
Chr3	5293076	5293301	1.82723	3.06144	-0.744552	AT3G15610;AT3G15620
Chr3	7861895	7862026	0.962521	0.769748	0.322432	NA
Chr3	7880150	7880450	1.9795	4.54872	-1.20032	AT3G22275;AT3G22290
Chr3	8590779	8591021	1.36808	3.55645	-1.37829	AT3G23810
Chr3	11056404	11056616	1.4871	2.11159	-0.505828	NA
Chr3	11418957	11419076	1.23046	2.30152	-0.903389	NA
Chr3	11422229	11422438	1.6794	1.88998	-0.170425	NA
Chr3	11593241	11593406	0.954168	0.701409	0.443987	AT3G29760;AT3G29763
Chr3	12511939	12512401	2.1715	3.87927	-0.837093	NA
Chr3	12614883	12615199	1.48462	2.45409	-0.725094	NA
Chr3	12859844	12860112	1.83558	2.90912	-0.664347	NA
Chr3	13534078	13534218	0.95922	0.702542	0.449277	NA
Chr3	13539722	13540169	1.04415	0.733345	0.509765	NA
Chr3	13587503	13587763	1.00017	0.97458	0.0373927	NA
Chr3	13588814	13589623	1.04236	0.979394	0.0898924	NA
Chr3	13633058	13633230	0.938141	1.08634	-0.211599	NA
Chr3	13705631	13705775	1.01842	1.05345	-0.0487892	NA
Chr3	13712979	13713101	1.12097	1.13954	-0.0237039	NA
Chr3	13737574	13737695	1.00159	1.26174	-0.333123	NA
Chr3	13816219	13816351	1.06859	0.966993	0.144131	NA
Chr3	14175587	14175717	0.974524	1.00052	-0.0379804	NA
Chr3	14191733	14192021	1.30784	0.934663	0.484668	NA
Chr3	14192167	14192609	1.21934	0.960625	0.344055	NA
Chr3	14193561	14193825	1.31877	0.97709	0.43263	AT3G41761
Chr3	14207480	14207612	0.994782	0.980903	0.0202699	NA
Chr3	16301532	16301937	1.30952	3.56709	-1.44571	AT3G44755
Chr3	16837854	16838101	1.44767	2.83732	-0.970796	AT3G45810
Chr3	17393718	17393844	1.25271	2.24352	-0.840712	NA
Chr3	18092878	18093323	1.78417	6.65876	-1.9	AT3G48780;AT3G48790
Chr3	18761600	18761807	1.50478	3.31822	-1.14086	AT3G50560
Chr3	18763146	18763640	1.81238	5.66523	-1.64425	AT3G50560
Chr3	18782180	18782439	1.33367	2.22168	-0.736249	AT3G50610
Chr3	19092297	19092495	1.06768	2.71313	-1.34548	AT3G51450;AT3G51460
Chr3	19184610	19184927	1.21816	3.17395	-1.38158	AT3G51710;AT3G51720;AT3G51730
Chr3	19581077	19581267	1.30516	2.86393	-1.13377	AT3G52840
Chr3	20379041	20379390	1.7174	3.00089	-0.805164	AT3G54990;AT3G55000
Chr3	21233479	21233695	1.03326	2.04426	-0.984375	AT3G57390
Chr3	22141140	22141409	2.50903	3.82998	-0.610207	AT3G59926;AT3G59930;AT3G59940
Chr3	22320594	22320818	1.8437	2.8997	-0.6533	AT3G60380;AT3G60390
Chr3	23417161	23417316	0.654532	2.57533	-1.97622	AT3G63410;AT3G63420
Chr4	1254284	1254621	1.84979	3.4616	-0.904078	AT4G02810
Chr4	1667906	1668271	2.55	3.84912	-0.594031	NA
Chr4	1796353	1796506	1.8112	2.44499	-0.432883	NA
Chr4	1799660	1799848	1.4536	2.42591	-0.738896	NA
Chr4	1800566	1800825	1.30621	2.35873	-0.852623	NA
Chr4	1803827	1803996	1.10395	1.46324	-0.406492	NA
Chr4	2869516	2869756	1.34867	2.59399	-0.943636	NA
Chr4	3054380	3054779	0.987323	1.02709	-0.0569686	NA
Chr4	3055880	3056169	1.02932	1.04687	-0.0243907	NA
Chr4	3056846	3057269	0.99533	1.01314	-0.0255867	NA
Chr4	3058849	3059077	1.00126	0.976717	0.0358041	NA
Chr4	3059343	3059741	1.03164	1.03093	0.00099324	NA
Chr4	3060340	3060735	1.03724	1.01098	0.0369953	NA
Chr4	3060834	3061191	0.973993	0.992929	-0.0277792	NA
Chr4	3438036	3438157	1.04234	1.45956	-0.485708	NA
Chr4	3438460	3438583	1.23616	1.51472	-0.293186	NA
Chr4	3950550	3950752	1.10489	0.984653	0.166215	NA
Chr4	3951813	3951944	1.06799	0.973261	0.133999	NA
Chr4	3966397	3966640	0.97683	0.95999	0.0250881	NA
Chr4	3970935	3971290	0.986018	0.979036	0.0102521	NA
Chr4	3974692	3974851	1.05972	1.01152	0.0671583	NA
Chr4	3976424	3976753	1.01417	0.990001	0.0347976	NA
Chr4	3979195	3979497	1.07356	1.02878	0.0614683	NA
Chr4	3982442	3982614	1.03371	1.03745	-0.0052103	NA
Chr4	3984369	3984726	0.984776	0.972617	0.0179238	NA
Chr4	4001136	4001289	0.987037	1.00597	-0.0274112	NA
Chr4	4002226	4002363	1.06193	1.00466	0.0799813	NA
Chr4	4003800	4004148	0.999936	0.997506	0.00351024	NA
Chr4	4006159	4006325	0.987824	1.02492	-0.0531854	NA
Chr4	4007132	4007386	0.963427	0.99786	-0.0506621	NA
Chr4	4008994	4009237	0.992588	0.937058	0.0830567	NA
Chr4	4009701	4009858	0.965138	0.926441	0.0590361	NA
Chr4	4010188	4010461	1.01861	0.987442	0.0448339	NA
Chr4	4099237	4099586	2.25359	3.66385	-0.701135	NA
Chr4	4547881	4548031	1.33417	4.79297	-1.84498	NA
Chr4	4737455	4737602	1.02943	2.27445	-1.14367	NA
Chr4	5128834	5129084	1.82723	2.69143	-0.558715	NA
Chr4	5498450	5498671	1.78038	2.97789	-0.742105	AT4G08620
Chr4	5582632	5583283	1.37042	2.08452	-0.605097	NA
Chr4	5585578	5585997	1.50906	2.67438	-0.825554	AT4G08760
Chr4	5586112	5586432	2.20501	3.1502	-0.514658	AT4G08760
Chr4	6530939	6531308	2.76312	5.26057	-0.928921	NA
Chr4	7312430	7312749	0.700441	2.45178	-1.80749	AT4G12300;AT4G12310
Chr4	8979478	8979798	1.06589	3.17995	-1.57695	AT4G15765;AT4G15770;AT4G15775;AT4G15780;AT4G15790
Chr4	9391715	9392002	1.53872	3.88581	-1.33648	AT4G16680;AT4G16690;AT4G16695
Chr4	11081115	11081251	1.15844	1.38801	-0.260835	AT4G20620;AT4G20630
Chr4	11097954	11098143	1.3947	3.04571	-1.12682	AT4G20690;AT4G20700
Chr4	11604303	11604707	1.78038	4.04142	-1.18268	AT4G21870;AT4G21880
Chr4	13016070	13016467	1.46676	3.98411	-1.44162	AT4G25450;AT4G25470
Chr4	13709343	13709674	1.70208	3.18185	-0.902567	AT4G27410;AT4G27415
Chr4	13854077	13854582	1.26723	4.72813	-1.89959	AT4G27800;AT4G27810
Chr4	14790229	14790408	2.02338	2.7558	-0.445704	AT4G30200
Chr4	15231219	15231359	2.17528	3.55522	-0.708738	AT4G31380;AT4G31390
Chr4	15613607	15613868	2.17713	4.98908	-1.19635	AT4G32340
Chr4	16154604	16154855	1.91747	4.03511	-1.0734	AT4G33625;AT4G33630
Chr4	16345053	16345314	1.45242	3.58763	-1.30457	AT4G34131;AT4G34135
Chr4	16594247	16594693	1.44554	4.40954	-1.60902	AT4G34780;AT4G34790;AT4G34800
Chr4	16980323	16980759	1.99996	6.27322	-1.64924	AT4G35830;AT4G35837;AT4G35840
Chr5	74997	75466	1.4752	5.56079	-1.91438	AT5G01190;AT5G01200
Chr5	967180	967402	1.35104	2.97634	-1.13947	AT5G03690;AT5G03700
Chr5	1891890	1892120	1.72756	3.39865	-0.976226	AT5G06250
Chr5	2177491	2177653	2.05689	2.90117	-0.49617	AT5G07010
Chr5	3253144	3253279	1.59571	1.25829	0.342734	AT5G10336;AT5G10340
Chr5	4279481	4279806	1.16877	3.76661	-1.68828	AT5G13340;AT5G13350
Chr5	4450884	4451259	2.06856	3.73559	-0.852709	AT5G13780;AT5G13790;AT5G13800
Chr5	4787600	4788110	2.48408	8.84859	-1.83274	AT5G14800
Chr5	4800560	4800925	1.01882	4.74605	-2.21983	NA
Chr5	5961802	5961968	1.07114	2.72704	-1.34819	AT5G18000;AT5G18005
Chr5	5962218	5962390	1.82023	2.11043	-0.213416	AT5G18000;AT5G18005;AT5G18010
Chr5	6458146	6458556	1.36027	2.58083	-0.923942	AT5G19190;AT5G19200;AT5G19210
Chr5	7614520	7614656	1.40688	2.05636	-0.547594	NA
Chr5	8004811	8005172	1.3431	3.58763	-1.41746	AT5G23730
Chr5	8133843	8133962	0.941113	0.705246	0.416241	AT5G24060;AT5G24070
Chr5	8455380	8455752	1.50041	4.10056	-1.45046	AT5G24680;AT5G24690
Chr5	8529426	8529652	1.39218	2.55073	-0.873564	AT5G24830
Chr5	10107578	10107889	1.43133	2.12918	-0.572942	NA
Chr5	10108352	10108506	1.7429	2.72264	-0.643516	NA
Chr5	10111409	10111553	1.43964	2.57126	-0.836767	NA
Chr5	11129399	11129560	2.57166	4.03803	-0.650952	NA
Chr5	11144968	11145116	1.28295	2.36511	-0.882442	NA
Chr5	11184582	11184884	1.02472	1.01865	0.00857132	NA
Chr5	11185003	11185278	1.01891	0.968393	0.0733621	NA
Chr5	11188209	11188749	1.04029	1.01188	0.0399476	NA
Chr5	11240235	11240389	1.21816	1.42535	-0.226613	NA
Chr5	11703909	11704362	1.14475	0.97988	0.224356	NA
Chr5	11704573	11704715	1.0006	0.960599	0.0588591	NA
Chr5	11705089	11705411	1.05987	0.994124	0.0923896	NA
Chr5	11708101	11708407	1.03238	0.996048	0.0516869	NA
Chr5	11723360	11723765	1.05027	0.978066	0.102757	NA
Chr5	11724263	11724650	1.05096	0.965353	0.122579	NA
Chr5	11728275	11728410	1.08266	1.08316	-0.00066612	NA
Chr5	11728549	11728994	1.0546	1.04884	0.00790129	NA
Chr5	11729649	11729803	0.983437	0.994801	-0.0165753	NA
Chr5	11730428	11730582	1.01965	1.01376	0.00835788	NA
Chr5	11730708	11730842	1.02736	0.972921	0.0785472	NA
Chr5	11754438	11754862	1.04883	1.21163	-0.208168	NA
Chr5	11758289	11758418	1.73737	1.35992	0.353383	NA
Chr5	11765787	11765944	0.902248	0.707244	0.351316	NA
Chr5	11849934	11850072	1.12235	1.32977	-0.244654	NA
Chr5	11935255	11935378	1.14907	1.05324	0.125632	NA
Chr5	12108439	12108581	1.57469	2.69773	-0.776678	NA
Chr5	12873837	12873961	1.16089	1.17933	-0.0227362	NA
Chr5	13074683	13074922	1.46847	2.39397	-0.705091	NA
Chr5	14844165	14844302	1.13472	1.92426	-0.761967	AT5G37430;AT5G37440
Chr5	19915740	19916058	1.75497	4.04934	-1.20624	AT5G49130;AT5G49138
Chr5	20020745	20020891	1.62421	3.06596	-0.916601	AT5G49370
Chr5	21061456	21061690	1.62421	2.62337	-0.691683	NA
Chr5	23391674	23391947	2.43631	3.61987	-0.57124	AT5G57720;AT5G57735
Chr5	23954094	23954273	1.17663	2.16186	-0.877612	AT5G59380;AT5G59385;AT5G59390
Chr5	23993115	23993441	1.26219	2.62525	-1.05653	AT5G59520;AT5G59530
Chr5	24010810	24011218	2.5692	7.90337	-1.62115	AT5G59590;AT5G59600;AT5G59610
Chr5	24886767	24887119	1.76545	3.28616	-0.896367	AT5G61960;AT5G61970
Chr5	24934919	24935147	2.41332	4.31993	-0.839989	AT5G62070;AT5G62080;AT5G62090
Chr5	26195400	26195595	0.795183	2.73445	-1.78189	AT5G65530;AT5G65533;AT5G65535;AT5G65540
Chr5	26641501	26641689	1.92341	2.69726	-0.487828	AT5G66720;AT5G66730

## Sheet: FLC UB_peaks
chr	start	end	FLC_SVP	FLC_svp41	log2(ratio)	gene
Chr1	72076	72471	4.20461	3.83557	0.132531	AT1G01150;AT1G01160
Chr1	1143572	1144189	9.13616	18.3584	-1.00678	AT1G04260;AT1G04270;AT1G04280
Chr1	4082407	4082787	3.52204	4.23192	-0.264901	AT1G12070;AT1G12080
Chr1	4548436	4549076	4.15233	19.5534	-2.23543	AT1G13280
Chr1	5067380	5067674	2.26452	4.60864	-1.02514	AT1G14710;AT1G14720
Chr1	5967889	5968482	1.56367	8.53082	-2.44775	AT1G17410
Chr1	6174434	6174984	5.19213	5.74795	-0.146721	AT1G17940
Chr1	6443334	6443739	2.14969	6.16471	-1.5199	AT1G18700
Chr1	7065163	7065783	6.38081	26.2297	-2.03939	AT1G20380
Chr1	7236058	7236604	4.00515	13.541	-1.75741	AT1G20823
Chr1	7851221	7851638	1.89135	4.08955	-1.11253	AT1G22230;AT1G22240
Chr1	7930220	7930802	3.84867	8.47987	-1.13968	AT1G22460
Chr1	8598413	8599137	7.8368	14.5172	-0.889427	AT1G24260;AT1G24265
Chr1	9777826	9778212	1.53807	2.3909	-0.636433	AT1G28040;AT1G28050;AT1G28060
Chr1	10927549	10927956	1.08076	0.816282	0.404907	AT1G30780
Chr1	16713335	16714007	12.896	8.10408	0.670203	AT1G44010
Chr1	16837041	16837487	1.86784	5.24594	-1.48983	AT1G44350
Chr1	18307258	18307529	2.06717	3.43552	-0.732871	AT1G49450;AT1G49460
Chr1	20475552	20475711	3.13495	4.652	-0.569409	AT1G54920
Chr1	20476010	20476670	3.19949	6.32992	-0.984345	AT1G54920
Chr1	20477069	20477278	2.78855	5.06393	-0.860742	NA
Chr1	20477392	20477867	4.18578	9.04861	-1.1122	AT1G54930
Chr1	21655731	21656079	2.18089	3.1755	-0.542067	AT1G58340
Chr1	23734369	23735044	15.358	4.59228	1.74171	AT1G63940;AT1G63950
Chr1	24680888	24681218	2.09273	2.79354	-0.416708	NA
Chr1	25320165	25320464	3.08711	3.39397	-0.136717	AT1G67560
Chr1	25743919	25744207	2.40101	3.36631	-0.487527	AT1G68570
Chr1	26097429	26097868	7.18536	4.68076	0.618318	AT1G69420;AT1G69430
Chr1	27276885	27277361	9.8105	4.99704	0.973253	AT1G72450;AT1G72460
Chr1	27294240	27294700	4.47291	6.74013	-0.591563	AT1G72500
Chr1	27763040	27763467	1.65726	4.25708	-1.36106	AT1G73840
Chr1	28292779	28293271	6.04621	5.01777	0.268985	AT1G75388;AT1G75390
Chr1	29120887	29121288	2.74866	2.83608	-0.0451698	AT1G77490;AT1G77500
Chr1	29233529	29233957	2.58858	3.67153	-0.50422	AT1G77750
Chr1	29399243	29399694	2.8379	5.54252	-0.965718	AT1G78130
Chr1	30083758	30084131	2.46924	2.75023	-0.155485	AT1G79970;AT1G79980;AT1G79990
Chr2	1817	1981	1.34128	1.10261	0.282688	AT2G01008;AT2G01010
Chr2	15098	15615	2.1533	2.77075	-0.363727	NA
Chr2	17390	17564	2.57166	3.74835	-0.543556	NA
Chr2	18554	19843	1.47919	2.71579	-0.876565	NA
Chr2	23694	23953	1.78835	2.67104	-0.578772	NA
Chr2	24302	24610	2.10708	3.13885	-0.574991	NA
Chr2	24826	25689	2.49501	3.39817	-0.445712	NA
Chr2	31602	32670	5.83697	12.0439	-1.04501	NA
Chr2	32802	33488	6.82169	15.451	-1.1795	NA
Chr2	34539	36450	4.87263	9.80444	-1.00873	NA
Chr2	45313	45546	1.59375	2.12919	-0.417879	NA
Chr2	45747	46298	1.72089	2.42283	-0.493538	NA
Chr2	47038	47897	2.09343	3.63774	-0.797174	NA
Chr2	48303	48449	1.9125	3.09701	-0.695416	NA
Chr2	58827	59407	1.80237	2.7426	-0.605649	NA
Chr2	59513	59772	2.28404	3.77908	-0.726447	NA
Chr2	60211	60572	1.64728	2.32526	-0.497306	NA
Chr2	62042	62769	2.36466	3.55676	-0.588931	NA
Chr2	65065	65489	3.37979	6.0617	-0.842789	NA
Chr2	65848	66076	2.77969	4.83999	-0.80008	NA
Chr2	66523	66751	2.60788	4.67353	-0.841635	NA
Chr2	66853	67038	3.16328	6.02989	-0.93071	NA
Chr2	469005	469296	2.26229	2.03977	0.149377	AT2G01990;AT2G02000
Chr2	884238	884521	2.53148	3.16266	-0.321157	AT2G03020
Chr2	3227392	3227638	1.77933	3.05724	-0.780896	NA
Chr2	3606514	3606731	1.04855	0.995968	0.0742244	NA
Chr2	3607574	3607809	1.0419	0.990881	0.0724331	NA
Chr2	3618389	3618756	1.22815	0.999615	0.297042	AT2G07981;AT2G08986
Chr2	3624517	3624680	1.01346	0.958219	0.0808618	AT2G08986
Chr2	3627253	3627486	1.04634	0.965229	0.116409	AT2G08986
Chr2	4236641	4236847	1.36732	2.31372	-0.758863	NA
Chr2	4238133	4238344	1.82723	2.91951	-0.676068	NA
Chr2	4238961	4239126	2.01716	2.17646	-0.109658	NA
Chr2	4239816	4240130	1.95964	2.09191	-0.0942321	NA
Chr2	4242964	4243195	1.47565	1.7895	-0.278206	NA
Chr2	4843994	4844188	1.00752	0.738073	0.448973	NA
Chr2	5296416	5296579	0.975254	0.680098	0.520035	AT2G12905
Chr2	7190967	7191425	1.24817	0.965478	0.370499	AT2G16586
Chr2	8813369	8813990	23.1808	8.68589	1.41618	AT2G20440;AT2G20450;AT2G20453
Chr2	9192200	9192352	2.24986	3.45364	-0.618282	NA
Chr2	9192569	9192790	2.22	4.65169	-1.0672	NA
Chr2	9579920	9580404	3.73158	4.70429	-0.33419	AT2G22530;AT2G22540
Chr2	9770529	9770893	3.18461	3.176	0.00390579	AT2G22950;AT2G22955;AT2G22960
Chr2	10628230	10628591	1.67142	3.29249	-0.978105	AT2G24990;AT2G25000
Chr2	11771429	11771914	4.65473	4.56815	0.0270875	AT2G27550
Chr2	12367084	12367326	0.924826	0.771025	0.262404	AT2G28830
Chr2	12585263	12585751	2.2502	3.13386	-0.477887	AT2G29263;AT2G29290;AT2G29300
Chr2	13288524	13288867	2.26	3.68203	-0.704179	AT2G31180
Chr2	15287831	15288455	2.20646	7.01204	-1.6681	AT2G36420;AT2G36430
Chr2	15941194	15941573	3.28071	3.39361	-0.0488127	NA
Chr2	16291176	16291720	6.53958	9.12027	-0.479879	AT2G39010
Chr2	17819623	17820108	1.97104	5.07717	-1.36507	AT2G42820;AT2G42830
Chr2	18810847	18811451	6.38445	18.2008	-1.51137	AT2G45660
Chr2	19198195	19198439	1.74242	2.71617	-0.640481	AT2G46720
Chr2	19467246	19467757	11.5226	5.16773	1.15686	AT2G47440
Chr3	611006	611457	3.02508	7.28164	-1.26729	AT3G02810;AT3G02820;AT3G02830
Chr3	822570	823008	8.91782	9.99636	-0.164712	AT3G03450;AT3G03456;AT3G03460
Chr3	1652680	1653261	16.8867	2.73752	2.62495	AT3G05660;AT3G05670
Chr3	1846688	1847089	2.31788	4.16314	-0.844866	AT3G06120;AT3G06125
Chr3	1959820	1960245	2.55547	5.59047	-1.12938	AT3G06430
Chr3	1975815	1976391	1.80075	5.53033	-1.61877	AT3G06440;AT3G06450
Chr3	4732891	4733202	3.09614	6.06035	-0.96893	AT3G14220
Chr3	4829100	4829402	1.88883	2.65954	-0.493684	NA
Chr3	5085691	5086255	5.58321	18.9568	-1.76355	AT3G15110;AT3G15111;AT3G15115
Chr3	5216130	5216657	17.4805	5.4566	1.67967	AT3G15460;AT3G15470
Chr3	5236550	5237111	5.75739	15.4268	-1.42195	AT3G15500
Chr3	5470354	5470595	2.27268	2.77343	-0.287277	AT3G16140;AT3G16150
Chr3	5920183	5920571	2.61458	4.03312	-0.625317	AT3G17330;AT3G17340
Chr3	6380700	6380968	1.62015	1.88032	-0.214851	AT3G18550
Chr3	12484376	12484639	1.95495	2.66706	-0.448119	NA
Chr3	12512506	12512727	3.48929	5.99904	-0.781798	NA
Chr3	12512990	12513615	2.69592	5.05891	-0.908049	NA
Chr3	15986514	15987008	10.5796	4.2273	1.32348	AT3G44310
Chr3	17221402	17221629	2.93183	2.99951	-0.0329254	AT3G46740;AT3G46750;AT3G46760;AT3G46770
Chr3	19230733	19231064	1.52525	2.35155	-0.624566	AT3G51840;AT3G51850
Chr3	19836880	19837421	8.54641	5.17922	0.722584	AT3G53500;AT3G53510
Chr3	20120905	20121492	2.57357	7.05705	-1.45529	AT3G54340;AT3G54350
Chr3	20987895	20988485	5.71939	13.691	-1.25929	AT3G56660;AT3G56670
Chr3	21153543	21153902	2.05251	4.01519	-0.968079	AT3G57140;AT3G57150
Chr3	21177167	21177732	11.5475	2.63639	2.13094	AT3G57220;AT3G57230
Chr3	22197322	22197847	2.58592	10.2457	-1.98627	AT3G60110
Chr4	1494648	1495285	12.9312	14.6172	-0.176811	AT4G03390
Chr4	2362110	2362475	2.30695	5.34438	-1.21204	NA
Chr4	3054928	3055297	0.964343	1.04768	-0.11958	NA
Chr4	3055473	3055655	0.986115	1.02399	-0.0543738	NA
Chr4	3955324	3955571	1.05075	0.994458	0.0794371	NA
Chr4	3976088	3976260	1.02301	0.96468	0.0846979	NA
Chr4	3999363	3999523	1.01894	0.971626	0.0685961	NA
Chr4	5581774	5582115	1.52041	2.87746	-0.920335	NA
Chr4	5583504	5584336	4.51484	8.50823	-0.914184	AT4G08760
Chr4	5584465	5584697	1.91058	3.586	-0.908365	AT4G08760
Chr4	5584859	5585086	1.74418	4.12264	-1.24102	AT4G08760
Chr4	7349182	7349432	2.5286	1.72614	0.550789	AT4G12420
Chr4	8435222	8435779	1.97639	3.90512	-0.982499	AT4G14720
Chr4	9390678	9391132	8.67039	5.42193	0.67729	AT4G16680
Chr4	12379914	12380360	4.83731	3.70294	0.385534	AT4G23760
Chr4	12393516	12393970	2.84236	6.58111	-1.21124	AT4G23810
Chr4	13021036	13021740	3.32962	11.8423	-1.83052	AT4G25480;AT4G25490
Chr4	13023215	13024073	12.6107	17.3954	-0.464057	AT4G25490;AT4G25500
Chr4	13080118	13080516	3.27827	3.69232	-0.171593	AT4G25640;AT4G25650
Chr4	17319696	17320169	4.22839	9.48666	-1.16579	NA
Chr4	17395538	17396141	5.71806	5.00209	0.192995	AT4G36910
Chr4	17408684	17409545	3.38518	2.49157	0.442177	NA
Chr5	259731	260280	2.45477	6.73697	-1.45651	AT5G01690;AT5G01700
Chr5	1855600	1856112	6.18955	7.0948	-0.196927	AT5G06125;AT5G06130;AT5G06140
Chr5	2176183	2176752	2.90355	7.18191	-1.30655	AT5G07010
Chr5	2561092	2561581	2.09523	4.73398	-1.17594	AT5G07990;AT5G08000
Chr5	3782910	3783120	4.10773	3.96128	0.0523747	AT5G11730;AT5G11740
Chr5	3865547	3865911	1.82723	2.93535	-0.683874	AT5G11970;AT5G11977
Chr5	5227311	5227773	2.13177	2.59399	-0.283121	AT5G16000;AT5G16010;AT5G16020
Chr5	6832871	6833276	4.67557	2.2772	1.03788	AT5G20250
Chr5	7833191	7833633	2.10292	4.36606	-1.05394	AT5G23250;AT5G23260
Chr5	9133165	9133519	2.68834	4.72939	-0.814939	AT5G26146;AT5G26147
Chr5	10109127	10109489	2.73123	5.05301	-0.887592	NA
Chr5	10112190	10112545	3.8095	5.83202	-0.614394	NA
Chr5	10356523	10356964	3.16997	5.05272	-0.672591	AT5G28410
Chr5	11726052	11726553	1.07851	1.08381	-0.00707231	NA
Chr5	11726683	11727265	1.1379	1.1387	-0.00101393	NA
Chr5	11727428	11728180	1.27659	1.09369	0.223091	NA
Chr5	11729121	11729489	1.12227	1.10342	0.0244378	NA
Chr5	11732540	11732720	1.01112	0.995703	0.0221668	NA
Chr5	11735119	11735292	1.00158	0.971427	0.0441002	NA
Chr5	11754004	11754130	2.26784	1.67087	0.440719	NA
Chr5	14755485	14755820	2.69734	1.56693	0.783597	AT5G37260
Chr5	15460370	15460912	6.05694	7.69641	-0.345597	AT5G38600;AT5G38610
Chr5	16440600	16441151	18.7799	3.47183	2.43542	AT5G41070;AT5G41071;AT5G41080
Chr5	18378876	18379131	1.99334	2.30152	-0.207399	NA
Chr5	20014713	20015159	1.8718	3.83077	-1.03321	AT5G49360
Chr5	21240358	21240842	3.18175	8.18824	-1.36373	AT5G52310
Chr5	21692502	21693022	9.48421	5.71996	0.729523	AT5G53450;AT5G53451
Chr5	22368845	22369419	7.9874	2.46415	1.69664	AT5G55110;AT5G55120;AT5G55125
Chr5	23388372	23388726	3.82544	4.19143	-0.131817	AT5G57710
Chr5	23762483	23762862	3.41083	6.2342	-0.870082	AT5G58840;AT5G58850
Chr5	23785014	23785519	3.0198	5.20503	-0.785453	AT5G58900
Chr5	24239583	24239830	2.32722	3.12011	-0.422989	AT5G60200
Chr5	24476952	24477264	2.35644	2.71985	-0.206918	AT5G60840
Chr5	25086869	25087078	2.90648	2.85251	0.027041	NA
Chr5	26363483	26363877	2.60056	3.2188	-0.307701	AT5G65910;AT5G65920
Chr5	26805500	26805874	1.67142	3.31823	-0.98934	AT5G67180
