# Supplementary material for: Combinatorial activities of SHORT VEGETATIVE PHASE and FLOWERING LOCUS C define distinct modes of flowering regulation in Arabidopsis
Source: Genome Biol. 2015 Feb 11;16(1):31. doi: 10.1186/s13059-015-0597-1 (PMC4378019; doi:10.1186/s13059-015-0597-1)
Supplement: Additional file 16: Table S7. — Statistical analysis of differential binding with replicates. The table shows the results of functional PCA on ChIP-seq peak shape (normalized binding) across replicates, followed by a Hotelling's T 2 test over the functional principal component scores on two different treatment conditions (genotypes). The number of PCs to achieve at least 70% of variance, as well as the total variance explained by the chosen components, are indicated. P-values were adjusted for multiple comparison using the Benjamini-Hochberg procedure for the control of false discovery rate. [file 13059_2015_597_MOESM16_ESM.xlsx]

## Sheet: SVP_FLC
chr	peak_start	peak_end	principal components	total var.	p-value (SVP_flc3)	BH corrected p-value (SVP_flc3)	p-value (FLC_SVP)	BH corrected p-value (FLC_SVP)	p-value (FLC_svp41)	BH corrected p-value (FLC_svp41)
Chr1	8598858	8599336	1	0.963392	0.0794748	0.386692	0.312944	0.364751	0.0688245	0.176021					If p<=0.05, the region is declared as variant
Chr5	22134737	22135011	1	0.988463	0.602173	0.905416	0.225618	0.322931	0.254987	0.335801
Chr4	16080624	16080953	1	0.986523	0.52773	0.905416	0.256402	0.330657	0.254761	0.335801
Chr4	5757924	5758327	1	0.98776	0.668654	0.905416	0.275354	0.335185	0.275665	0.347752
Chr3	5216405	5216677	1	0.976426	0.628485	0.905416	0.117458	0.250802	0.00292548	0.0166299
Chr1	7754225	7754545	1	0.984006	0.50017	0.905416	0.236638	0.325545	0.238617	0.332827
Chr1	7930512	7930826	1	0.980046	0.768279	0.913715	0.720962	0.748249	0.0131958	0.0554437
Chr2	18811155	18812007	1	0.990954	0.0125618	0.0822506	0.661112	0.697246	0.0331364	0.106568
Chr3	5236846	5237824	1	0.956721	0.0583061	0.297819	0.064049	0.17471	0.0353804	0.112398
Chr1	1143876	1144173	1	0.976292	0.000986243	0.0107048	0.805354	0.822638	0.0806155	0.197186
Chr1	16713667	16713970	1	0.976799	0.000409687	0.00507083	0.0134434	0.0555873	0.737184	0.754564
Chr4	13023589	13023967	1	0.928647	0.00108883	0.0115772	0.074725	0.192731	0.0477654	0.141396
Chr3	1652998	1653250	1	0.987797	6.74809159266765e-05	0.00117192	0.101709	0.236565	0.00103191	0.00698217
Chr1	4973865	4974102	1	0.969326	0.611601	0.905416	0.254208	0.329459	0.276952	0.348523
Chr5	22151166	22151454	1	0.981256	0.60811	0.905416	0.229112	0.32322	0.274882	0.347621
Chr2	14253315	14253815	1	0.976393	0.536965	0.905416	0.230509	0.32322	0.244841	0.33306
Chr1	13698734	13699085	1	0.978709	0.477062	0.905416	0.10878	0.240519	0.110137	0.237113
Chr2	8813688	8814126	1	0.979949	9.53859221053399e-06	0.000198784	0.00482763	0.0246225	0.206961	0.319013
Chr3	2971717	2972021	1	0.967829	0.581557	0.905416	0.215782	0.316683	0.205366	0.317494
Chr4	2594252	2595330	1	0.941958	0.516958	0.905416	0.199919	0.314037	0.240731	0.333038
Chr3	22141268	22142193	1	0.929768	0.00365602	0.0328411	1.44660023959631e-08	3.0147148993187e-07	8.29989490502836e-06	0.000113796
Chr3	9213045	9213378	1	0.982229	0.542297	0.905416	0.249903	0.329446	0.282619	0.352464
Chr1	23734713	23735027	1	0.986581	0.00908594	0.0657469	0.13021	0.261928	0.0287419	0.0978727
Chr5	1855873	1856121	1	0.853306	0.362359	0.905416	0.677402	0.711545	0.519406	0.544488
Chr2	11860438	11860861	1	0.970641	0.466916	0.905416	0.218586	0.317753	0.234875	0.331626
Chr5	24990661	24991036	1	0.986493	0.607355	0.905416	0.250214	0.329446	0.244293	0.33306
Chr3	22810831	22811401	1	0.950837	0.703476	0.905416	0.240045	0.326632	0.272958	0.347621
Chr3	6119651	6119988	1	0.970737	0.629429	0.905416	0.261873	0.332204	0.252754	0.335801
Chr5	18804693	18804973	1	0.972406	0.663769	0.905416	0.298865	0.356192	0.337042	0.391962
Chr3	19249143	19249477	1	0.965534	0.653398	0.905416	0.247293	0.329446	0.28771	0.356112
Chr3	21177446	21177703	1	0.971724	0	0	0.107373	0.240519	4.7566928174092e-10	1.54889809866887e-08
Chr5	19045521	19045862	1	0.940314	0.528615	0.905416	0.200274	0.314037	0.192595	0.310715
Chr5	24910290	24910568	1	0.934774	0.582423	0.905416	0.202776	0.314037	0.207866	0.319463
Chr1	29121097	29121736	1	0.867596	0.00116284	0.0121168	9.19839315827176e-10	2.17834674339072e-08	5.8413274217628e-11	2.17380827624173e-09
Chr4	13652617	13652938	1	0.942229	0.52116	0.905416	0.187437	0.314037	0.179408	0.304433
Chr2	9978163	9978644	1	0.955033	0.682932	0.905416	0.289632	0.348495	0.298317	0.364489
Chr5	24939343	24939585	1	0.979406	0.626177	0.905416	0.25133	0.329459	0.246527	0.334481
Chr4	10060325	10060606	1	0.965142	0.622452	0.905416	0.236816	0.325545	0.267952	0.343366
Chr4	6023992	6024276	1	0.965367	0.483169	0.905416	0.250405	0.329446	0.224031	0.325839
Chr1	7065457	7065789	1	0.990769	0.00343857	0.0314297	0.113153	0.243606	0.00242819	0.014376
Chr4	14884733	14885050	1	0.958848	0.47215	0.905416	0.199702	0.314037	0.219912	0.324661
Chr5	23967231	23967553	1	0.967787	0.580295	0.905416	0.268561	0.332353	0.225553	0.325839
Chr3	611301	611526	1	0.952376	2.57630894506811e-07	7.89562917870873e-06	2.21187517635002e-07	3.49208171781321e-06	0.225773	0.325839
Chr5	4056142	4056487	1	0.970232	0.502428	0.905416	0.231728	0.32322	0.238258	0.332827
Chr1	28293042	28293397	1	0.877089	0.895445	0.954242	0.700966	0.73187	0.197008	0.311979
Chr2	9593805	9594083	1	0.964651	0.466805	0.905416	0.240115	0.326632	0.225358	0.325839
Chr2	560777	560981	1	0.95346	0.618252	0.905416	0.204739	0.314037	0.199157	0.313477
Chr1	13280457	13280979	1	0.95594	0.548017	0.905416	0.206683	0.314037	0.214784	0.324661
Chr5	21438914	21439161	1	0.950882	0.514468	0.905416	0.239528	0.326632	0.291564	0.359113
Chr3	17340519	17340776	1	0.956127	0.633084	0.905416	0.207251	0.314037	0.200641	0.314066
Chr2	18919137	18919375	1	0.956155	0.548805	0.905416	0.260051	0.331264	0.255456	0.335801
Chr1	24016467	24016758	1	0.92839	0.449284	0.905416	0.21273	0.314037	0.169768	0.299827
Chr4	843580	843859	1	0.849325	0.570603	0.905416	0.150619	0.280574	0.212238	0.323322
Chr4	7142435	7142727	1	0.949956	0.610399	0.905416	0.291875	0.350384	0.273964	0.347621
Chr4	12028520	12028977	1	0.915853	0.57341	0.905416	0.217652	0.317638	0.304811	0.367607
Chr5	20634837	20635066	1	0.913747	0.634378	0.905416	0.263695	0.332204	0.252621	0.335801
Chr1	29023579	29023806	1	0.930923	0.586024	0.905416	0.226554	0.32322	0.258651	0.33658
Chr5	8732183	8732750	1	0.956539	0.634225	0.905416	0.264504	0.332204	0.356294	0.407081
Chr1	26382796	26383076	1	0.935233	0.538094	0.905416	0.259538	0.331264	0.240989	0.333038
Chr2	19406759	19407181	1	0.946024	0.512812	0.905416	0.220499	0.319111	0.257832	0.33658
Chr4	17395822	17396159	1	0.922649	0.693279	0.905416	0.000769411	0.00541707	0.0844548	0.201839
Chr4	1494982	1495375	1	0.963789	9.44070192736568e-05	0.00149049	0.00462582	0.0245285	0.00293656	0.0166299
Chr3	18665376	18665611	1	0.928246	0.584536	0.905416	0.222991	0.320934	0.198187	0.312896
Chr5	26853936	26854501	1	0.741521	0.631885	0.905416	0.068245	0.182294	0.0687213	0.176021
Chr2	9369454	9369619	1	0.973634	0.628391	0.905416	0.26757	0.332204	0.259057	0.33658
Chr1	2237910	2238266	1	0.938016	0.545957	0.905416	0.208857	0.314037	0.193848	0.310715
Chr3	20988249	20988483	1	0.966911	0.655068	0.905416	0.706704	0.734916	0.0328617	0.106465
Chr2	18143494	18143793	1	0.931376	0.476984	0.905416	0.280407	0.340505	0.234415	0.331626
Chr2	15445333	15445572	1	0.947447	0.588909	0.905416	0.19761	0.314037	0.182604	0.304925
Chr1	13125419	13125867	1	0.913045	0.546548	0.905416	0.176578	0.305615	0.201616	0.314066
Chr3	3985724	3986138	1	0.911625	0.539988	0.905416	0.263092	0.332204	0.330702	0.387471
Chr5	16440859	16441193	1	0.987222	0.05164	0.274535	1.08615552679714e-05	0.000119541	0.0549701	0.154087
Chr1	27277157	27277399	1	0.872542	3.10574265194319e-08	1.011307451039e-06	0.559495	0.59368	0.0503727	0.147439
Chr3	18476998	18477366	1	0.904283	0.574613	0.905416	0.259007	0.331264	0.282783	0.352464
Chr3	7912302	7912790	1	0.940773	0.677896	0.905416	0.299448	0.356192	0.248973	0.335801
Chr4	6771989	6772322	1	0.984366	0.0664728	0.329832	0.0585947	0.166698	1.38132798865875e-07	2.68762656378767e-06
Chr3	822780	822971	1	0.84698	0.516222	0.905416	0.146238	0.276902	0.12221	0.254218
Chr1	29354222	29354537	1	0.95038	0.601015	0.905416	0.244184	0.329446	0.253836	0.335801
Chr3	18559206	18559584	1	0.906155	0.509926	0.905416	0.259376	0.331264	0.243773	0.33306
Chr1	17091550	17092226	1	0.946228	0.57677	0.905416	0.212766	0.314037	0.31154	0.374856
Chr4	15066923	15067128	1	0.959491	0.610252	0.905416	0.281031	0.340505	0.268234	0.343366
Chr3	3589539	3589785	1	0.903186	0.712521	0.905416	0.307322	0.36225	0.277614	0.348523
Chr3	5228037	5228379	1	0.915811	0.554276	0.905416	0.217199	0.317638	0.229187	0.327326
Chr2	17489648	17490345	1	0.894109	0.589052	0.905416	0.209252	0.314037	0.256799	0.336162
Chr1	23020599	23020848	1	0.927213	0.408151	0.905416	0.0811049	0.20562	0.0525001	0.151159
Chr1	72250	72536	1	0.771584	0.102984	0.454069	3.64434379482859e-05	0.000372295	0.000436375	0.0033434
Chr5	4460736	4460955	1	0.88442	0.603644	0.905416	0.272544	0.333824	0.323406	0.382583
Chr1	6174627	6174989	1	0.876022	0.0103235	0.0707704	0.112672	0.243578	0.25251	0.335801
Chr5	6833061	6833345	1	0.788056	0.0529888	0.27886	0.347831	0.396542	8.55545293618754e-05	0.000856182
Chr4	13036603	13036887	1	0.923885	0.570268	0.905416	0.196307	0.314037	0.194697	0.310715
Chr2	18814406	18814836	1	0.884097	0.495501	0.905416	0.160281	0.289952	0.179972	0.304433
Chr5	21692764	21693040	1	0.935386	0.00021522	0.00295078	0.105645	0.240519	0.538771	0.560279
Chr2	11043358	11043714	1	0.959497	0.568291	0.905416	0.304343	0.359944	0.349683	0.402174
Chr1	4548802	4549080	1	0.991785	0.302097	0.905416	0.109031	0.240519	0.000108656	0.000993151
Chr3	9828906	9829500	1	0.951629	0.690097	0.905416	0.245526	0.329446	0.31308	0.375841
Chr1	12685062	12685462	1	0.944796	0.792721	0.915952	0.308457	0.362768	0.32383	0.382583
Chr1	27054006	27054152	1	0.796097	0.324698	0.905416	0.123303	0.25749	0.185033	0.307013
Chr1	27192636	27192806	1	0.852508	0.533708	0.905416	0.193965	0.314037	0.324421	0.382583
Chr5	1457211	1457472	1	0.888977	0.622519	0.905416	0.366923	0.411997	0.417717	0.456248
Chr5	24887019	24887225	1	0.894818	0.91326	0.954242	1.91885139444459e-07	3.12412992658009e-06	0.00313592	0.0175679
Chr5	24908808	24909523	1	0.862971	0.548605	0.905416	0.230257	0.32322	0.223771	0.325839
Chr1	7654195	7654416	1	0.912115	0.477153	0.905416	0.0954516	0.230233	0.165859	0.299005
Chr2	16553649	16553876	1	0.901431	0.562521	0.905416	0.191025	0.314037	0.168879	0.299316
Chr4	12380099	12380423	1	0.724907	0.000386367	0.00490968	0.980508	0.980508	0.0883278	0.205441
Chr2	31702	32606	1	0.916061	0.897535	0.954242	0.434646	0.475736	0.106187	0.234422
Chr1	26654657	26656577	2	0.94624	0.462217	0.905416	9.03440655619647e-11	2.47732937672545e-09	0	0
Chr3	15986779	15986950	1	0.958088	1.66593170592977e-05	0.000333827	0.00332172	0.0178414	0.413427	0.453464
Chr4	11303720	11303863	1	0.877167	0.000704312	0.00780738	0.0049069	0.0246225	0.00221568	0.0132686
Chr4	5252364	5252746	1	0.937801	0.662823	0.905416	0.352348	0.399646	0.366132	0.413426
Chr5	20090527	20090838	1	0.859134	0.538939	0.905416	0.111527	0.242908	0.119851	0.251784
Chr5	26366128	26366971	1	0.940281	0.652606	0.905416	0.271201	0.333824	0.274894	0.347621
Chr2	9517532	9518117	1	0.907842	0.762566	0.913327	0.149875	0.280574	0.18876	0.310715
Chr2	10836347	10836667	1	0.92703	0	0	0.419155	0.460717	0	0
Chr3	17152665	17153109	1	0.83367	0.733493	0.905494	0.206818	0.314037	0.173101	0.302636
Chr4	17540380	17540725	1	0.836273	0.58557	0.905416	0.218951	0.317753	0.229495	0.327326
Chr1	21732484	21732672	1	0.890843	0.550894	0.905416	0.21344	0.31413	0.300132	0.364489
Chr3	1960088	1960498	1	0.86148	0.000208638	0.00293785	0.0319667	0.108147	0.810415	0.82466
Chr5	16451017	16451237	1	0.816846	0.237329	0.858668	7.907669551388e-07	1.14441551007587e-05	4.44089209850063e-16	2.57078309257647e-14
Chr1	18305401	18305591	1	0.893755	0.504358	0.905416	0.185731	0.314037	0.178665	0.304433
Chr1	565604	565890	1	0.845704	0.556614	0.905416	0.187809	0.314037	0.16499	0.299005
Chr5	26852905	26853084	1	0.808865	0.611396	0.905416	0.197824	0.314037	0.149262	0.283901
Chr1	29399429	29399689	1	0.812975	0.0157134	0.098635	0.467376	0.506243	0.147118	0.281992
Chr5	24205634	24205811	1	0.858264	0.448572	0.905416	0.242517	0.328728	0.210784	0.322048
Chr2	12232927	12233279	1	0.848724	0.86571	0.937615	0.181389	0.309848	0.129975	0.263078
Chr4	12393738	12394028	1	0.889641	0.00458092	0.0384945	0.00134146	0.00852318	0.968461	0.968461
Chr2	33027	33468	1	0.93718	0.995146	0.995727	0.742252	0.765769	0.0444593	0.13467
Chr2	13036877	13037108	1	0.973986	0.13318	0.550689	1.85696996135576e-06	2.41870337466588e-05	0.00592441	0.0285798
Chr1	28189800	28190286	1	0.905585	0.650281	0.905416	0.247854	0.329446	0.23892	0.332827
Chr5	3179258	3179411	1	0.998004	0.317683	0.905416	0.30973	0.36312	0.300826	0.364489
Chr3	1608970	1609140	1	0.844501	0.151994	0.599917	0.00147481	0.00893461	2.50753640074208e-09	6.87592876203487e-08
Chr2	34946	36441	1	0.900979	0.783183	0.915704	0.945192	0.950666	0.0362172	0.114359
Chr5	21306547	21307089	1	0.89888	0.497072	0.905416	0.158138	0.28892	0.167792	0.299316
Chr5	22369156	22369419	1	0.916419	0.000579959	0.00686724	0.0068658	0.0328172	0.0329	0.106465
Chr5	3457794	3458045	1	0.851802	2.1094237467878e-15	1.34966112360265e-13	0.33156	0.380491	2.76183711522826e-06	4.36035496070886e-05
Chr5	8376688	8376882	1	0.803495	0.252816	0.905416	0.0144702	0.0579921	8.70972109381363e-05	0.000856182
Chr4	13854303	13854574	1	0.982736	0.845185	0.927676	0.570337	0.603955	0.000169814	0.00149954
Chr2	179909	180710	1	0.897558	0.593284	0.905416	0.38573	0.430333	0.317805	0.378029
Chr2	11771713	11771921	1	0.894752	0.37776	0.905416	0.00254161	0.0142385	0.0875945	0.205441
Chr5	15460692	15460899	1	0.900709	7.75805026259624e-05	0.00130385	7.00126587882544e-06	8.48292912294896e-05	0.0787771	0.194131
Chr2	19467523	19468265	1	0.928432	1.83186799063151e-13	7.95336019265847e-12	8.97723177814003e-05	0.000850389	0.194948	0.310715
Chr2	368834	369115	1	0.720875	0.0206053	0.12483	0.0907844	0.224164	0.00703461	0.0330183
Chr4	8218301	8218677	1	0.868322	0.552091	0.905416	0.265597	0.332204	0.21052	0.322048
Chr5	21437571	21437921	1	0.806692	0.00776603	0.0586392	0.329575	0.379347	0.0170413	0.0688255
Chr5	694809	695143	1	0.870032	0.604193	0.905416	0.190921	0.314037	0.241904	0.33306
Chr1	29354881	29355759	1	0.860343	0.610184	0.905416	0.202152	0.314037	0.242406	0.33306
Chr4	5583736	5584332	1	0.91952	0.947789	0.966614	0.457577	0.496662	0.150802	0.2857
Chr2	14309349	14310305	1	0.915586	0.662004	0.905416	0.00907137	0.0403927	0.0241507	0.0855955
Chr5	18403901	18404194	1	0.873716	0.560838	0.905416	0.0999578	0.235661	0.124589	0.256564
Chr3	9739938	9740623	1	0.914456	0.61871	0.905416	0.288628	0.348091	0.219653	0.324661
Chr1	16837240	16837696	1	0.794653	0.000677671	0.00767536	8.24494081441696e-06	9.76275946434372e-05	0.266324	0.342703
Chr1	18321524	18322526	1	0.76401	0.82305	0.924158	0.127485	0.25886	0.170835	0.300692
Chr5	25322237	25322707	1	0.825106	0.00164598	0.0164914	0.537258	0.572416	0.00287343	0.0166299
Chr4	16675575	16675797	1	0.825352	0.663307	0.905416	0.253792	0.329459	0.378497	0.422105
Chr1	26038334	26038747	1	0.783216	0.00722184	0.0561579	0.0187797	0.0709002	0.00109086	0.00728636
Chr5	21240610	21241487	1	0.866955	0.023031	0.137921	0.161476	0.290115	0.159964	0.296621
Chr3	11387110	11387340	1	0.719601	0.0065951	0.0528623	0.000844615	0.00571486	0.000105684	0.000987574
Chr2	9265206	9265527	1	0.941152	0.690624	0.905416	0.011122	0.0463565	0.0210622	0.0783816
Chr1	5945390	5945641	1	0.75558	0.010195	0.0707704	0.824135	0.836987	0.0183038	0.0717012
Chr3	17223829	17224164	1	0.702996	0.027203	0.159245	0.24633	0.329446	0.0310845	0.1025
Chr3	19837137	19837416	1	0.853154	0.965592	0.974948	0.000664887	0.00487896	0.344755	0.39915
Chr3	21678795	21679240	2	0.807195	6.96936320099262e-07	2.01724345984286e-05	2.92219206388111e-07	4.47782960377076e-06	1.07811631699928e-05	0.000133738
Chr2	17819837	17820035	1	0.952637	0.665346	0.905416	0.899053	0.907765	0.0443923	0.13467
Chr2	17940553	17940920	1	0.864072	0.542192	0.905416	0.23993	0.326632	0.216504	0.324661
Chr1	8432091	8432456	1	0.773277	2.33146835171283e-15	1.34966112360265e-13	0.435754	0.475949	0	0
Chr2	9527988	9528506	1	0.884378	0.840302	0.927676	0.0819947	0.20562	0.115553	0.24515
Chr5	23785267	23785550	1	0.886246	0.100775	0.448752	0.270769	0.333824	1.25637002745815e-06	2.11151220743774e-05
Chr5	9515734	9515959	1	0.717717	0.110542	0.475968	0.0104893	0.0440718	0.108919	0.237113
Chr4	16054555	16055827	1	0.934488	0.699942	0.905416	0.285613	0.345254	0.375096	0.420269
Chr1	4292245	4292565	1	0.739097	6.50309498317903e-06	0.000143641	0.895212	0.905641	0.00010615	0.000987574
Chr1	4525338	4525588	1	0.840529	0.517348	0.905416	0.10824	0.240519	0.130266	0.263078
Chr5	22581390	22581573	1	0.86596	0.524229	0.905416	0.23318	0.323964	0.274725	0.347621
Chr2	9265916	9266450	1	0.900466	0.83572	0.927676	0.0285345	0.0991098	0.0395958	0.122794
Chr4	799464	799669	1	0.912785	0.771358	0.913715	0.185249	0.314037	0.176338	0.304433
Chr3	6771340	6771468	1	0.766076	0.567252	0.905416	0.252854	0.329459	0.348262	0.402174
Chr5	7249149	7250408	1	0.914333	0.533729	0.905416	1.49504408852863e-10	3.89458985061708e-09	8.61610782720845e-12	3.74082681497967e-10
Chr2	8912688	8913504	1	0.851762	0.417961	0.905416	0.063775	0.17471	0.0679027	0.176007
Chr3	19453373	19453534	2	0.777182	0.332476	0.905416	0.322097	0.372916	0.22087	0.324661
Chr4	9390990	9391268	1	0.80601	0.753495	0.911586	0.0375736	0.123898	0.564216	0.584407
Chr5	14755697	14755935	1	0.837857	0.608214	0.905416	0.731583	0.757763	0.00464536	0.0242023
Chr5	394915	395236	1	0.834913	0.653222	0.905416	0.153645	0.282859	0.143955	0.281957
Chr1	10860574	10860776	1	0.811793	0.275843	0.905416	0.125038	0.25749	0.091584	0.207458
Chr1	26097673	26097886	1	0.885083	0.00123776	0.0126445	0.0021164	0.0119853	0.37648	0.420915
Chr1	26470854	26472241	1	0.700926	0.0922095	0.425143	9.98308797828251e-06	0.000115582	0.302723	0.365936
Chr2	6946551	6946813	1	0.777988	0.777723	0.915704	0.208206	0.314037	0.35882	0.407979
Chr3	5085968	5086347	1	0.98462	0.000163073	0.00236003	0.12359	0.25749	0.000486681	0.00367479
Chr2	11274196	11274665	1	0.841094	0.690623	0.905416	0.272954	0.333824	0.358345	0.407979
Chr2	16291438	16291825	1	0.848954	0.521313	0.905416	0.178321	0.305615	0.050761	0.147746
Chr2	379474	379666	2	0.806474	0.946389	0.966614	0.0140153	0.0570406	0.334359	0.390256
Chr3	17908574	17910404	1	0.906675	0.927671	0.962782	0.0765202	0.196389	0.0883027	0.205441
Chr3	20786245	20786440	2	0.893641	0.00194068	0.0187239	0.0608316	0.171315	0.00162166	0.0104307
Chr5	23391844	23391994	2	0.815064	0.644098	0.905416	2.08933825796009e-09	4.53560513498837e-08	0.0052874	0.026745
Chr5	8588985	8589329	1	0.718917	0.551778	0.905416	0.371563	0.41631	0.436455	0.473735
Chr1	24892250	24892613	1	0.857403	0.661298	0.905416	0.209916	0.314037	0.298788	0.364489
Chr3	4119576	4119728	1	0.778232	4.73641565686966e-05	0.000881312	0.0368383	0.122247	0.00812631	0.0361864
Chr5	23388530	23388750	1	0.78896	0.582945	0.905416	0.414788	0.456881	0.913823	0.918415
Chr5	8405066	8405533	1	0.883512	0.694897	0.905416	0.187587	0.314037	0.343574	0.398668
Chr2	6920964	6921831	1	0.945405	0.529064	0.905416	0.136065	0.268869	0.102811	0.22926
Chr2	17542267	17542963	1	0.810665	0.623678	0.905416	0.184398	0.313959	0.251616	0.335801
Chr3	9722333	9723303	1	0.897006	0.504053	0.905416	0.14483	0.275926	0.181955	0.304925
Chr1	3778810	3780785	1	0.91578	0.761079	0.913327	0.00470796	0.0245285	0.00442705	0.0235356
Chr5	10109296	10109439	1	0.864242	0.645298	0.905416	0.767647	0.785745	0.00179164	0.0113834
Chr3	1288542	1290500	1	0.852332	0.56206	0.905416	0.0158678	0.0626295	0.046029	0.137035
Chr5	24239701	24240115	2	0.845781	0.21682	0.801158	1.66889546626692e-09	3.7804110344568e-08	0.000371195	0.00297527
Chr1	18296672	18296849	1	0.859832	0.634917	0.905416	0.247528	0.329446	0.416794	0.456197
Chr2	15140432	15140903	1	0.814096	0.469515	0.905416	0.142347	0.273664	0.147093	0.281992
Chr1	2190685	2191104	2	0.920411	1.72576686274795e-09	6.42231811065486e-08	0.0337631	0.113488	1.27041818176465e-08	2.87777335956254e-07
Chr2	11941246	11941826	2	0.839226	0.00749471	0.0574227	0.141924	0.273664	0.500536	0.527893
Chr4	10647437	10647696	1	0.850944	0.853202	0.928909	0.255577	0.330411	0.265256	0.342703
Chr4	5727441	5728311	1	0.785989	0.506017	0.905416	0.250368	0.329446	0.25271	0.335801
Chr1	5968219	5968503	1	0.995228	0.61932	0.905416	0.00043634	0.00349744	2.70972949474313e-05	0.000320857
Chr1	6426376	6426850	1	0.802382	0.410815	0.905416	0.229973	0.32322	0.217474	0.324661
Chr1	8983889	8984369	2	0.859308	0.00013362	0.00198903	0.000651853	0.00487896	0.000431579	0.0033434
Chr5	20014984	20015359	1	0.715228	0.444353	0.905416	0.253477	0.329459	0.92242	0.924194
Chr5	2303305	2303473	1	0.733673	0.76726	0.913715	0.00079927	0.00555226	1.32649968787035e-09	3.87318679597984e-08
Chr5	26808006	26808326	1	0.707222	0.410881	0.905416	0.0492653	0.150101	0.91489	0.918415
Chr4	17049037	17049842	1	0.83743	0.854026	0.928909	0	0	0.000584079	0.00422646
Chr4	15489513	15489916	1	0.972873	0.650515	0.905416	0	0	0.0128694	0.0545117
Chr1	30083893	30084086	1	0.702724	0.00654289	0.0528623	0.531743	0.568867	0.289053	0.356864
Chr1	26476379	26476883	2	0.807823	3.84500752681483e-06	9.53928057843107e-05	0	0	0	0
Chr2	15941417	15941643	1	0.778664	0.00257173	0.0243613	0.073618	0.190821	0.543853	0.564437
Chr2	884378	884641	1	0.792928	0.0333037	0.190673	0.304674	0.359944	0.483802	0.515462
Chr3	1976111	1976261	1	0.904144	0.0543527	0.283177	0.35997	0.40594	0.00564023	0.0278937
Chr5	18379037	18379241	2	0.767161	0.508296	0.905416	0.0247308	0.0888602	0.0156907	0.0648796
Chr5	5177930	5178147	1	0.711078	0.0138802	0.0892787	0.663284	0.698123	0.741097	0.757081
Chr2	10439405	10439682	1	0.813032	0.608759	0.905416	0.12291	0.25749	0.0909827	0.207371
Chr1	21044217	21045043	1	0.896006	0.38257	0.905416	0.070229	0.184794	0.0789938	0.194131
Chr3	1846935	1847167	1	0.834007	0.020186	0.123728	0.146689	0.276902	0.859508	0.869522
Chr1	20206741	20206939	1	0.778942	0.798767	0.917217	0.0977038	0.233503	0.0879733	0.205441
Chr3	18096878	18097059	1	0.821875	0.472071	0.905416	0.224563	0.322307	0.178326	0.304433
Chr4	14118323	14118560	2	0.825599	0.780228	0.915704	0.0634271	0.17471	0.0216227	0.079382
Chr4	17319934	17320101	1	0.968351	0.332022	0.905416	0.000299649	0.00264606	0.000310414	0.00256707
Chr5	24471823	24471969	2	0.83407	0.00173123	0.0170183	7.70418506768067e-10	1.91137162869601e-08	2.22044604925031e-16	1.44606548957427e-14
Chr5	9133392	9133523	1	0.884979	0.411493	0.905416	0.177292	0.305615	0.0324688	0.106391
Chr3	5214156	5214693	1	0.892947	0.457551	0.905416	9.97104996874887e-05	0.000927664	0.00080554	0.00559582
Chr3	10094938	10095088	2	0.791838	0.0818599	0.391275	0.0985055	0.234344	0.0124755	0.0532765
Chr5	10112343	10112502	1	0.7756	0.930678	0.963983	0.820475	0.834897	0.0563795	0.15567
Chr1	19513210	19513435	2	0.787405	0.196425	0.73783	0.957309	0.95915	0.177288	0.304433
Chr3	22886597	22886837	2	0.830783	8.16001526239285e-05	0.00132855	0.0816712	0.20562	0.0190841	0.073109
Chr3	4330268	4330689	1	0.881947	0.733183	0.905494	0.158601	0.28892	0.11549	0.24515
Chr1	19699469	19699632	2	0.736416	0.00294966	0.0274424	0.161484	0.290115	0.111359	0.238757
Chr1	25320361	25320487	2	0.834487	0.2124	0.790432	0.51554	0.553807	0.439179	0.475701
Chr3	195836	196067	1	0.865129	0.158096	0.61931	0.0729612	0.190064	0.0264243	0.091276
Chr4	14578611	14578760	1	0.904379	0.032352	0.187282	0.85961	0.871317	0.0454556	0.136105
Chr2	15608555	15608807	1	0.859914	0.620282	0.905416	0.136007	0.268869	0.363217	0.411382
Chr1	4082594	4082738	1	0.805712	0.934834	0.964015	0.0639415	0.17471	0.00501075	0.0255941
Chr3	1755352	1756535	1	0.903127	0.598546	0.905416	0.0468934	0.146296	0.0601604	0.163701
Chr4	13674817	13675083	2	0.75393	0.090316	0.421114	0.0443938	0.141897	1.30038278789435e-06	2.11718572654049e-05
Chr3	2484360	2484717	1	0.837837	0.649248	0.905416	0.120144	0.254452	0.189503	0.310715
Chr1	23021976	23022583	1	0.76074	0.550042	0.905416	0.125639	0.257708	0.108768	0.237113
Chr2	9905970	9906750	1	0.820906	0.452934	0.905416	0.0999637	0.235661	0.0834046	0.201175
Chr4	13021402	13022021	1	0.900223	0.0970428	0.439646	0.763626	0.783167	0.00565403	0.0278937
Chr4	798343	798575	1	0.795316	0.707541	0.905416	0.191973	0.314037	0.130123	0.263078
Chr1	27151063	27151548	1	0.773693	0.628411	0.905416	0.0660895	0.179337	0.0439065	0.13456
Chr2	11163983	11164355	1	0.798559	0.698357	0.905416	0.175812	0.305615	0.152085	0.287088
Chr2	17269687	17271003	1	0.930911	0.919402	0.958017	9.8416146609992e-07	1.38580574010286e-05	5.11410499614007e-05	0.000566904
Chr3	20379132	20379381	1	0.771097	0.555966	0.905416	0.438167	0.477583	0.0733096	0.184513
Chr3	6617719	6617969	1	0.804521	0.40757	0.905416	0.000977554	0.00636632	0.089953	0.207371
Chr5	22666713	22666896	2	0.775432	1.0769163338864e-14	5.10066736322559e-13	0.0492437	0.150101	1.83265776998454e-08	3.81925879264777e-07
Chr5	24476984	24477515	2	0.849376	0.0251246	0.148749	0.00918652	0.0403927	0.0230852	0.0835235
Chr5	24387013	24387770	1	0.901159	0.875597	0.944484	0.00210241	0.0119853	0.0236238	0.0848828
Chr2	13660903	13661132	1	0.83851	0.51616	0.905416	6.91330805935308e-08	1.20061116630765e-06	0.00018233	0.00158323
Chr3	9132796	9133112	1	0.731084	0.00996185	0.0701368	4.72618673743597e-05	0.000464593	1.56432304887488e-08	3.39588461859922e-07
Chr1	27972886	27973138	1	0.749784	0.631728	0.905416	0.323372	0.373562	0.370392	0.416214
Chr2	12685240	12685655	1	0.73411	0.306821	0.905416	0.0226717	0.0837729	0.168904	0.299316
Chr2	17616079	17616225	2	0.831593	0.00815869	0.060724	0.055034	0.161115	0.216601	0.324661
Chr3	21413360	21413985	2	0.860237	0.00012269	0.00188005	0.0136989	0.0561979	0.0568139	0.15579
Chr4	16448494	16448738	2	0.823077	9.76996261670138e-15	5.09015052330142e-13	0	0	2.96444779834815e-09	7.72238651469692e-08
Chr5	14298904	14299210	2	0.876289	0.116922	0.499312	0.0164349	0.0638999	0.019439	0.0739251
Chr5	26641542	26641746	2	0.761231	0.320849	0.905416	0.00916028	0.0403927	0.0989177	0.222138
Chr5	3616974	3617238	2	0.824175	0	0	2.58608824355022e-08	4.99019249959135e-07	0.00426408	0.0229029
Chr2	17887497	17887855	1	0.982946	0.59959	0.905416	0.267803	0.332204	0.250319	0.335801
Chr2	587927	588228	1	0.782286	0.580758	0.905416	0.190324	0.314037	0.265186	0.342703
Chr4	6794656	6795004	2	0.856444	0.0160286	0.0994158	0	0	0.00271737	0.0159073
Chr5	15208460	15208613	1	0.733299	0.444794	0.905416	0.0681856	0.182294	0.182584	0.304925
Chr5	23357211	23358156	1	0.853642	0.894775	0.954242	0.0157197	0.0625189	0.00749697	0.0337116
Chr1	18973806	18973972	1	0.780191	0.771659	0.913715	0.352854	0.399646	0.393326	0.434158
Chr4	10633541	10633672	1	0.770626	0.678686	0.905416	0.19724	0.314037	0.356177	0.407081
Chr1	20476161	20476409	1	0.91482	0.93626	0.964015	0.703747	0.733304	0.0783928	0.194131
Chr2	15288154	15288265	1	0.861174	0.0632903	0.31706	0.0875797	0.218321	0.0926934	0.209062
Chr5	4508385	4508548	1	0.741591	0.72438	0.905416	0.191675	0.314037	0.153171	0.288094
Chr3	22150738	22151293	1	0.763706	0.369781	0.905416	0.173523	0.305615	0.174594	0.304225
Chr1	20477473	20477864	1	0.905355	0.880687	0.948012	0.391567	0.434981	0.201943	0.314066
Chr2	1263964	1264164	1	0.827076	0.687112	0.905416	0.212753	0.314037	0.205305	0.317494
Chr2	16877097	16877378	1	0.768031	0.481142	0.905416	0.212346	0.314037	0.102969	0.22926
Chr2	387551	387949	1	0.773462	0.821694	0.924158	0.103595	0.238819	0.220297	0.324661
Chr3	22934015	22934381	2	0.813811	3.30326057860209e-05	0.000637407	0.0299341	0.102603	1.12249264327957e-08	2.65826666885753e-07
Chr1	25709151	25709739	1	0.901294	0.680572	0.905416	0.118522	0.25204	0.135976	0.270396
Chr1	27339081	27340221	1	0.770705	0.335291	0.905416	0.0291437	0.100555	0.0609555	0.164548
Chr1	8981591	8982132	1	0.827491	0.504434	0.905416	2.02026753104434e-08	4.04830532182347e-07	7.94340262103566e-05	0.000827703
Chr5	25503437	25503668	1	0.757484	0.445924	0.905416	0.265565	0.332204	0.238017	0.332827
Chr5	25805276	25805593	1	0.730413	0.416534	0.905416	0.117425	0.250802	0.0658529	0.173145
Chr1	28586676	28586915	1	0.959544	0.736368	0.905494	0.00048994	0.00386755	0.000429677	0.0033434
Chr2	1823138	1823288	1	0.836659	0.676987	0.905416	0.265545	0.332204	0.487485	0.518301
Chr1	9933792	9935150	1	0.895274	0.437627	0.905416	0.0314423	0.107068	0.0333736	0.106673
Chr1	7084444	7085759	1	0.963981	0.707311	0.905416	1.04080254625938e-06	1.42699507000299e-05	0.000503224	0.00371665
Chr1	11809864	11810124	1	0.766046	0.0563916	0.290892	0.0521745	0.156224	0.0382445	0.119314
Chr1	1431006	1431287	1	0.72348	0.663091	0.905416	0.0820901	0.20562	0.0822368	0.200039
Chr3	1358333	1358869	1	0.716567	0.367367	0.905416	0.00475694	0.0245383	3.60540134469733e-06	5.52474735466856e-05
Chr3	8309015	8309182	1	0.833834	0.00401367	0.034852	0.736812	0.761664	0.0853541	0.202134
Chr4	18557140	18558617	1	0.767794	0.789386	0.915952	0.0100159	0.0424249	0.123908	0.256175
Chr4	9450262	9451011	1	0.863035	0.71893	0.905416	0.211031	0.314037	0.168791	0.299316
Chr5	6420346	6420654	2	0.844458	0.475614	0.905416	0.232023	0.32322	0.366608	0.413426
Chr2	6892371	6892661	1	0.816048	0.569982	0.905416	0.251962	0.329459	0.243376	0.33306
Chr1	3413063	3413327	1	0.767923	0.605932	0.905416	0.208493	0.314037	0.219594	0.324661
Chr1	11929449	11929952	1	0.930943	0.704388	0.905416	0.000171136	0.00156425	0.0178595	0.0704909
Chr1	24252632	24253245	1	0.741793	0.741877	0.909454	0.0421399	0.135524	0.521246	0.54532
Chr1	28467635	28467793	2	0.763465	0.149618	0.595046	0.0455651	0.144752	0.0553057	0.154087
Chr1	5138202	5138398	2	0.78807	0.410808	0.905416	0.743772	0.765821	0.0169747	0.0688255
Chr2	12414007	12414595	1	0.819769	0.668378	0.905416	0.176589	0.305615	0.159896	0.296621
Chr3	22747582	22747830	1	0.840262	0.736909	0.905494	0.126869	0.25886	0.215783	0.324661
Chr3	665091	665316	2	0.757941	0	0	0.0141233	0.0570406	0.385965	0.427846
Chr4	17409350	17409589	2	0.759487	0.725389	0.905416	0.00665939	0.0321254	0.146026	0.281992
Chr5	2176411	2176668	1	0.931453	0.000361448	0.00470787	0.300153	0.356218	0.0208248	0.0780556
Chr5	6396227	6396552	1	0.787802	0.422868	0.905416	0.0694136	0.183576	0.201357	0.314066
Chr5	8774923	8776099	1	0.875317	0.703072	0.905416	0.00264606	0.0146659	0.00349207	0.0191512
Chr1	8778116	8778284	1	0.865873	0.708323	0.905416	0.0636018	0.17471	0.115752	0.24515
Chr1	3546913	3547111	1	0.701503	0.60877	0.905416	0.266106	0.332204	0.499886	0.527893
Chr3	17128112	17128278	2	0.834171	0.227758	0.832442	0.197138	0.314037	0.0259343	0.091276
Chr1	12473847	12474045	1	0.740858	0.552548	0.905416	0.102501	0.237347	0.129074	0.263078
Chr1	24554055	24554426	1	0.831112	0.893621	0.954242	0.173605	0.305615	0.142829	0.280808
Chr1	26779212	26779622	2	0.793783	0.00715076	0.0561579	0.00112263	0.00722085	6.37767780309328e-06	8.98045982543676e-05
Chr1	3547746	3547940	1	0.714866	0.551775	0.905416	0.178324	0.305615	0.423128	0.461192
Chr1	4089819	4090279	1	0.811465	0.89725	0.954242	0.207159	0.314037	0.294695	0.361262
Chr2	1038236	1038351	1	0.834724	0.557695	0.905416	0.204794	0.314037	0.16169	0.296621
Chr2	10628411	10628669	1	0.819304	0.139403	0.571881	0.168299	0.299262	0.59871	0.617679
Chr2	7956292	7956490	1	0.765548	0.682219	0.905416	0.310465	0.36312	0.381797	0.424128
Chr3	20775765	20776128	2	0.76197	0.394614	0.905416	0.00905106	0.0403927	0.0759385	0.189301
Chr4	10649123	10649817	1	0.798387	0.572504	0.905416	0.191191	0.314037	0.182083	0.304925
Chr4	13016239	13016519	2	0.845805	0.0624794	0.316037	0.0365423	0.122042	1.99076088946981e-10	6.91457615609181e-09
Chr4	17236011	17236286	1	0.73092	0.347047	0.905416	0.00734362	0.0344687	0.0490459	0.144367
Chr4	17798693	17798904	2	0.769368	0	0	3.33066907387547e-16	1.02075211028772e-14	8.75780514775215e-09	2.17276975332327e-07
Chr2	7995662	7996469	1	0.904856	0.71492	0.905416	3.66522610262265e-07	5.45595085561829e-06	0.00680244	0.0322188
Chr4	13424058	13424444	2	0.850222	0.332254	0.905416	3.99021949926137e-08	7.42465842541134e-07	1.69637720913718e-05	0.000205538
Chr1	9483052	9483427	1	0.859171	0.899296	0.954242	0.0202262	0.0752705	0.0675177	0.175884
Chr2	11947509	11947791	1	0.709617	0.712	0.905416	0.195928	0.314037	0.522603	0.545644
Chr2	2332301	2332514	1	0.709501	0.561953	0.905416	0.272112	0.333824	0.145697	0.281992
Chr2	6524392	6525028	1	0.865716	0.722684	0.905416	0.191742	0.314037	0.403639	0.444273
Chr4	17397860	17398282	2	0.882196	0.792733	0.915952	0.0948717	0.229898	0.907134	0.914153
Chr4	7349315	7349751	2	0.798344	0.145064	0.590455	0.000663622	0.00487896	0.73081	0.749512
Chr5	24915423	24915937	1	0.766833	0.375011	0.905416	0.00315909	0.0173251	0.0188501	0.073109
Chr5	4776213	4776589	2	0.795398	0.168586	0.645834	0.0902699	0.223955	0.165587	0.299005
Chr2	65164	65468	1	0.881871	0.839406	0.927676	0.806849	0.822638	0.070571	0.179354
Chr1	9732538	9732715	1	0.794027	0.511722	0.905416	0.00720392	0.0341204	0.0058546	0.028507
Chr1	25695729	25695902	1	0.805552	0.995727	0.995727	0.193036	0.314037	0.379165	0.422105
Chr1	28281252	28283590	1	0.750378	0.485829	0.905416	0.0924789	0.225147	0.147221	0.281992
Chr1	7340456	7340613	2	0.834815	3.35408233775869e-06	8.73738448986139e-05	3.50822229059355e-05	0.000365557	4.29518668521034e-07	7.71652504480892e-06
Chr3	17441255	17441613	1	0.781023	0.390059	0.905416	0.0664495	0.179379	0.0903599	0.207371
Chr4	10943574	10943822	1	0.783392	0.755473	0.911586	0.0484802	0.150101	0.313867	0.375919
Chr4	1488406	1488708	2	0.802329	0.706531	0.905416	0.386903	0.430719	0.450464	0.4849
Chr3	21153692	21153873	1	0.77734	0.526491	0.905416	0.0089022	0.0403927	0.191278	0.310715
Chr4	2720261	2720613	1	0.93868	0.956491	0.967634	6.33487782490949e-05	0.000611198	0.0014371	0.00935908
Chr4	6054574	6054789	2	0.763612	0.659934	0.905416	0.00930351	0.0403927	0.229945	0.327326
Chr1	25877671	25877863	2	0.793318	0.496397	0.905416	0.0411485	0.13399	4.64144486289619e-06	6.90912221019691e-05
Chr2	18625807	18626039	1	0.706972	0.160952	0.62579	0.00468216	0.0245285	0.000684478	0.0048191
Chr2	19019319	19020123	1	0.798363	0.953792	0.966815	0.175554	0.305615	0.0900239	0.207371
Chr2	19101031	19101236	2	0.808622	0.944131	0.966614	0.398507	0.440811	3.06121794579894e-11	1.22684196135481e-09
Chr5	8860882	8861106	2	0.86323	0.604114	0.905416	1.26276590906027e-06	1.68692574005231e-05	0.00750584	0.0337116
Chr3	7644040	7644347	1	0.767473	0.601169	0.905416	0.359629	0.40594	0.227521	0.327326
Chr3	5920336	5920473	2	0.819825	0.796503	0.917217	1.37328730165365e-07	2.30800865858565e-06	0.023887	0.0852405
Chr3	23136720	23137503	1	0.86389	0.660435	0.905416	0.106857	0.240519	0.149307	0.283901
Chr1	11800911	11801103	2	0.84045	0.84517	0.927676	2.87159185319297e-12	8.31166308618631e-11	0.0121782	0.0526357
Chr1	11807651	11807912	2	0.810162	0.000336346	0.00449324	0.450958	0.490499	7.88187259915807e-05	0.000827703
Chr1	20309832	20310357	1	0.840507	0.335534	0.905416	0.0243297	0.0880261	0.0545685	0.154087
Chr1	27630034	27630849	1	0.813789	0.81346	0.921422	4.26146158122309e-05	0.000426966	0.00675836	0.0322188
Chr3	19581136	19581709	1	0.732116	0.344446	0.905416	0.0184573	0.0707121	0.512449	0.538279
Chr3	22366690	22366848	2	0.838975	0.35532	0.905416	0.136412	0.268869	0.130277	0.263078
Chr3	6393826	6394107	2	0.797577	0.716547	0.905416	0.108605	0.240519	0.160453	0.296621
Chr3	6772405	6772532	1	0.728657	0.669617	0.905416	0.229281	0.32322	0.282224	0.352464
Chr5	20089507	20089984	1	0.735659	0.783885	0.915704	0.222633	0.320934	0.389379	0.430714
Chr5	4279615	4279769	1	0.769666	0.329808	0.905416	0.0032741	0.0177688	0.349202	0.402174
Chr3	22365124	22365378	1	0.86131	0.0801588	0.386692	1.10133779589461e-05	0.000119541	1.06815517317838e-05	0.000133738
Chr3	6152100	6152348	1	0.737327	0.641711	0.905416	0.25785	0.331264	0.17603	0.304433
Chr2	16293075	16293789	1	0.769244	0.934866	0.964015	1.97266685864061e-06	2.5067303252482e-05	0.0268448	0.0920142
Chr2	1012843	1013016	1	0.751989	0.442248	0.905416	0.310847	0.36312	0.284725	0.354037
Chr4	17221614	17221762	2	0.770392	0.725048	0.905416	0.0092837	0.0403927	0.0374704	0.117603
Chr4	8435510	8435644	1	0.792742	0.0831601	0.393876	0.908596	0.915626	0.000265703	0.00226936
Chr3	18700640	18700841	1	0.800675	0.617777	0.905416	0.23436	0.324739	0.154499	0.289548
Chr5	974218	974570	2	0.803118	0.597454	0.905416	0.0257101	0.091122	0.00983432	0.0430562
Chr3	5506294	5507466	1	0.795358	0.495198	0.905416	0.140428	0.272996	0.195614	0.310715
Chr3	4512820	4514855	1	0.843685	0.451372	0.905416	0.124746	0.25749	0.161655	0.296621
Chr2	10440570	10440995	2	0.767849	0.534926	0.905416	0.00168956	0.0101179	0.133009	0.265509
Chr2	14489705	14489844	2	0.678126	0.167212	0.645315	0.055045	0.161115	0.192615	0.310715
Chr3	9713938	9714261	1	0.754534	0.698754	0.905416	0.123406	0.25749	0.160762	0.296621
Chr4	12366314	12366532	2	0.786295	0.0114881	0.0767347	0.000591556	0.00453236	3.92256620587172e-05	0.000444273
Chr4	13997548	13997856	1	0.835345	0.0488382	0.262317	0.000701383	0.00507529	0.000138719	0.00124608
Chr4	7585860	7586365	2	0.753053	1.32603261704389e-10	5.31433071907591e-09	0.0468446	0.146296	0.0176541	0.0702121
Chr4	8100581	8100825	2	0.782593	0.782247	0.915704	0.267328	0.332204	0.0226788	0.0826269
Chr5	24917415	24917540	2	0.773357	0.755864	0.911586	0.000323314	0.00280744	3.70133459199895e-05	0.000428532
Chr5	3516037	3517018	1	0.933513	0.799264	0.917217	0.000403469	0.0032867	0.0167424	0.0686832
Chr1	5067523	5067635	1	0.761375	0.130013	0.546265	0.955708	0.95915	0.0825497	0.200039
Chr1	4282812	4283173	1	0.825777	0.815308	0.921422	0.201611	0.314037	0.329383	0.387378
Chr2	12228620	12228892	1	0.730701	0.462062	0.905416	0.14761	0.277634	0.122214	0.254218
Chr2	18890327	18890494	1	0.732973	0.953825	0.966815	0.320262	0.371618	0.464107	0.49685
Chr3	11097286	11097580	2	0.802062	0.128118	0.542679	0.0418603	0.135461	0.122474	0.254218
Chr5	6458384	6458637	2	0.83364	0.00977309	0.0697504	0.145113	0.275926	0.657015	0.676491
Chr3	20686753	20687130	1	0.767904	0.65541	0.905416	0.248678	0.329446	0.187472	0.310073
Chr5	15913209	15913587	1	0.796546	0.587656	0.905416	0.150789	0.280574	0.195422	0.310715
Chr3	13633132	13633245	1	0.949108	0.58092	0.905416	0.105152	0.240519	0.299682	0.364489
Chr4	18216453	18216909	1	0.818952	0.733447	0.905494	0.00757456	0.0352352	0.0299102	0.100537
Chr5	5212650	5213162	1	0.92643	0.792069	0.915952	0	0	0	0
Chr4	1939124	1939267	1	0.824305	0.438783	0.905416	0	0	9.99200722162641e-16	4.73257796587942e-14
Chr5	24207617	24207865	1	0.748149	0.360377	0.905416	0.0585467	0.166698	0.162554	0.297159
Chr1	25048175	25049043	1	0.824312	0.342276	0.905416	0.109021	0.240519	0.192067	0.310715
Chr1	6861661	6861862	2	0.781735	0.183261	0.696928	0.00638763	0.0313958	0.10438	0.231412
Chr2	14851877	14852300	1	0.762052	0.526601	0.905416	0.195448	0.314037	0.163692	0.298194
Chr2	6947855	6948263	1	0.800603	0.971898	0.979417	0.000337607	0.00288349	5.23827079934591e-07	9.0971302881974e-06
Chr3	5470487	5470722	2	0.683334	0.196849	0.73783	0.230962	0.32322	0.504654	0.531161
Chr4	2593420	2593675	1	0.825434	0.688702	0.905416	0.176172	0.305615	0.190687	0.310715
Chr4	525359	525506	2	0.841582	0.448272	0.905416	0	0	0.334826	0.390256
Chr4	6659549	6659814	1	0.775092	0.735588	0.905494	0.396872	0.439937	0.330949	0.387471
Chr4	6768295	6768574	1	0.714629	0.521397	0.905416	0.242918	0.328728	0.19529	0.310715
Chr5	1669360	1669589	2	0.704625	0	0	0	0	0.0190337	0.073109
Chr5	22691801	22692042	2	0.749624	0.641523	0.905416	0.101113	0.236234	0.216015	0.324661
Chr5	23166645	23167156	1	0.733254	0.827661	0.927337	0.107686	0.240519	0.404195	0.444273
Chr5	427605	427844	2	0.774434	0.44808	0.905416	0.0185147	0.0707121	0.0564715	0.15567
Chr3	3502671	3502813	1	0.791213	0.0415641	0.232849	0.200758	0.314037	0.00324494	0.0179853
Chr4	5584971	5585066	1	0.898144	0.712199	0.905416	0.494691	0.53361	0.140267	0.277868
Chr1	1588193	1588381	2	0.758125	0.000646503	0.00748506	0.686108	0.717796	0.000593162	0.00423339
Chr1	29359492	29359740	1	0.807103	0.64027	0.905416	0.00530042	0.0263002	0.0911479	0.207371
Chr2	386466	387068	1	0.732297	0.810255	0.921422	0.0912716	0.224304	0.177871	0.304433
Chr2	6917455	6918168	1	0.847175	0.509696	0.905416	0.0530304	0.157005	0.0301512	0.100575
Chr4	10942454	10942866	1	0.848324	0.842015	0.927676	0.159272	0.289131	0.294404	0.361262
Chr4	7353364	7353672	1	0.751288	0.723383	0.905416	0.131466	0.263438	0.234542	0.331626
Chr5	17097512	17098408	1	0.825921	0.817517	0.921918	0.000571114	0.00444105	8.15342572677569e-05	0.000832928
Chr5	23226539	23226903	2	0.697957	0.108174	0.469654	0.00146849	0.00893461	0.0154753	0.064501
Chr5	26805664	26805943	1	0.721999	0.810347	0.921422	0.625241	0.660751	0.0172231	0.0690247
Chr2	296525	297335	1	0.883954	0.632312	0.905416	1.03198796387316e-05	0.000116884	0.00138619	0.00914182
Chr2	9770702	9770812	1	0.708925	0.042511	0.234928	0.432802	0.474715	0.823329	0.836168
Chr3	5122740	5123362	1	0.96338	0.91288	0.954242	0.0231832	0.0844646	0.0532976	0.151738
Chr1	26971209	26971301	1	0.851569	0.00473449	0.0391535	0.0588722	0.166698	0.0295112	0.09984
Chr1	26317498	26317760	1	0.715762	0.715653	0.905416	0.0280656	0.0981354	0.0122244	0.0526357
Chr1	3077117	3077362	2	0.722684	6.08626644593713e-06	0.000143641	0	0	1.33814515024255e-09	3.87318679597984e-08
Chr1	4326491	4326773	1	0.750403	0.949103	0.966614	0.0963391	0.231303	0.171693	0.301185
Chr1	466489	466991	1	0.730889	0.576295	0.905416	0.139655	0.27251	0.145268	0.281992
Chr1	6443549	6443813	1	0.803917	0.553957	0.905416	0.750413	0.771134	0.00183121	0.0114947
Chr1	8933620	8933926	1	0.702344	0.320933	0.905416	0.0017309	0.0102467	0.0201643	0.0761277
Chr2	17889349	17889818	2	0.87414	0.829965	0.927676	0.000712792	0.00508719	0.00205021	0.0125666
Chr3	19819194	19819769	1	0.734485	0.310477	0.905416	0.000393954	0.0032867	0.000308162	0.00256707
Chr3	3718246	3718509	2	0.783088	6.48229284603286e-05	0.00116458	0.348761	0.396735	0.266401	0.342703
Chr4	12571414	12571789	1	0.737814	0.484372	0.905416	0.0530382	0.157005	0.109708	0.237113
Chr4	16282511	16282782	1	0.739521	0.863753	0.937532	0.0784243	0.20029	0.117627	0.248113
Chr4	7113993	7114203	2	0.827714	0.909385	0.954242	0.0583473	0.166698	0.0041713	0.022638
Chr5	22665896	22666022	2	0.78975	0.0428372	0.234928	0.00651578	0.0317264	0.00853316	0.0376761
Chr5	23762628	23762840	1	0.763175	0.0994595	0.44671	0.55116	0.586029	0.0551923	0.154087
Chr5	23993266	23993416	2	0.796429	6.61685295544334e-06	0.000143641	0.000231076	0.0020757	0.782388	0.797699
Chr5	6471536	6471672	1	0.718021	0.496318	0.905416	0.511658	0.550772	0.221866	0.324698
Chr4	5582010	5582120	1	0.823392	0.705311	0.905416	0.364597	0.41027	0.464426	0.49685
Chr5	6415872	6416120	2	0.829123	0.0342841	0.194152	0	0	4.27822180681936e-07	7.71652504480892e-06
Chr1	21757819	21758286	1	0.802066	0.726419	0.905416	0.0490156	0.150101	0.109791	0.237113
Chr2	1082843	1083490	1	0.871219	0.593185	0.905416	0.0566513	0.16489	0.0689218	0.176021
Chr2	11689254	11689469	2	0.768234	0.378928	0.905416	0.274235	0.334605	0.684085	0.702975
Chr3	16787690	16788111	2	0.721917	0.271734	0.905416	0.346763	0.396191	0.0741846	0.185818
Chr4	17618604	17618781	2	0.822265	0.706426	0.905416	0.151793	0.281438	0.0658546	0.173145
Chr4	5650351	5650586	2	0.819511	0.923687	0.96056	0.0230997	0.0844646	0.0839248	0.201497
Chr4	9760850	9761028	2	0.791602	0.13217	0.550689	2.87697631423667e-05	0.000305899	0.00216114	0.0130925
Chr2	4005990	4006111	1	0.769221	0.103712	0.454069	0.00142204	0.00882002	0.00202543	0.0125625
Chr1	12866975	12867163	1	0.764596	0.51733	0.905416	0.0396335	0.129868	0.0618212	0.165494
Chr3	4733025	4733188	2	0.802363	0.84577	0.927676	0.109872	0.240519	0.370678	0.416214
Chr1	25401404	25401526	2	0.822674	0.815179	0.921422	0.157508	0.28892	0.179494	0.304433
Chr1	3664161	3664284	2	0.810386	0.433817	0.905416	0.144728	0.275926	0.315987	0.376726
Chr5	22309041	22309404	1	0.889244	0.766093	0.913715	0	0	0	0
Chr5	793394	793715	2	0.803744	0.810514	0.921422	0.203332	0.314037	0.324571	0.382583
Chr1	21741687	21742237	2	0.795072	0.725911	0.905416	0.0017504	0.0102467	0.00034588	0.00281568
Chr1	29406838	29407056	2	0.778209	0.0461529	0.250475	0.100561	0.236	0.900118	0.90884
Chr1	6863236	6863384	2	0.781168	0.00383706	0.0338832	0	0	0.00091972	0.00630492
Chr2	17504825	17505026	1	0.726673	0.750062	0.911586	0.0100135	0.0424249	5.61219833666859e-05	0.000609157
Chr3	21830571	21830714	1	0.704327	0.777161	0.915704	0.0920913	0.225147	0.132994	0.265509
Chr3	6380909	6381328	2	0.688597	0.0109914	0.0743703	0.1644	0.294339	0.854192	0.865825
Chr4	13219829	13220309	2	0.818951	0.344159	0.905416	2.87470676618717e-06	3.56600529805599e-05	8.93774327936914e-06	0.000119399
Chr2	16701209	16701465	1	0.945654	0.805308	0.921422	0.0710677	0.186062	0.355951	0.407081
Chr3	2889473	2890120	1	0.844993	0.850394	0.928909	0.00491504	0.0246225	0.00567511	0.0278937
Chr1	19847811	19848170	1	0.896936	0.75124	0.911586	0.000890789	0.0059397	0.0531696	0.151738
Chr1	20734239	20734446	2	0.80426	0.487792	0.905416	0.524353	0.562115	0.495395	0.524595
Chr1	9482532	9482660	1	0.811763	0.843396	0.927676	0.00973456	0.0419149	0.0525139	0.151159
Chr1	5776345	5776742	1	0.704413	0.909	0.954242	0.315981	0.367469	0.443016	0.478861
Chr2	11952222	11952439	2	0.562367	0.14712	0.594182	0.293944	0.352057	0.167975	0.299316
Chr2	19018439	19018691	1	0.816225	0.762097	0.913327	0.1341	0.267686	0.218954	0.324661
Chr2	509768	510115	1	0.700127	0.981298	0.98508	0.127842	0.25886	0.221218	0.324661
Chr4	17616831	17617398	1	0.739294	0.642594	0.905416	0.138788	0.271837	0.595988	0.61609
Chr5	21725951	21726278	2	0.705164	0.00864366	0.0634274	0.0516329	0.155864	0.00452395	0.0238078
Chr5	7667361	7667668	1	0.720917	0.529812	0.905416	0.166037	0.296251	0.237079	0.332827
Chr5	8776720	8776962	2	0.733912	0.905033	0.954242	0	0	1.04999417829266e-05	0.000133738
Chr1	28587359	28587721	1	0.930637	0.834792	0.927676	0.00137437	0.00862708	0.000506492	0.00371665
Chr1	7042291	7042951	1	0.82069	0.59517	0.905416	0.0277133	0.0975583	0.107832	0.237047
Chr1	1953762	1953950	2	0.728803	0	0	0.0199561	0.0747994	0.00723522	0.0334945
Chr1	431400	431538	2	0.835781	0.792887	0.915952	0.124798	0.25749	0.467052	0.498635
Chr2	1602520	1602711	2	0.790607	0.228482	0.832442	0.128188	0.25886	0.0848835	0.201937
Chr1	20451096	20451386	2	0.6832	0.0969047	0.439646	0.230189	0.32322	0.000102118	0.000985251
Chr1	25736673	25737195	2	0.873608	0.976457	0.982112	0.329836	0.379347	0.463829	0.49685
Chr1	30224228	30224376	1	0.725528	0.651551	0.905416	0.400218	0.441766	0.359429	0.407979
Chr1	7178991	7179306	1	0.772021	0.703144	0.905416	0.111896	0.242908	0.255879	0.335801
Chr2	1050286	1050504	2	0.828112	0.148765	0.595046	0.212774	0.314037	0.132335	0.265509
Chr2	12585591	12585763	2	0.788695	0.749078	0.911586	0.0163538	0.0638999	0.228449	0.327326
Chr2	19242903	19243138	1	0.742527	0.8938	0.954242	0.141875	0.273664	0.31584	0.376726
Chr2	6522817	6523309	1	0.856806	0.553543	0.905416	0.21218	0.314037	0.28776	0.356112
Chr3	10434771	10434994	2	0.799735	0.0126296	0.0822506	0.0185942	0.0707121	5.06653000797996e-06	7.33239481710434e-05
Chr3	15989302	15989584	1	0.701538	0.85269	0.928909	0.535917	0.572158	0.488456	0.518301
Chr4	17537932	17538219	2	0.819251	0.663877	0.905416	0.000833353	0.00571285	0.0216358	0.079382
Chr3	19990256	19990951	1	0.703874	0.867429	0.937615	0.0685789	0.182294	0.0264543	0.091276
Chr2	2027116	2027525	1	0.930274	0.643433	0.905416	0.00192148	0.0111232	0.00494422	0.0255043
Chr5	15821080	15821267	2	0.774505	0.00456253	0.0384945	0.000900646	0.0059397	0.0603274	0.163701
Chr5	260108	260254	1	0.852135	9.87248893746795e-09	3.4290444909472e-07	0.373205	0.417252	0.00728215	0.0334945
Chr2	18627062	18627305	1	0.789066	0.395838	0.905416	0.0614095	0.172013	0.0661341	0.173145
Chr3	7880367	7880482	1	0.783407	0.0778355	0.382569	0.337883	0.386894	0.0454325	0.136105
Chr5	3284697	3285328	1	0.773813	0.505561	0.905416	0.109491	0.240519	0.0619412	0.165494
Chr2	16700541	16700696	1	0.937962	0.753682	0.911586	0.0517551	0.155864	0.239633	0.33293
Chr1	6640993	6641337	2	0.807906	0.574442	0.905416	0.153025	0.282716	0.247323	0.33469
Chr2	16467201	16467502	2	0.767588	1.56934015926868e-06	4.30329591041571e-05	0.682578	0.715539	0.0262181	0.091276
Chr2	9790398	9790685	1	0.729879	0.515848	0.905416	0.236083	0.325545	0.0634643	0.168699
Chr2	9976171	9976371	2	0.825988	0.0905275	0.421114	0.136757	0.268869	0.528829	0.55104
Chr3	22515653	22517384	1	0.976486	0.909114	0.954242	0.0249832	0.0891525	0.0718169	0.181634
Chr4	18125789	18126211	2	0.672546	0.949916	0.966614	0	0	0	0
Chr4	18201989	18202348	1	0.808274	0.694238	0.905416	0.298776	0.356192	0.447885	0.483123
Chr5	6426244	6426528	1	0.709505	0.947241	0.966614	0.0466431	0.146296	0.431229	0.46904
Chr4	17281576	17282036	1	0.95422	0.913947	0.954242	6.29181424738334e-08	1.13035697340921e-06	1.39281990829687e-07	2.68762656378767e-06
Chr5	3785080	3785438	1	0.932882	0.710375	0.905416	0	0	6.66133814775094e-16	3.47055717497824e-14
Chr1	12896421	12896590	2	0.784153	0.000418514	0.00507083	0.00769315	0.0354702	0.0303078	0.100575
Chr1	18323413	18323719	2	0.780271	0.326514	0.905416	0.482986	0.522065	0.00732894	0.0334945
Chr1	25744050	25744208	2	0.701232	0.533976	0.905416	0.0584435	0.166698	0.183826	0.305985
Chr4	11745373	11745705	2	0.728277	0.0145603	0.0925111	0.175869	0.305615	0.0401016	0.123627
Chr4	14954906	14955186	2	0.827702	0.904264	0.954242	0.00040374	0.0032867	0.142294	0.280808

## Sheet: SVP_flc3
chr	peak_start	peak_end	principal components	total var.	p-value (SVP_FLC)	BH p-value (SVP_FLC)	p-value (FLC_SVP)	BH p-value (FLC_SVP)	p-value (FLC_svp41)	BH p-value (FLC_svp41)
Chr4	6771984	6772388	1	0.984409	0.0664813	0.939803	0.025779	0.140352	0.00641044	0.0654399				If p<=0.05, the region is declared as variant
Chr5	16440851	16441332	1	0.987207	0.051642	0.929414	0.90333	0.926081	0.0236933	0.134997
Chr2	31701	31780	1	0.916077	0.897361	0.992344	0.548777	0.636857	0.0800214	0.23536
Chr2	33037	33114	1	0.937369	0.994447	0.998442	0.724435	0.795904	0.0372232	0.172069
Chr2	35741	36425	1	0.928045	0.835738	0.992344	0.535827	0.628122	0.118099	0.286477
Chr3	5216399	5216740	1	0.976466	0.628458	0.968086	0.674272	0.747496	0.0457164	0.19047
Chr2	32357	32593	1	0.923724	0.933083	0.992344	0.657104	0.741184	0.056827	0.198894
Chr1	7930502	7930789	1	0.979991	0.767936	0.990233	0.902351	0.926081	0.0228463	0.13327
Chr4	5757943	5758243	1	0.987533	0.668679	0.968086	0.248875	0.369695	0.249526	0.382086
Chr1	20476177	20476402	1	0.915914	0.938726	0.992344	0.771113	0.828608	0.0542754	0.195551
Chr1	8598876	8599095	1	0.96348	0.0795974	0.939803	0.265097	0.378905	0.00523304	0.0557432
Chr1	20477487	20477831	1	0.905736	0.880425	0.992344	0.54029	0.630338	0.166987	0.329934
Chr2	65946	66026	1	0.87063	0.970994	0.995211	0.870154	0.914968	0.0312721	0.161079
Chr2	33295	33446	1	0.930303	0.998442	0.998442	0.719549	0.794097	0.048033	0.19047
Chr2	13036860	13037117	1	0.974391	0.133396	0.939803	0.00337593	0.0375955	0.00191998	0.0276703
Chr5	10109253	10109439	1	0.859407	0.63984	0.968086	0.477748	0.562732	0.0817189	0.23536
Chr4	5583758	5584290	1	0.919138	0.949977	0.992344	0.407248	0.489097	0.17373	0.335696
Chr2	9960277	9960396	1	0.968979	0.5635	0.968086	0.271506	0.379605	0.291138	0.405277
Chr5	22151103	22151404	1	0.98198	0.608203	0.968086	0.118321	0.287017	0.194835	0.352016
Chr1	28293025	28293287	1	0.876756	0.895669	0.992344	0.93554	0.939375	0.5433	0.591594
Chr5	22134691	22134994	1	0.988668	0.602065	0.968086	0.106717	0.275217	0.152044	0.318383
Chr1	4973818	4974066	1	0.970293	0.611628	0.968086	0.113735	0.283972	0.151898	0.318383
Chr4	17395854	17396162	1	0.922395	0.69428	0.968086	0.010513	0.0804901	0.201261	0.357085
Chr3	19219662	19219698	1	0.821564	0.215496	0.968086	0.885939	0.926081	0.680933	0.7069
Chr1	21655813	21656089	1	0.964411	0.031876	0.709966	0.0170887	0.116298	0.0387192	0.17373
Chr3	2971700	2971929	1	0.967878	0.581292	0.968086	0.0797038	0.253603	0.0679899	0.21845
Chr2	18811153	18811387	1	0.990954	0.0125602	0.384655	0.0200403	0.129207	0.00401381	0.0446993
Chr5	23785242	23785589	1	0.887836	0.101355	0.939803	0.235049	0.366563	0.603166	0.642503
Chr3	20988211	20988496	1	0.967262	0.655123	0.968086	0.844163	0.891466	0.0733255	0.227402
Chr4	7142449	7142684	1	0.949623	0.610356	0.968086	0.152145	0.310629	0.128279	0.296077
Chr1	16713684	16713916	1	0.976673	0.000410367	0.0502699	1.07662497055294e-05	0.000474049	0.083577	0.23536
Chr3	5236845	5237083	1	0.956737	0.0583078	0.939803	0.673101	0.747496	6.15810987170118e-06	0.000502912
Chr2	9192708	9192773	1	0.888517	0.909508	0.992344	0.903402	0.926081	0.061783	0.204552
Chr3	822784	822993	1	0.847537	0.516122	0.968086	0.632636	0.717573	0.40751	0.479734
Chr2	9957141	9957203	1	0.963412	0.566367	0.968086	0.334757	0.423533	0.271474	0.395899
Chr2	9580513	9582267	2	0.851243	0.101202	0.939803	5.80551495765746e-09	7.11175582313039e-07	0.000370941	0.0100978
Chr4	16080616	16080863	1	0.98647	0.527677	0.968086	0.229039	0.366563	0.224872	0.367291
Chr5	24990674	24990953	1	0.986454	0.607324	0.968086	0.0374922	0.183712	0.0350894	0.165325
Chr1	7754182	7754465	1	0.98438	0.500124	0.968086	0.151942	0.310629	0.156296	0.32201
Chr4	5564715	5564757	1	0.962522	0.195632	0.939803	0.0937063	0.25586	0.477909	0.534647
Chr5	8133516	8133555	1	0.980351	0.114967	0.939803	0.148488	0.310629	0.388286	0.465572
Chr2	65155	65461	1	0.881351	0.8301	0.992344	0.562716	0.647256	0.0821111	0.23536
Chr1	10927893	10927953	1	0.977135	0.0908065	0.939803	0.115907	0.283972	0.244959	0.380926
Chr2	9956189	9956382	1	0.961412	0.624588	0.968086	0.336082	0.423533	0.321027	0.432152
Chr2	9192277	9192323	1	0.867478	0.900779	0.992344	0.919342	0.938495	0.0616577	0.204552
Chr5	4056144	4056356	1	0.970215	0.502452	0.968086	0.228233	0.366563	0.247213	0.380926
Chr4	5584982	5585043	1	0.89933	0.696238	0.968086	0.800626	0.852841	0.0528089	0.195178
Chr5	24939340	24939514	1	0.979465	0.626199	0.968086	0.114888	0.283972	0.108628	0.271571
Chr2	2282577	2282757	1	0.98741	0.155722	0.939803	0.12297	0.28729	0.577597	0.620664
Chr2	9955428	9955613	1	0.955725	0.667228	0.968086	0.289158	0.387124	0.284218	0.399351
Chr5	8133905	8133958	1	0.98026	0.114823	0.939803	0.148977	0.310629	0.38956	0.465572
Chr2	23849	23913	1	0.754062	0.900129	0.992344	0.733722	0.798942	0.194288	0.352016
Chr2	11771712	11771924	1	0.894768	0.377745	0.968086	0.222854	0.366563	0.438821	0.502389
Chr3	9213008	9213519	1	0.982488	0.542498	0.968086	0.127815	0.28729	0.198739	0.355409
Chr4	2594293	2594468	1	0.945707	0.514446	0.968086	0.0854221	0.25586	0.159034	0.32201
Chr1	20476610	20476655	1	0.923044	0.95184	0.992344	0.791915	0.847245	0.0492695	0.19047
Chr5	3253212	3253258	1	0.980663	0.901104	0.992344	0.00355816	0.0379021	0.0942705	0.252127
Chr1	1143856	1144115	1	0.976049	0.000986195	0.0568684	0.00021843	0.00411657	0.00160853	0.0246306
Chr3	17340475	17340812	1	0.957836	0.63359	0.968086	0.0475629	0.209552	0.0406938	0.175317
Chr2	9978153	9978379	1	0.954733	0.682967	0.968086	0.200377	0.347412	0.213079	0.360621
Chr3	10057575	10057628	1	0.986047	0.150156	0.939803	0.0751057	0.24879	0.383106	0.464658
Chr5	1855903	1856148	1	0.853048	0.362871	0.968086	0.225063	0.366563	0.213089	0.360621
Chr1	21153337	21153394	1	0.823113	0.149402	0.939803	0.933944	0.939375	0.431209	0.498331
Chr3	6119642	6119897	1	0.970654	0.629317	0.968086	0.174277	0.327985	0.157399	0.32201
Chr2	5431034	5431106	1	0.981612	0.131187	0.939803	0.0542496	0.216192	0.385482	0.465237
Chr5	8732187	8732368	1	0.956609	0.634184	0.968086	0.158485	0.31827	0.346835	0.440283
Chr1	13698750	13698981	1	0.978751	0.477207	0.968086	0.0151719	0.109327	0.0162945	0.116903
Chr3	19249129	19249518	1	0.965057	0.653652	0.968086	0.0691384	0.247832	0.120343	0.288391
Chr5	24910308	24910482	1	0.935273	0.582237	0.968086	0.0739825	0.24879	0.0830644	0.23536
Chr1	13280494	13280700	1	0.956509	0.548299	0.968086	0.122062	0.28729	0.135693	0.298621
Chr4	13652653	13652887	1	0.942044	0.521189	0.968086	0.140483	0.304588	0.126068	0.296077
Chr2	9957816	9958265	1	0.978035	0.605758	0.968086	0.351816	0.429129	0.317111	0.430027
Chr2	6455653	6455715	1	0.840711	0.0941009	0.939803	0.260446	0.378905	0.136512	0.298621
Chr3	12513407	12513572	1	0.869645	0.983024	0.995211	0.628987	0.716752	0.121242	0.288391
Chr5	24887003	24887244	1	0.89433	0.912857	0.992344	0.0857842	0.25586	0.36137	0.45192
Chr2	14253222	14253553	1	0.97594	0.536285	0.968086	0.0882441	0.25586	0.108016	0.271571
Chr2	47335	47401	1	0.841702	0.911512	0.992344	0.903158	0.926081	0.15873	0.32201
Chr2	11860438	11860768	1	0.970641	0.466916	0.968086	0.145702	0.310408	0.195405	0.352016
Chr3	22810819	22811136	1	0.950562	0.703484	0.968086	0.0251519	0.140352	0.0492141	0.19047
Chr2	8813794	8813970	1	0.979126	9.59625883112381e-06	0.00235108	2.00447844989071e-08	1.63699073407741e-06	0.130516	0.296077
Chr2	17489626	17489834	1	0.894679	0.59017	0.968086	0.0251775	0.140352	0.0724298	0.227402
Chr3	6685975	6686145	1	0.90682	0.0417687	0.852778	0.0224933	0.137771	0.0244175	0.135961
Chr3	13838962	13839105	1	0.864845	0.503829	0.968086	0.101545	0.267511	0.0533751	0.195178
Chr2	9593784	9594002	1	0.964388	0.466803	0.968086	0.218719	0.364532	0.179809	0.343438
Chr3	7912262	7912583	1	0.939053	0.678368	0.968086	0.0738341	0.24879	0.0335997	0.164638
Chr2	9958461	9958530	1	0.981446	0.585269	0.968086	0.342284	0.423533	0.334232	0.432997
Chr4	15489379	15489945	1	0.972442	0.647448	0.968086	0.238967	0.366563	0.367244	0.454419
Chr5	10112346	10112500	1	0.776301	0.930209	0.992344	0.931724	0.939375	0.0748505	0.22923
Chr5	26807995	26808246	1	0.705866	0.41143	0.968086	0.341726	0.423533	0.463212	0.522982
Chr3	20779021	20779220	1	0.945919	0.531191	0.968086	0.269496	0.379605	0.372869	0.458753
Chr2	9369487	9369674	1	0.974168	0.628435	0.968086	0.202775	0.347412	0.186429	0.347812
Chr1	12685178	12685287	1	0.942183	0.791642	0.992344	0.0950337	0.25586	0.107867	0.271571
Chr4	16860630	16860762	1	0.776893	0.170023	0.939803	0.239831	0.366563	0.0322157	0.161079
Chr5	23967188	23967456	1	0.967815	0.581505	0.968086	0.161617	0.319204	0.088276	0.245768
Chr2	3189784	3189924	1	0.985255	0.168665	0.939803	0.0883125	0.25586	0.312948	0.430027
Chr5	23306990	23307258	1	0.959682	0.49335	0.968086	0.305659	0.398332	0.337706	0.432997
Chr1	29023507	29023760	1	0.929242	0.586758	0.968086	0.192573	0.341887	0.257783	0.389249
Chr1	29366119	29366461	1	0.880482	0.928125	0.992344	0.126725	0.28729	0.11259	0.278197
Chr3	18665374	18665556	1	0.928281	0.584589	0.968086	0.139732	0.304588	0.10146	0.264443
Chr4	10060338	10060563	1	0.965092	0.622464	0.968086	0.0269946	0.143775	0.0491238	0.19047
Chr4	14884702	14884961	1	0.95865	0.472519	0.968086	0.0605274	0.228142	0.0957055	0.252127
Chr5	12886033	12886090	1	0.710741	0.617994	0.968086	1.47067781064436e-07	9.00790159019671e-06	0	0
Chr4	1586108	1586307	1	0.986353	0.158166	0.939803	0.300412	0.393588	0.788141	0.811322
Chr1	11929550	11929965	1	0.93157	0.703189	0.968086	0.270993	0.379605	0.37889	0.461831
Chr2	10470473	10470531	1	0.972444	0.121665	0.939803	0.225823	0.366563	0.489508	0.542667
Chr1	29121102	29121533	1	0.867489	0.00116058	0.0568684	0.0812535	0.255219	0.0781143	0.23536
Chr2	560825	560974	1	0.953445	0.617523	0.968086	0.0499149	0.209552	0.0458825	0.19047
Chr5	26853901	26854240	1	0.747589	0.636894	0.968086	0.00833863	0.0680988	0.00907741	0.0766295
Chr5	3865682	3865894	1	0.768292	0.299907	0.968086	0.243852	0.368789	0.982385	0.982385
Chr2	9958706	9958838	1	0.973706	0.612474	0.968086	0.352061	0.429129	0.361536	0.45192
Chr2	19406751	19406952	1	0.945971	0.512842	0.968086	0.239944	0.366563	0.337074	0.432997
Chr2	17270616	17270941	1	0.94974	0.913891	0.992344	0.202456	0.347412	0.260126	0.389249
Chr1	22867754	22870083	1	0.965933	0.795007	0.992344	0.248978	0.369695	0.28126	0.399351
Chr2	14309420	14310222	1	0.91745	0.664817	0.968086	0.0231161	0.138133	0.0608576	0.204552
Chr5	18379044	18379124	2	0.766808	0.519222	0.968086	0.0347846	0.177546	0.0686558	0.21845
Chr4	3055244	3055288	1	0.981142	0.77295	0.99148	0.00118863	0.0182009	6.00987228815963e-05	0.00245403
Chr1	2929116	2929250	1	0.955144	0.613729	0.968086	0.293845	0.389984	0.374492	0.458753
Chr4	13854349	13854536	1	0.983362	0.846371	0.992344	0.612042	0.700702	0.000359947	0.0100978
Chr3	11593317	11593396	1	0.979906	0.184854	0.939803	0.0837414	0.25586	0.23982	0.37907
Chr5	4460766	4460888	1	0.885353	0.603573	0.968086	0.114299	0.283972	0.207989	0.360621
Chr4	1939167	1939294	1	0.82426	0.443508	0.968086	0.0504634	0.209552	0.0661141	0.215973
Chr2	9959592	9959628	1	0.970302	0.565481	0.968086	0.282626	0.384461	0.314038	0.430027
Chr3	13713050	13713084	1	0.883565	0.7856	0.992344	0.00438834	0.0447977	0.0091661	0.0766295
Chr2	9265155	9265489	1	0.941703	0.70083	0.968086	0.00659225	0.0621193	0.0167642	0.116903
Chr4	12028505	12028671	1	0.915701	0.573705	0.968086	0.0497894	0.209552	0.187393	0.347812
Chr4	17319909	17320208	1	0.968421	0.331297	0.968086	0.126396	0.28729	0.0022302	0.0287579
Chr2	15445309	15445467	1	0.947419	0.588868	0.968086	0.0464085	0.209552	0.0346812	0.165325
Chr2	47795	47859	1	0.854075	0.935174	0.992344	0.901838	0.926081	0.150155	0.318383
Chr5	11765875	11765926	1	0.981075	0.252629	0.968086	0.169242	0.327985	0.423937	0.494593
Chr2	16700372	16700654	1	0.934894	0.756517	0.990233	0.376567	0.454478	0.484888	0.539989
Chr1	4548783	4549058	1	0.991798	0.301781	0.968086	0.0157958	0.110571	4.85020878916442e-05	0.0023766
Chr3	22141288	22141615	1	0.928974	0.00369982	0.151076	0.21147	0.354864	0.636277	0.671931
Chr3	9739921	9740182	1	0.914743	0.618188	0.968086	0.104237	0.271683	0.0313594	0.161079
Chr5	20634909	20635031	1	0.91319	0.634474	0.968086	0.0521996	0.213148	0.040788	0.175317
Chr3	13534151	13534224	1	0.981151	0.167049	0.939803	0.0862167	0.25586	0.23062	0.369294
Chr3	5122616	5123377	1	0.964871	0.925105	0.992344	0.266007	0.378905	0.329359	0.432997
Chr2	18919166	18919341	1	0.95704	0.548561	0.968086	0.183934	0.330024	0.174014	0.335696
Chr1	13125410	13125580	1	0.913594	0.547432	0.968086	0.0941943	0.25586	0.13549	0.298621
Chr1	23734725	23734849	1	0.986496	0.0090854	0.317989	0.00199301	0.0232517	0.621274	0.658927
Chr3	3589489	3589684	1	0.910152	0.712532	0.969835	0.0914216	0.25586	0.0567736	0.198894
Chr1	7084443	7084849	1	0.963968	0.707296	0.968086	0.240884	0.366563	0.317694	0.430027
Chr1	28189790	28190153	1	0.907008	0.649331	0.968086	0.239993	0.366563	0.222384	0.365664
Chr5	21438923	21439161	1	0.950684	0.514425	0.968086	0.078755	0.253603	0.182232	0.343438
Chr4	3979427	3979472	1	0.972449	0.987266	0.995391	0.00010915	0.00267417	0.00070558	0.0123477
Chr1	24326049	24327070	1	0.977225	0.549511	0.968086	0.19587	0.345239	0.229279	0.369294
Chr2	3217188	3217391	1	0.916374	0.152896	0.939803	0.275837	0.380501	0.904751	0.919768
Chr3	9828899	9829316	1	0.95181	0.690024	0.968086	0.0218265	0.137115	0.0602047	0.204552
Chr2	48364	48410	1	0.876435	0.819491	0.992344	0.930606	0.939375	0.172595	0.335696
Chr1	2237891	2238090	1	0.938185	0.545981	0.968086	0.0257554	0.140352	0.0198749	0.124855
Chr1	72227	72555	1	0.769727	0.10253	0.939803	0.477329	0.562732	0.275089	0.396534
Chr3	18476951	18477199	1	0.900441	0.575937	0.968086	0.171365	0.327985	0.219333	0.36555
Chr3	18559161	18559619	1	0.906857	0.508709	0.968086	0.285599	0.384461	0.254598	0.387432
Chr3	3985789	3985970	1	0.913812	0.537542	0.968086	0.265515	0.378905	0.451196	0.511773
Chr4	13023596	13023984	1	0.928628	0.00108886	0.0568684	0.000189804	0.00400451	0.00221999	0.0287579
Chr5	19045544	19045665	1	0.941588	0.529609	0.968086	0.178577	0.328957	0.162709	0.326752
Chr5	23388514	23388839	1	0.789334	0.580716	0.968086	0.272696	0.379605	0.497897	0.547016
Chr2	9842534	9842936	1	0.932762	0.627399	0.968086	0.162859	0.319204	0.213429	0.360621
Chr4	2720178	2720444	1	0.934209	0.942937	0.992344	0.174447	0.327985	0.211097	0.360621
Chr2	2060387	2060440	1	0.98079	0.111017	0.939803	0.0184758	0.12234	0.0182811	0.119796
Chr2	12367130	12367287	1	0.895782	0.193905	0.939803	0.24666	0.369695	0.332729	0.432997
Chr3	4330403	4330580	1	0.874653	0.733297	0.982266	0.029054	0.151452	0.00807378	0.0760799
Chr1	18321269	18321822	1	0.772807	0.842124	0.992344	0.0690077	0.247832	0.127895	0.296077
Chr2	16291407	16291607	1	0.850863	0.521512	0.968086	0.0751449	0.24879	0.0290846	0.158349
Chr3	17908608	17909188	1	0.905636	0.925677	0.992344	0.0409923	0.196924	0.0497555	0.19047
Chr3	20379182	20379343	1	0.769009	0.546509	0.968086	0.341427	0.423533	0.227328	0.368844
Chr4	16054638	16054993	1	0.940996	0.700265	0.968086	0.0697976	0.247832	0.219202	0.36555
Chr5	14755632	14755876	1	0.837838	0.607173	0.968086	0.439281	0.524995	0.0185806	0.119796
Chr4	5565117	5565439	1	0.959461	0.194691	0.939803	0.0894972	0.25586	0.467418	0.52531
Chr2	3474475	3475121	1	0.758054	0.101771	0.939803	0.0555923	0.216192	0.663315	0.697477
Chr2	17819824	17820038	1	0.952469	0.664879	0.968086	0.747957	0.807267	0.0390006	0.17373
Chr4	3975853	3975887	1	0.979261	0.909896	0.992344	0.000108107	0.00267417	0.00046847	0.0108746
Chr2	9517533	9517894	1	0.90783	0.762504	0.990233	0.00641338	0.0621193	0.0153037	0.114356
Chr4	17281671	17282059	1	0.956324	0.933291	0.992344	0.13224	0.294536	0.146012	0.313799
Chr2	16553600	16553850	1	0.904251	0.563475	0.968086	0.175371	0.327985	0.131855	0.296371
Chr2	6920630	6921258	1	0.931387	0.479739	0.968086	0.0479781	0.209552	0.0215266	0.128635
Chr2	3276668	3276790	1	0.950276	0.172735	0.939803	0.181502	0.330024	0.57626	0.620664
Chr1	29399420	29399623	1	0.813755	0.0156885	0.427076	0.341567	0.423533	0.00694375	0.0680487
Chr2	5296486	5296567	1	0.987891	0.186995	0.939803	0.0968391	0.257887	0.55473	0.601366
Chr4	2362401	2362455	1	0.854944	0.745289	0.990233	0.741077	0.80338	0.0812851	0.23536
Chr5	9133429	9133509	1	0.887421	0.410839	0.968086	0.963692	0.963692	0.243117	0.380926
Chr1	24331317	24331682	1	0.861142	0.479352	0.968086	0.284106	0.384461	0.275146	0.396534
Chr2	16701200	16701997	1	0.945515	0.80714	0.992344	0.315618	0.406981	0.494733	0.545989
Chr2	3453013	3453209	1	0.923714	0.0691258	0.939803	0.13483	0.297598	0.689408	0.712679
Chr4	843582	843879	1	0.848752	0.570705	0.968086	0.0683232	0.247832	0.16499	0.328638
Chr4	4001200	4001248	1	0.985494	0.931034	0.992344	7.66342114031371e-05	0.00234692	0.000488248	0.0108746
Chr1	5968186	5968425	1	0.995223	0.619279	0.968086	0.00126385	0.0182143	2.05805872467435e-05	0.00126056
Chr2	15008737	15008987	1	0.877775	0.0218825	0.536121	0.00964323	0.0762126	0.0154031	0.114356
Chr2	296331	297265	1	0.881675	0.58106	0.968086	0.150598	0.310629	0.220822	0.36555
Chr2	9528030	9528157	1	0.884012	0.840865	0.992344	0.00755583	0.0651332	0.0208882	0.12794
Chr2	7755590	7755821	1	0.978042	0.733693	0.982266	0.296069	0.389984	0.280216	0.399351
Chr2	4844067	4844174	1	0.972897	0.151053	0.939803	0.0476192	0.209552	0.262934	0.390417
Chr2	9265908	9266328	1	0.90144	0.833973	0.992344	0.00755947	0.0651332	0.0130978	0.103515
Chr2	3371882	3371958	1	0.778282	0.178783	0.939803	0.660616	0.741184	0.922776	0.930371
Chr2	3378856	3378974	1	0.732309	0.249115	0.968086	0.812498	0.86174	0.586708	0.627701
Chr4	4002269	4002323	1	0.985481	0.910954	0.992344	1.51961044224658e-05	0.000531864	0.000281592	0.00985572
Chr3	21935356	21935698	1	0.939948	0.635908	0.968086	0.182242	0.330024	0.190105	0.350194
Chr2	9956578	9956625	1	0.937031	0.628373	0.968086	0.371133	0.450136	0.316626	0.430027
Chr4	16357421	16357919	1	0.926582	0.655199	0.968086	0.334034	0.423533	0.39377	0.468319
Chr4	2587960	2588286	1	0.941925	0.716939	0.970442	0.21064	0.354864	0.268083	0.393295
Chr5	18403830	18403973	1	0.866534	0.555746	0.968086	0.0572185	0.219039	0.0916316	0.249442
Chr2	3436674	3439514	1	0.842041	0.241057	0.968086	0.278339	0.380967	0.916832	0.928198
Chr2	3472007	3472076	1	0.821354	0.111507	0.939803	0.199605	0.347412	0.961061	0.965
Chr1	270073	270301	1	0.812894	0.780493	0.992344	0.173202	0.327985	0.350019	0.442034
Chr2	17139825	17139990	1	0.940437	0.602619	0.968086	0.262459	0.378905	0.365112	0.454073
Chr3	19837147	19837339	1	0.854692	0.96505	0.995211	0.00191039	0.0232517	0.437504	0.502389
Chr5	23391705	23391999	2	0.816929	0.748947	0.990233	0.122089	0.28729	0.285251	0.399351
Chr5	8376587	8376848	1	0.803957	0.258683	0.968086	0.207397	0.352863	0.00352261	0.0410971
Chr5	18804544	18804901	1	0.972121	0.663736	0.968086	0.178445	0.328957	0.246837	0.380926
Chr1	27645604	27646357	1	0.952872	0.469983	0.968086	0.313868	0.406866	0.397628	0.470622
Chr5	3516037	3516608	1	0.933513	0.799264	0.992344	0.184544	0.330024	0.266573	0.393295
Chr3	5122337	5122393	1	0.966797	0.931135	0.992344	0.264771	0.378905	0.329369	0.432997
Chr1	26382778	26382934	1	0.935172	0.537291	0.968086	0.144387	0.310305	0.11355	0.278197
Chr2	12816127	12816420	1	0.926677	0.492769	0.968086	0.347311	0.427594	0.334788	0.432997
Chr5	26855324	26855514	1	0.90363	0.96284	0.995211	0.295755	0.389984	0.426184	0.494858
Chr2	7996090	7996532	1	0.923168	0.656251	0.968086	0.0418015	0.19695	0.141746	0.307326
Chr2	3431939	3432192	1	0.735641	0.218284	0.968086	0.662528	0.741184	0.668175	0.69883
Chr1	28586750	28586901	1	0.949609	0.755661	0.990233	0.235701	0.366563	0.260559	0.389249
Chr2	3489603	3489721	1	0.770115	0.13483	0.939803	0.156745	0.317377	0.866595	0.888351
Chr3	13587694	13587753	1	0.994553	0.906071	0.992344	0.001918	0.0232517	0.0092841	0.0766295
Chr1	17091675	17091752	1	0.94774	0.57515	0.968086	0.0722285	0.24879	0.2384	0.37907
Chr2	3617239	3617273	1	0.990529	0.981969	0.995211	1.16093670519124e-05	0.000474049	0.000697393	0.0123477
Chr5	11184651	11184684	1	0.985174	0.935782	0.992344	0.00137682	0.0187401	0.0093832	0.0766295
Chr2	3421204	3421270	1	0.737407	0.223732	0.968086	0.457102	0.54364	0.896194	0.914865
Chr2	8043	8090	1	0.993232	0.946016	0.992344	0.0116743	0.0866729	0.202591	0.357085
Chr4	13036556	13036762	1	0.924344	0.569508	0.968086	0.090516	0.25586	0.0949278	0.252127
Chr3	13537830	13537861	1	0.981861	0.194791	0.939803	0.108652	0.27729	0.339328	0.432997
Chr2	9583118	9583586	2	0.913631	0.421169	0.968086	0	0	0	0
Chr2	3392347	3392435	1	0.704403	0.184806	0.939803	0.728001	0.796252	0.670306	0.69883
Chr4	5268242	5268307	1	0.97766	0.147451	0.939803	0.251116	0.370623	0.529872	0.579548
Chr3	9718081	9718266	1	0.7915	0.0531094	0.929414	0.00770964	0.0651332	0.00280234	0.0343286
Chr4	3955361	3955533	1	0.98244	0.981658	0.995211	0.000855661	0.0149741	0.0171776	0.116903
Chr1	7087931	7088263	1	0.925485	0.817143	0.992344	0.238336	0.366563	0.324477	0.432997
Chr4	16355870	16356530	1	0.954674	0.501779	0.968086	0.325243	0.417196	0.44539	0.507537
Chr1	18305531	18305582	1	0.891392	0.504937	0.968086	0.126444	0.28729	0.103496	0.26691
Chr1	26654709	26655078	2	0.944916	0.467193	0.968086	0.125897	0.28729	0.0531061	0.195178
Chr3	17178592	17179069	1	0.819858	0.587341	0.968086	0.240292	0.366563	0.337879	0.432997
Chr3	5227964	5228279	1	0.912846	0.551027	0.968086	0.162319	0.319204	0.181264	0.343438
Chr4	799500	799564	1	0.913593	0.766888	0.990233	0.0370639	0.183712	0.0321788	0.161079
Chr5	20090497	20090767	1	0.861823	0.543688	0.968086	0.000928403	0.0151639	0.000915992	0.0149612
Chr2	18143438	18143647	1	0.930694	0.476206	0.968086	0.551076	0.636857	0.409242	0.479734
Chr2	18814335	18814536	1	0.878531	0.49688	0.968086	0.0776456	0.253603	0.130162	0.296077
Chr4	6023854	6024269	1	0.963929	0.483782	0.968086	0.276446	0.380501	0.205309	0.359291
Chr4	4004046	4004101	1	0.975618	0.916414	0.992344	0.000196139	0.00400451	0.000536036	0.0109441
Chr4	2589052	2589244	1	0.927866	0.925523	0.992344	0.0926285	0.25586	0.284369	0.399351
Chr1	29364472	29365114	1	0.778276	0.980686	0.995211	0.0548418	0.216192	0.0909469	0.249442

## Sheet: FLC_SVP
chr	peak_start	peak_end	principal components	total var.	p-value (FLC_svp41)	BH p-value (FLC_svp41)	p-value (SVP_FLC)	BH p-value (SVP_FLC)	p-value (SVP_flc3)	BH p-value (SVP_flc3)
Chr2	8813678	8813990	1	0.98002	0.000757867	0.00322605	0.00486406	0.0198984	2.01075911476778e-08	2.26210400411375e-07				If p<=0.05, the region is declared as variant
Chr5	16440872	16441151	1	0.987251	2.99397760139541e-07	3.77241177775822e-06	1.08361964593628e-05	0.00011378	0.903251	0.930965
Chr3	1653006	1653261	1	0.987731	5.03627669279361e-05	0.000368937	0.101758	0.194266	6.75075052369856e-06	3.80313228890566e-05
Chr1	16713689	16713971	1	0.976633	0.0411474	0.0841652	0.0134222	0.0425226	1.07579294730265e-05	5.55532423607104e-05
Chr1	23734725	23735044	1	0.986496	0.00409416	0.0130269	0.130197	0.233024	0.00199301	0.00555573
Chr3	5216403	5216657	1	0.97644	1.08230650885943e-07	1.5496661376851e-06	0.117461	0.213874	0.674257	0.78373
Chr3	21177444	21177732	1	0.971751	3.57123064664844e-06	3.62883114094922e-05	0.107462	0.202698	7.2692033836752e-08	7.38644859954093e-07
Chr2	13036865	13037165	1	0.97427	3.92306298557799e-10	1.02980403371422e-08	1.85436679200901e-06	2.65511608855836e-05	0.00337665	0.00909099
Chr1	27277138	27277361	1	0.872319	0.00905377	0.0245857	0.560169	0.711505	2.32036612146658e-13	5.62242560201517e-12
Chr1	8598861	8599118	1	0.963416	0.017058	0.0407066	0.313	0.46507	0.265072	0.377817
Chr4	13023550	13023955	1	0.928478	0.344212	0.43198	0.0746524	0.155732	0.000189438	0.000755353
Chr3	15986786	15987008	1	0.958114	0.00061018	0.00270714	0.00331467	0.0163144	4.93155627445674e-10	8.17600119186249e-09
Chr4	1494993	1495285	1	0.963893	0.608612	0.684689	0.00462817	0.0197494	4.78275628545966e-07	3.96465323663103e-06
Chr5	22369127	22369419	1	0.917598	0.000104425	0.000657876	0.00686428	0.0254382	6.93381414051952e-06	3.83184465660289e-05
Chr2	31704	31788	1	0.915995	0.000305777	0.00159447	0.435121	0.593347	0.549018	0.694541
Chr2	33039	33125	1	0.937406	0.00439778	0.013754	0.746411	0.841825	0.724892	0.818427
Chr2	18811154	18811421	1	0.990954	0.0223815	0.0510881	0.661097	0.797875	0.0200407	0.0426542
Chr2	34959	35357	1	0.902031	0.00522163	0.0156649	0.943726	0.974298	0.686976	0.792664
Chr5	21692758	21693022	1	0.935009	0.0121258	0.0310538	0.105425	0.200054	9.7480793437299e-09	1.18101730510574e-07
Chr1	1143885	1144170	1	0.976336	0.0580415	0.105572	0.805643	0.878123	0.000217233	0.000851694
Chr1	26097647	26097815	1	0.884963	0.0474696	0.092302	0.00216667	0.0117673	9.0843257555262e-06	4.85010612371314e-05
Chr1	7930512	7930765	1	0.980046	0.0091705	0.0246898	0.720962	0.828886	0.902796	0.930965
Chr2	19467521	19467757	1	0.92843	1.7511395232761e-06	1.9020998270068e-05	8.97392831191723e-05	0.000743891	6.10622663543836e-15	1.60288449180257e-13
Chr3	20988229	20988456	1	0.967098	0.0440606	0.0867443	0.707161	0.825021	0.844785	0.908216
Chr4	17395816	17396141	1	0.922611	0.403862	0.496939	0.000769502	0.00504986	0.0105356	0.0249528
Chr3	5236835	5237056	1	0.956864	1.82887116118025e-07	2.50475832944251e-06	0.0641151	0.139076	0.672947	0.78373
Chr3	822790	823001	1	0.848296	0.541178	0.624436	0.145804	0.25631	0.632174	0.761649
Chr1	28293029	28293227	1	0.876885	0.410857	0.503579	0.701097	0.825021	0.935591	0.950681
Chr1	7065414	7065670	1	0.990708	2.58265562652626e-05	0.000219875	0.112999	0.206945	0.000369255	0.0013525
Chr5	1855864	1856112	1	0.853478	0.672906	0.730029	0.67703	0.809788	0.224998	0.332335
Chr5	26786547	26786742	1	0.812771	4.35249171926166e-07	5.07790700580527e-06	8.22225482886019e-05	0.000700003	3.4877700895164e-06	2.24213791468911e-05
Chr4	9390952	9391132	1	0.832611	0.0781428	0.129362	0.038731	0.0931317	0.0476806	0.0873221
Chr3	19837161	19837378	1	0.856819	0.00072265	0.00316159	0.000669057	0.00458158	0.001912	0.0053775
Chr1	20477501	20477822	1	0.905946	0.00115996	0.00451094	0.389912	0.550773	0.540266	0.686225
Chr3	5085940	5086156	1	0.984431	0.00364028	0.0119447	0.123498	0.223574	4.40172875781908e-06	2.7187148210059e-05
Chr2	11771697	11771914	1	0.894953	0.866934	0.896729	0.00253687	0.0131002	0.223568	0.332189
Chr2	32346	32630	1	0.922928	0.00148071	0.00555267	0.578218	0.725652	0.659746	0.775448
Chr4	5583764	5584323	1	0.918955	0.000564931	0.00261696	0.45632	0.606501	0.407531	0.541654
Chr2	10836373	10836786	1	0.926128	8.28032689809133e-05	0.000554958	0.417653	0.582127	0.000148944	0.000625564
Chr2	3632827	3632914	1	0.873058	2.86239282564216e-05	0.000231193	2.80195119128912e-06	3.61263985914295e-05	3.32153716753325e-08	3.6078765785275e-07
Chr2	3701236	3701305	1	0.703877	0	0	0.000298896	0.00225669	0	0
Chr5	15460682	15460896	1	0.900448	0.322895	0.416739	7.41913764257252e-06	8.34652984789408e-05	0	0
Chr2	65944	66024	1	0.870938	0.00267027	0.00914277	0.863864	0.922431	0.868657	0.927549
Chr2	16291438	16291623	1	0.848954	0.244114	0.330025	0.178321	0.29409	0.0749565	0.129024
Chr2	35746	36427	1	0.928302	0.0088256	0.0241745	0.704817	0.825021	0.535632	0.685871
Chr5	26807943	26808312	1	0.702836	0.0607709	0.108152	0.0484414	0.110573	0.336241	0.458511
Chr1	4548786	4548972	1	0.991794	0.000595517	0.00267983	0.108916	0.204218	0.0157978	0.035293
Chr1	4082618	4082787	1	0.805774	0.893457	0.916739	0.0644606	0.139076	0.0421355	0.079956
Chr1	26971162	26971314	1	0.84917	1.44833724837756e-05	0.00013825	0.0585027	0.130146	6.17829391424962e-07	4.86540645747158e-06
Chr5	6833039	6833276	1	0.791461	1.81632141016408e-06	1.90713748067228e-05	0.348391	0.505729	0.153011	0.238606
Chr5	11756265	11756309	1	0.707851	0.0284613	0.0635838	0.00419765	0.0184422	5.81035219937576e-12	1.30732924485955e-10
Chr3	4119526	4119749	1	0.791289	0.00040678	0.0020339	0.0364189	0.0882458	1.36444600774555e-05	6.93226600709431e-05
Chr4	17319888	17320114	1	0.968542	0.0126401	0.0321098	0.000300892	0.00225669	0.126081	0.200583
Chr3	12512613	12512694	1	0.788166	0.000166774	0.000938105	0.634132	0.782785	0.766573	0.849395
Chr3	12484469	12484554	1	0.834239	0.797448	0.837321	0.00982296	0.0342593	0.00143051	0.00425103
Chr2	66958	67010	1	0.765386	0.216434	0.301667	0.952565	0.974298	0.554201	0.696929
Chr4	12380093	12380360	1	0.72443	0.0864058	0.136956	0.980219	0.986482	0.000324771	0.00121789
Chr5	10109381	10109480	1	0.863217	9.47198893763712e-08	1.42079834064557e-06	0.733068	0.836654	0.461258	0.597926
Chr2	47346	47559	1	0.841205	0.0494754	0.093884	0.989366	0.989366	0.903753	0.930965
Chr1	72248	72471	1	0.771466	0.38182	0.475388	3.69711707729481e-05	0.000342527	0.480755	0.618113
Chr5	25322214	25322490	1	0.824456	0.0200552	0.0471165	0.536695	0.690037	0.0143571	0.0327717
Chr4	5582004	5582081	1	0.823293	0.00817587	0.0227911	0.364021	0.523592	0.583917	0.718491
Chr2	9580156	9580404	2	0.87366	0.533767	0.61815	2.81020764936191e-06	3.61263985914295e-05	0.00110996	0.00350148
Chr3	12513442	12513559	1	0.863984	0.000144329	0.000841922	0.567528	0.717957	0.63701	0.761649
Chr2	9192271	9192335	1	0.867271	0.0300239	0.0666023	0.803515	0.878123	0.919936	0.940843
Chr2	65197	65436	1	0.884629	0.00110409	0.0044024	0.816206	0.883522	0.61132	0.746379
Chr5	10356790	10356910	1	0.86032	0.335392	0.427727	0.051571	0.11687	0.0970697	0.160089
Chr4	5584973	5585058	1	0.898204	0.0078374	0.0220427	0.493368	0.642193	0.793771	0.865183
Chr1	20475617	20475693	1	0.9215	0.000173855	0.000960776	0.544706	0.697489	0.577945	0.713932
Chr5	15997483	15997648	1	0.764943	0.0435386	0.0867443	0.00389382	0.0180376	0.112205	0.181254
Chr1	20476180	20476412	1	0.916103	0.000516759	0.00246635	0.706591	0.825021	0.771196	0.849395
Chr5	23785241	23785450	1	0.887877	0.000256449	0.00136918	0.27503	0.420555	0.235032	0.342754
Chr2	9192701	9192782	1	0.888397	0.0367952	0.0780263	0.799353	0.877339	0.903503	0.930965
Chr1	6174563	6174820	1	0.873794	0.701394	0.748947	0.111778	0.205907	0.00924009	0.0222185
Chr4	6771978	6772157	1	0.984461	0.000455722	0.0022085	0.058669	0.130146	0.0257888	0.0527498
Chr1	5945366	5945648	1	0.757374	6.47552199717349e-06	6.37434196596766e-05	0.825104	0.890096	8.60479465458752e-10	1.29071919818813e-08
Chr3	10094952	10095128	2	0.789313	0.000108222	0.000668432	0.0986663	0.191185	5.18974737201416e-05	0.000240407
Chr1	25320393	25320464	2	0.835266	0.452857	0.548654	0.504832	0.65173	0.142477	0.223285
Chr3	21412702	21413037	2	0.833952	8.59483868520527e-08	1.35368709291983e-06	0.00626766	0.0235957	0	0
Chr1	20477150	20477274	1	0.888168	0.00164322	0.0060896	0.573611	0.72275	0.713902	0.808918
Chr5	14755716	14755820	1	0.838237	0.00779402	0.0220427	0.731377	0.836654	0.439291	0.576569
Chr2	3629386	3629469	1	0.955965	0	0	0	0	0	0
Chr3	21445959	21446182	1	0.739737	0.108345	0.168122	0.289083	0.439908	0.000917517	0.00297956
Chr5	16451082	16451190	1	0.823089	2.91830191900821e-07	3.77241177775822e-06	7.78661086275889e-07	1.22639121088453e-05	0.832742	0.898335
Chr2	24992	25045	1	0.802473	0.458332	0.550463	0.267618	0.415269	0.477259	0.616134
Chr4	2362389	2362467	1	0.853527	6.9311056795307e-05	0.000496204	0.950141	0.974298	0.743191	0.83016
Chr3	17223842	17224113	1	0.701816	0.0583161	0.105572	0.246937	0.388926	0.0623307	0.11021
Chr4	14578625	14578778	1	0.904561	0.0201928	0.0471165	0.860048	0.92148	0.0135114	0.0310663
Chr1	27294535	27294700	1	0.873366	0.280094	0.372276	0.0038347	0.0180288	3.51607964854672e-07	3.16447168369205e-06
Chr3	8943996	8944166	2	0.776029	0	0	0	0	1.07635505397496e-07	1.02742982424883e-06
Chr5	10112382	10112509	1	0.783433	6.89196809178227e-07	7.75346410325506e-06	0.78729	0.870163	0.909168	0.932859
Chr4	12622844	12622926	2	0.720884	0.128081	0.192121	4.34066695920166e-08	9.76650065820373e-07	7.25150459470747e-05	0.000326318
Chr4	13021405	13021684	1	0.900192	0.00508643	0.015406	0.763757	0.853133	0.228435	0.334683
Chr5	21240598	21240824	1	0.868718	0.0646065	0.112442	0.161311	0.274664	0.0125843	0.0293634
Chr2	15941394	15941573	1	0.77945	0.946029	0.952074	0.0726365	0.152537	2.93338777779262e-06	1.96599393618016e-05
Chr1	20476617	20476647	1	0.923315	0.00030877	0.00159447	0.740969	0.839861	0.79196	0.865183
Chr5	8376665	8376804	1	0.801925	7.99758899933112e-05	0.000547661	0.0134992	0.0425226	0.220651	0.329408
Chr4	17409325	17409545	2	0.75691	0.39724	0.492074	0.00620694	0.0235957	0.0696594	0.12123
Chr4	13080339	13080516	2	0.799552	0.0381115	0.0800049	0.780054	0.868258	0.0707482	0.122449
Chr4	5056332	5056403	2	0.815433	0.994209	0.994209	0.0223251	0.0622338	0.311601	0.429265
Chr1	30083948	30084131	2	0.833303	0.635132	0.704141	0.0855454	0.174979	0.0251886	0.0522001
Chr4	16860619	16860759	1	0.779107	0.00441001	0.013754	0.64275	0.784304	0.240265	0.348772
Chr5	516646	516786	2	0.713113	0	0	0.60934	0.755773	6.33611039746462e-07	4.86798725658867e-06
Chr1	29399418	29399671	1	0.813928	0.0788331	0.129362	0.466589	0.617544	0.341466	0.463628
Chr2	4236731	4236786	2	0.818044	0.00742762	0.02127	0.00375344	0.0179142	0.00151834	0.00446989
Chr4	15811957	15812058	2	0.71598	0.18025	0.260453	0.0390783	0.093255	0.0929833	0.154972
Chr5	3457908	3458006	1	0.856977	0.0107951	0.0285754	0.327943	0.4797	5.12814150865903e-06	3.04785768910867e-05
Chr4	6794657	6794843	2	0.856452	0	0	0	0	1.50243595342658e-10	2.78392544311396e-09
Chr2	59688	59766	1	0.855219	0.075137	0.127248	0.715693	0.828836	0.6912	0.794628
Chr2	3613267	3613500	1	0.975442	0	0	0	0	0	0
Chr5	2176373	2176675	1	0.932745	0.0394098	0.0811379	0.30583	0.457535	1.25231869319009e-09	1.79309267434036e-08
Chr2	13436397	13436623	2	0.761203	0.0785737	0.129362	0.0247739	0.0672739	0.00666239	0.0169246
Chr1	29121140	29121288	1	0.867095	0.780714	0.822491	8.68634053574624e-10	2.48745206250915e-08	0.0806371	0.136563
Chr1	2190699	2190925	2	0.917738	0.0770478	0.129096	0.0432702	0.100964	0.0232549	0.0488352
Chr1	8432112	8432297	1	0.770418	0.00308782	0.0103475	0.429233	0.590429	0.0147662	0.033463
Chr5	11729423	11729483	1	0.988164	0.343675	0.43198	0.0200225	0.0573371	0.000636494	0.0021793
Chr2	33383	33469	1	0.928651	0.0109199	0.0286646	0.711415	0.826921	0.701229	0.797426
Chr3	5920325	5920443	2	0.818774	0.00059009	0.00267983	1.02162474591161e-07	1.89301055860092e-06	0.296389	0.414945
Chr2	23874	23935	1	0.75356	0.343288	0.43198	0.644872	0.784304	0.738354	0.827692
Chr1	24760782	24760849	2	0.730316	0.00553341	0.0163503	2.3679369052676e-05	0.00022603	8.57048668034821e-07	6.13568932797656e-06
Chr3	19453331	19453602	2	0.777002	0.0349875	0.0758884	0.304766	0.457535	0.243692	0.350516
Chr4	15072649	15072742	1	0.714202	0.0759223	0.12789	0.10008	0.192226	0.0110228	0.0259118
Chr2	47780	47846	1	0.85274	0.0386055	0.0800049	0.97797	0.986482	0.90201	0.930965
Chr3	1608981	1609070	1	0.843893	0.000878179	0.00363982	0.00143737	0.00838463	0.815925	0.885871
Chr5	11754082	11754123	1	0.760225	0.821006	0.859192	0.0082173	0.0297523	3.7994488288895e-07	3.23466589486538e-06
Chr2	3634608	3634645	2	0.816039	2.02281657499803e-05	0.000182053	0.000314524	0.00230407	3.76455506989615e-07	3.23466589486538e-06
Chr5	23388520	23388625	1	0.789181	0.237683	0.322717	0.413522	0.57893	0.27333	0.385438
Chr1	19699506	19699604	2	0.737458	0.0599742	0.10734	0.203074	0.331007	0.000219007	0.000851694
Chr2	15228659	15228748	2	0.751517	0.012744	0.0321149	0.163984	0.275811	0.312069	0.429265
Chr3	7984907	7985030	2	0.731726	3.06294693833697e-05	0.000235324	0.0300053	0.078113	7.20842529475796e-05	0.000326318
Chr5	26363660	26363874	2	0.858504	0.212235	0.298455	1.76894054959575e-11	5.57216273122663e-10	0.356591	0.482086
Chr2	469090	469193	2	0.733427	0.257383	0.345003	0.446352	0.601688	0.44253	0.57841
Chr2	60322	60440	1	0.802614	0.14868	0.218852	0.428864	0.590429	0.780673	0.856836
Chr5	11726122	11726321	1	0.983041	0.63708	0.704141	0.0322463	0.0806158	0.000633961	0.0021793
Chr3	1960085	1960234	1	0.861415	0.0904943	0.142529	0.0320008	0.0806158	0.000103138	0.000451231
Chr3	3139132	3139315	2	0.680069	0.00095721	0.00386566	0.0133827	0.0425226	0.00713567	0.0179819
Chr4	7114012	7114108	2	0.829351	0.0013309	0.00505099	0.0591651	0.130329	0.0366299	0.0719386
Chr4	7349306	7349432	2	0.799038	0.343087	0.43198	0.00187309	0.0103513	0.00613349	0.0158365
Chr5	17831170	17831257	2	0.740922	0.0865213	0.136956	0.0445672	0.103226	0.00089617	0.00297151
Chr5	5177980	5178080	1	0.730329	0.925344	0.937245	0.653057	0.791204	9.51855097386378e-06	4.99723926127849e-05
Chr5	7833329	7833574	1	0.83934	0.0725908	0.123601	0.149464	0.257274	0.0213114	0.0450544
Chr1	2530420	2530507	2	0.764951	0.00555392	0.0163503	0.225085	0.358359	0.429559	0.566155
Chr5	26710473	26710649	2	0.776115	0.00850675	0.0235055	0.0134512	0.0425226	0.000406735	0.00147266
Chr3	20786205	20786287	2	0.894884	0	0	0.0656257	0.140626	7.93223772777019e-07	5.81082531220374e-06
Chr1	16206217	16206280	2	0.727143	0.000748849	0.00322605	2.42738475986215e-07	4.0243484176662e-06	1.60559763027202e-05	8.02798815136008e-05
Chr4	8435479	8435735	1	0.79635	0.00248863	0.00871022	0.903139	0.942015	0.132795	0.210203
Chr2	48357	48421	1	0.877549	0.0706703	0.121646	0.847781	0.911437	0.930701	0.948773
Chr1	29233739	29233798	1	0.708367	0.233658	0.318625	0.0186248	0.0553472	7.68364270209432e-07	5.76273202657074e-06
Chr3	5470490	5470591	2	0.683049	0.683942	0.737814	0.233299	0.369292	0.0626272	0.11021
Chr3	611284	611431	1	0.953007	0.0484835	0.0931238	2.21622832308199e-07	3.87839956539349e-06	0.593928	0.727967
Chr1	7236325	7236501	1	0.963105	8.83944806240322e-10	2.05682171294796e-08	0.0677003	0.144092	0.0443836	0.0837176
Chr5	3865723	3865840	1	0.769969	0.0418915	0.0845887	0.64155	0.784304	0.24256	0.350488
Chr2	13717226	13717347	1	0.731695	8.64843818781935e-09	1.60250472303712e-07	3.2581051017111e-06	3.94731964245767e-05	4.53695117030861e-08	4.76379872882404e-07
Chr3	8308991	8309191	1	0.83287	0.0021442	0.00776347	0.741211	0.839861	6.29094321080714e-09	7.926588445617e-08
Chr2	17464	17521	1	0.73593	0.00644078	0.0187856	0.883139	0.930397	0.88392	0.930965
Chr1	19513126	19513330	2	0.801795	8.60928076745759e-05	0.000564984	0.92307	0.959627	0.141801	0.223285
Chr1	4292170	4292338	1	0.732353	0.0223794	0.0510881	0.870235	0.922976	0.00851354	0.0211163
Chr2	13288718	13288867	1	0.807851	0.582592	0.664832	0.400218	0.562807	0.0646565	0.113149
Chr3	22934013	22934176	2	0.813658	0.000807833	0.0033929	0.0305142	0.0787866	0.0260403	0.0529205
Chr4	12393791	12393882	1	0.886924	0.0540797	0.0996206	0.00132505	0.0078959	0.958599	0.967479
Chr5	8122713	8122901	2	0.790258	0.000120558	0.000717473	0.0821154	0.169061	0.0615739	0.109581
Chr2	45918	45974	1	0.824749	0.0508331	0.0953121	0.446968	0.601688	0.880842	0.930965
Chr2	12367121	12367315	1	0.89579	0.674408	0.730029	4.90238713667379e-05	0.000428959	0.246474	0.352905
Chr2	62189	62295	1	0.87998	0.160741	0.233334	0.986731	0.989366	0.892524	0.930965
Chr4	5584540	5584607	1	0.912215	0.000177904	0.000966205	0.384197	0.547611	0.364677	0.490911
Chr1	6971041	6971222	2	0.839247	0.0949741	0.14884	3.83987963148424e-06	4.47985957006495e-05	1.93308139229131e-06	1.32374051863427e-05
Chr3	11387083	11387137	1	0.721068	0.0494366	0.093884	0.000840795	0.00529701	0.64709	0.767976
Chr3	3718300	3718360	2	0.78415	0.223236	0.307391	0.45256	0.604052	0	0
Chr4	12051683	12051806	2	0.780575	0.264573	0.353137	0.146915	0.25631	0.273539	0.385438
Chr5	24477137	24477203	2	0.846112	0.0480004	0.0927615	0.00739566	0.0270887	0.191276	0.292486
Chr5	24917411	24917567	2	0.773928	2.95839708286394e-09	6.21263387401427e-08	0.00034558	0.00247404	6.07190369494859e-06	3.54194382205334e-05
Chr2	11952244	11952335	2	0.571491	0.109303	0.168777	0.302765	0.457535	3.8908571066143e-06	2.45123997716701e-05
Chr3	4606235	4606424	2	0.758794	0.145623	0.215358	0.675177	0.809788	0.0383911	0.0744575
Chr2	3607739	3607780	1	0.980174	0.00400736	0.0128808	0.00530353	0.0211898	8.39907007454954e-06	4.56156391979846e-05
Chr4	17798755	17798928	2	0.770184	6.14798190134991e-09	1.21038393682826e-07	2.22044604925031e-16	8.74300631892311e-15	6.47824460742186e-10	1.02032352566894e-08
Chr5	9133429	9133519	1	0.887421	0.131656	0.196548	0.174809	0.289816	0.963692	0.967479
Chr5	18378970	18379131	2	0.772691	0.663063	0.726516	0.021276	0.0598387	0.0104693	0.0249528
Chr3	14221247	14221299	1	0.831416	0.197431	0.280139	0.0152176	0.0469954	0.00829198	0.02073
Chr5	11937560	11937601	1	0.863491	0.316856	0.41074	0.0195807	0.0571104	0.019366	0.0417829
Chr5	20014984	20015088	1	0.715228	0.149693	0.219318	0.253477	0.39724	0.77083	0.849395
Chr3	1976104	1976189	1	0.90429	0.00255113	0.00883085	0.358824	0.518484	0.371675	0.498203
Chr1	27361184	27361222	2	0.659228	0.459593	0.550463	0.00629218	0.0235957	0.274089	0.385438
Chr5	22666582	22666837	2	0.833743	0.0550175	0.100759	0.0428691	0.100774	0.00593605	0.0154533
Chr5	24239702	24239790	2	0.845727	0.000163633	0.00093717	1.73628789124081e-09	4.55775571450712e-08	0.0150727	0.0339136
Chr5	25086941	25087028	2	0.728999	0.502988	0.593987	0.429076	0.590429	0.0176459	0.0386004
Chr5	22312879	22313017	2	0.775749	0	0	1.51740926734867e-06	2.276113901023e-05	0	0
Chr2	3606673	3606714	1	0.983747	0.00478122	0.0146222	0.00482781	0.0198984	6.76112406916562e-06	3.80313228890566e-05
Chr1	5968208	5968337	1	0.995233	0.000103064	0.000657876	0.00043609	0.00305263	0.00125406	0.00379834
Chr5	2303324	2303395	1	0.730877	0.0800017	0.130573	0.000830822	0.00529701	0.183593	0.282106
Chr5	260009	260204	1	0.854417	0.00217932	0.00780098	0.380947	0.545446	2.68674991366069e-07	2.48919477295035e-06
Chr1	18307340	18307529	2	0.788567	0.001692	0.00619744	0	0	0.00470148	0.0124451
Chr1	5067558	5067638	1	0.75842	0.0860109	0.136956	0.958083	0.976686	0.198502	0.299177
Chr2	17212131	17212295	2	0.651562	9.14142983532429e-10	2.05682171294796e-08	2.8671744913833e-06	3.61263985914295e-05	2.46913223331813e-05	0.000121528
Chr3	21153665	21153716	1	0.773671	0.0121146	0.0310538	0.00928604	0.0330855	0.1257	0.200583
Chr3	22197593	22197800	1	0.951823	0.0135698	0.0336573	0.476704	0.628291	0.0819253	0.138003
Chr4	16613089	16613160	2	0.670442	0.520402	0.607136	0.86929	0.922976	0.0132017	0.0305775
Chr4	272213	272286	2	0.585834	0.00292186	0.00989662	0.0163706	0.049584	0.000274426	0.00104149
Chr5	3782979	3783120	2	0.789272	0.602445	0.68018	0.0892062	0.180128	0.0291765	0.0581684
Chr4	3955364	3955532	1	0.982414	0.185986	0.267513	0.0285685	0.0749923	0.000858084	0.00287549
Chr2	59232	59302	1	0.851243	0.0692439	0.119845	0.809898	0.879716	0.694798	0.795859
Chr2	4239028	4239073	1	0.73063	0.50536	0.593987	0.0984172	0.191185	0.0385288	0.0744575
Chr2	12946495	12946642	2	0.642361	0.223469	0.307391	0.270604	0.417844	0.0191922	0.0416933
Chr2	17819814	17820049	1	0.952346	0.0439725	0.0867443	0.898248	0.940646	0.748008	0.832589
Chr1	21655821	21655865	1	0.964542	0.0282438	0.0635486	0.324478	0.4797	0.0170889	0.0376434
Chr1	5138215	5138316	2	0.791621	0.0500777	0.094458	0.748289	0.841825	0.893218	0.930965
Chr2	12585615	12585672	2	0.794167	0.0855397	0.136956	0.0321168	0.0806158	0.0540976	0.0979353
Chr2	8139064	8139165	2	0.722671	4.24554156719381e-07	5.07790700580527e-06	5.09592368302947e-14	1.78357328906031e-12	0	0
Chr3	826555	826658	2	0.781916	0.0138936	0.0341913	0.0259211	0.0691961	2.13817852312559e-11	4.49017489856374e-10
Chr5	1375946	1376041	2	0.801318	0.904034	0.923766	0.00339325	0.0164442	0.201219	0.301829
Chr5	2561326	2561415	1	0.811126	0.000120718	0.000717473	0.582367	0.727958	0.00563594	0.0147943
Chr5	3396338	3396402	2	0.898828	0.0528362	0.0979023	0.0026642	0.0135359	0.00178309	0.00510612
Chr5	11737433	11737512	1	0.811005	0.529949	0.615993	0.0582188	0.130146	0.00276713	0.00764603
Chr2	19474	19611	2	0.884667	1.65389491064705e-05	0.000153228	0.95131	0.974298	0.620819	0.75505
Chr3	5234096	5234316	2	0.823466	0.11027	0.16944	0.00132852	0.0078959	0.0461145	0.0858665
Chr5	11758094	11758168	1	0.776177	0.668297	0.728421	0.00012559	0.00101438	5.25390153383043e-07	4.24353585424765e-06
Chr2	19776	19833	1	0.701675	0.00727946	0.021037	0.786156	0.870163	0.555331	0.696929
Chr1	28349109	28349195	2	0.735783	0.0182337	0.0431851	4.53262685846667e-05	0.000407936	0.00653033	0.016724
Chr5	11775601	11775791	1	0.704937	0.231741	0.317384	0.00934796	0.0330855	0.0198628	0.0425632
Chr2	15497	15563	1	0.772872	0.0513532	0.0957175	0.720999	0.828886	0.198434	0.299177
Chr2	4239978	4240057	1	0.734076	0.855326	0.892145	0.203858	0.331007	0.0257117	0.0527498
Chr3	20121258	20121369	1	0.881914	0.00113348	0.00446308	0.972731	0.986325	0.904366	0.930965
Chr1	27763262	27763333	1	0.760272	3.00020974159931e-05	0.000235324	0.682072	0.809788	0.697867	0.796479
Chr2	3718277	3718337	1	0.973109	0.295185	0.388637	0.0154968	0.0473931	0.00167046	0.00487217
Chr1	24680995	24681182	2	0.846579	0.0315448	0.0694869	0.0225285	0.0622499	0	0
Chr1	29763536	29763701	2	0.715563	3.91679410853829e-05	0.00029376	0.0864102	0.175608	0.0410156	0.0783026
Chr1	6443561	6443705	1	0.803098	0.000431658	0.00212457	0.751695	0.842647	0.648513	0.767976
Chr1	8983723	8983948	2	0.852205	0.218284	0.302905	0.000685395	0.0045936	0.053945	0.0979353
Chr3	4733025	4733092	2	0.802363	0.00389524	0.0126495	0.109872	0.204748	0.0367686	0.0719386
Chr5	21437724	21437782	1	0.797337	0.0788492	0.129362	0.328937	0.4797	0.0320054	0.063407
Chr2	9770687	9770893	1	0.710239	0.882585	0.908543	0.433761	0.593347	0.181697	0.280562
Chr2	5296494	5296534	1	0.987871	0.0858525	0.136956	2.13642451507567e-08	5.17672094037567e-07	0.0967946	0.160089
Chr5	11726499	11726543	1	0.98292	0.623503	0.696466	0.0359109	0.0876894	0.000186597	0.000753565
Chr2	3634924	3634983	2	0.746654	0.0230672	0.0522747	0.0056673	0.0220395	1.30098931627742e-10	2.56132271642118e-09
Chr5	12881424	12881480	1	0.766485	0.708781	0.754278	0.18011	0.295493	2.22347029676939e-10	3.89107301934644e-09
Chr5	26805697	26805791	1	0.717654	0.00313725	0.0104025	0.636168	0.782785	0.961467	0.967479
Chr1	20451109	20451172	2	0.683102	0.868261	0.896729	0.274026	0.420555	0.538912	0.686225
Chr2	24484	24573	1	0.759224	0.216421	0.301667	0.489024	0.639181	0.633847	0.761649
Chr1	1588218	1588318	2	0.761502	0.654192	0.720526	0.683821	0.809788	0.000334224	0.00123859
Chr1	16837245	16837427	1	0.794425	0.0646097	0.112442	7.88399679274576e-06	8.56365168867212e-05	0.986592	0.986592
Chr3	8500696	8500756	2	0.81613	0.000554802	0.0026084	0.143123	0.254711	0.00127266	0.00381799
Chr4	13674887	13674936	2	0.752298	6.73989136723563e-08	1.11740304246275e-06	0.0255279	0.0687289	3.32121509517558e-05	0.000158513
Chr5	22691786	22691852	2	0.746431	0.485986	0.57987	0.0974651	0.191185	0.559352	0.697343
Chr5	11735208	11735247	1	0.993116	0.456992	0.550463	0.0343618	0.0845622	0.00173543	0.00501522
Chr3	19230926	19231064	1	0.792365	0.308026	0.400943	1.65769449057551e-05	0.000168443	0.101497	0.165656
Chr3	17221545	17221590	2	0.828666	0.124749	0.188923	0.00989714	0.0342593	1.25208033940893e-08	1.46076039597709e-07
Chr5	9891878	9891961	1	0.760172	0.735016	0.779562	0.148214	0.256524	0.0291343	0.0581684
Chr1	11473044	11473144	2	0.792351	0.0112217	0.0292134	0.00420135	0.0184422	0.00111704	0.00350148
Chr1	26476381	26476573	2	0.807578	0.000912974	0.00373489	0	0	0.423687	0.560762
Chr2	19198310	19198420	2	0.772495	0.000386364	0.00196298	0.110499	0.204748	0.0592152	0.105982
Chr2	3227446	3227603	2	0.862636	0.00121709	0.00467542	0.0314146	0.0804521	0.0553202	0.0995763
Chr4	11745399	11745440	2	0.727477	0.13738	0.204127	0.147276	0.25631	0.0982486	0.161189
Chr2	16111146	16111353	1	0.869748	0.110946	0.16965	0.0929409	0.185294	0.305956	0.424564
Chr5	11727539	11727601	1	0.978906	0.0418508	0.0845887	0.0235662	0.0645508	4.54177444308979e-06	2.75126721071785e-05
Chr1	4879463	4879554	2	0.770895	0.00231804	0.00820429	0.150599	0.257818	0.626017	0.758443
Chr2	4238201	4238312	2	0.869124	0.00467393	0.0144342	0.0709722	0.150042	0.108585	0.176311
Chr4	1586090	1586312	1	0.986371	0.205789	0.290688	6.86108758696236e-08	1.35077661868321e-06	0.300674	0.419081
Chr1	25041711	25041915	2	0.725697	1.09595157393727e-08	1.91791525439022e-07	0.386373	0.548231	0.818376	0.885871
Chr2	3618469	3618504	1	0.984796	0.012977	0.0324424	0.00470223	0.0197494	3.12077746678074e-05	0.000151238
Chr2	10628403	10628486	1	0.819478	0.103179	0.160898	0.168169	0.280281	0.662698	0.776022
Chr2	17926411	17926556	2	0.724755	0.0102962	0.0274857	0.609417	0.755773	0.00328543	0.00892164
Chr4	14551861	14551948	2	0.744508	0.1957	0.278939	0.00407883	0.0184422	0.0247754	0.0516838
Chr4	8607165	8607261	2	0.803136	2.13265151883801e-05	0.000186607	0.450155	0.603399	3.58343828004148e-05	0.000168475
Chr5	21038804	21038926	2	0.611597	0.514906	0.602957	0.952647	0.974298	0.728299	0.819336
Chr5	23762678	23762744	1	0.769971	0.0354146	0.0758884	0.557716	0.711258	0.197575	0.299177
Chr1	15119015	15119066	2	0.77602	0.90617	0.923766	0.205935	0.332665	5.54257717499951e-09	7.27463254218685e-08
Chr2	7191183	7191225	1	0.99467	0.0346136	0.0757173	0.010128	0.0343046	0.00315945	0.00865414
Chr5	11775091	11775188	1	0.765296	0.664243	0.726516	0.0144973	0.0452145	0.0011227	0.00350148
Chr5	11936513	11936548	1	0.925493	0.622279	0.696466	0.0277604	0.0734834	0.00180815	0.00513123
Chr5	18985630	18985736	2	0.729867	0.369423	0.461779	0.0604641	0.132265	0.00918338	0.0222185
Chr2	3612732	3612789	1	0.970233	0	0	0	0	0	0
Chr4	1669064	1669146	1	0.874226	0.398345	0.492074	0.478791	0.628413	0.322769	0.442053
Chr5	11732591	11732712	1	0.978073	0.444577	0.540702	0.033287	0.0825623	0.000628911	0.0021793
Chr1	27714936	27715068	2	0.632808	0.0384075	0.0800049	0.00421536	0.0184422	0.0160198	0.0355368
Chr5	26669267	26669392	2	0.662482	0.126713	0.190979	0.437605	0.594162	0.0888777	0.148917
Chr5	21725828	21726024	2	0.692486	0.631568	0.702982	0.042104	0.0997201	0.000487004	0.00174325
Chr3	4829197	4829262	2	0.823175	0.123073	0.187285	1.87499949182435e-05	0.00018457	0.00886539	0.021648
Chr2	45427	45490	1	0.783929	0.0457964	0.0896016	0.498293	0.645936	0.854112	0.91512
Chr2	4243107	4243185	1	0.746787	0.334148	0.427727	0.327757	0.4797	0.397529	0.5306
Chr2	4844098	4844151	1	0.972875	0.153003	0.223129	5.87749907632329e-08	1.23427480602789e-06	0.0475482	0.0873221
Chr1	9778095	9778158	2	0.872631	0.303111	0.396183	0.263789	0.411354	0.0759429	0.130011
Chr2	1890	1953	1	0.992421	0.0369077	0.0780263	0.00221857	0.0118449	0.00124553	0.00379834
Chr2	3627315	3627486	1	0.996088	0.0633517	0.111619	0.0100598	0.0343046	0.000161196	0.000659436
Chr3	4117390	4117525	2	0.68494	0.696807	0.746579	0.000169961	0.00133844	1.6463115315446e-09	2.25473101059369e-08
Chr3	6678575	6678638	2	0.635939	0.32413	0.416739	0.680453	0.809788	0.225776	0.332335
Chr5	14086993	14087046	2	0.719041	1.51323398256409e-13	4.3333518591608e-12	0.019158	0.0563998	0.000628342	0.0021793
Chr2	17087349	17087387	2	0.813871	0.0351822	0.0758884	0.875236	0.925166	9.38486892643198e-08	9.23823034945648e-07
Chr2	66545	66729	1	0.856299	0.0429955	0.0862649	0.9738	0.986325	0.68277	0.790708
Chr4	3976140	3976253	1	0.976562	0.503101	0.593987	0.00531427	0.0211898	0.000110139	0.000468837
Chr2	58975	59055	1	0.863898	0.0587256	0.105706	0.89884	0.940646	0.638334	0.761649
Chr2	44485	44521	1	0.710021	0.193125	0.276519	0.212251	0.341118	0.560088	0.697343
Chr5	24908409	24908616	1	0.895339	0.596824	0.676257	0.225254	0.358359	0.0463406	0.0858665
Chr4	3749412	3749456	1	0.7031	0.0209447	0.0485116	0.0107859	0.0361443	0.000915218	0.00297956
Chr1	15114200	15114379	2	0.777416	0.58463	0.664832	0.164611	0.275811	0.0401762	0.0771677
Chr2	5199067	5199112	1	0.88487	0.975173	0.978279	0.0200193	0.0573371	0	0
Chr2	3621882	3622028	1	0.988631	2.70745526510519e-05	0.000224434	0.00228937	0.0120192	1.00419414605923e-06	7.02935902241464e-06
Chr2	368992	369022	1	0.715445	7.62482362131056e-05	0.000533738	0.0950731	0.188352	0.000689102	0.00233406
Chr5	11811161	11811239	1	0.715727	0.868226	0.896729	0.00316018	0.0158009	0.0803449	0.136563
Chr1	25744143	25744176	2	0.69552	0.0160359	0.0385597	0.0780279	0.161703	0.8737	0.929782
Chr2	15288206	15288240	1	0.864892	0.0149792	0.036577	0.0919728	0.184531	0.964408	0.967479
Chr4	3999408	3999510	1	0.96919	0.504631	0.593987	0.00466217	0.0197494	0.00105229	0.00338236
Chr4	3055031	3055068	1	0.980679	0.921178	0.936036	0.00185209	0.0103513	0.00122552	0.0037847
Chr4	4000756	4000779	1	0.982698	0.753622	0.796614	0.0125755	0.0412632	0.000106236	0.000458415
Chr5	11727090	11727246	1	0.978973	0.0715855	0.122551	0.0210218	0.0596565	3.10148124882392e-06	2.0353470695407e-05
Chr5	974177	974273	2	0.811088	0.292327	0.386904	0.005501	0.0216602	0.575149	0.713275
Chr5	5227557	5227695	2	0.813607	0.55518	0.635934	0.0989308	0.191185	0.460448	0.597926
Chr1	10927731	10927752	1	0.977571	0.554937	0.635934	0.00178207	0.0102064	0.11542	0.185497
Chr2	3624621	3624662	1	0.98801	0.255463	0.343893	0.0184937	0.0553472	0.000160657	0.000659436
Chr4	3055589	3055619	1	0.981607	0.933777	0.942756	0.000959891	0.00592874	0.000272825	0.00104149
Chr5	12011036	12011064	2	0.845207	0.416007	0.507916	0.045147	0.103805	0.0279404	0.0564181
Chr1	7851444	7851463	1	0.804675	0	0	0.792986	0.873393	0.00870462	0.0214215
Chr2	884429	884519	1	0.791711	0.692565	0.744566	0.306476	0.457535	0.0448779	0.084146
Chr5	11707498	11707528	1	0.968602	0.0160128	0.0385597	0.0122407	0.0405875	7.93228841443616e-05	0.000351925
Chr4	17397985	17398074	2	0.881882	0.296105	0.388637	0.129805	0.233024	0.657794	0.775448
Chr3	6380885	6380956	2	0.689682	0.0831583	0.135025	0.163605	0.275811	0.154151	0.2392
Chr3	1847074	1847079	1	0.831892	0.0634281	0.111619	0.144285	0.255335	0.00376752	0.0100574

## Sheet: FLC_svp41
chr	peak_start	peak_end	principal components	total var.	p-value (FLC_SVP)	BH p-value (FLC_SVP)	p-value (SVP_FLC)	BH p-value (SVP_FLC)	p-value (SVP_flc3)	BH p-value (SVP_flc3)
Chr2	18811141	18811451	1	0.990946	0.0223726	0.0669581	0.0331314	0.0745764	0.00401148	0.0119149				If p<=0.05, the region is declared as variant
Chr1	4548775	4549076	1	0.991813	0.00059541	0.00445494	0.000108613	0.000842756	4.85882125659254e-05	0.000393543
Chr1	7065469	7065783	1	0.990787	2.59199786195596e-05	0.000362016	0.00242915	0.00997859	9.15461702444276e-07	1.5982435555173e-05
Chr1	1143881	1144189	1	0.976318	0.0580303	0.126639	0.0806142	0.126878	0.00161112	0.00626598
Chr2	33027	33488	1	0.93718	0.00419889	0.0179524	0.0444593	0.0927276	0.037283	0.0651882
Chr3	5236834	5237111	1	0.956875	1.82981135798954e-07	5.47636399284013e-06	0.0353352	0.0787524	6.16186244373207e-06	7.07720887035383e-05
Chr3	20988229	20988485	1	0.967098	0.0440606	0.104303	0.0328768	0.0745764	0.0733097	0.108158
Chr4	13023572	13024073	1	0.928626	0.344159	0.466676	0.0477603	0.0955583	0.00222	0.00817366
Chr1	8598867	8599137	1	0.963453	0.0170632	0.0533543	0.0688183	0.118176	0.00523419	0.0143341
Chr1	7930498	7930802	1	0.979974	0.00919437	0.0318384	0.0132256	0.0390247	0.0228442	0.0441094
Chr3	5085949	5086255	1	0.984508	0.00364141	0.0167665	0.000486004	0.00284172	1.48750270663189e-05	0.000144945
Chr1	5968202	5968482	1	0.99523	0.000103109	0.00115325	2.71493126903222e-05	0.000315329	2.05574554429377e-05	0.000195763
Chr2	32352	32670	1	0.923372	0.00148676	0.00798549	0.0692693	0.118465	0.0568821	0.090968
Chr1	20477501	20477867	1	0.905946	0.00115996	0.00677876	0.204674	0.245726	0.168747	0.206137
Chr4	1494991	1495224	1	0.963875	0.608608	0.694352	0.00293585	0.0117072	1.75396454327181e-06	2.72189312455885e-05
Chr2	35745	36450	1	0.928255	0.00881001	0.0315504	0.0710386	0.120507	0.117725	0.157509
Chr4	13021451	13021740	1	0.899608	0.00506283	0.0203974	0.00565577	0.0194243	0.000933395	0.00405864
Chr5	10109334	10109489	1	0.865956	1.09695811878474e-07	3.53558039823697e-06	0.00200073	0.00881385	0.0880008	0.124569
Chr4	17319897	17320169	1	0.968474	0.0126459	0.0420527	0.000307587	0.00198275	0.00222386	0.00817366
Chr1	16713669	16714007	1	0.976786	0.0411368	0.100797	0.73721	0.762694	0.0835981	0.119958
Chr4	5583691	5584336	1	0.919873	0.000546904	0.00424357	0.150821	0.192665	0.175828	0.212311
Chr4	5584961	5585086	1	0.897768	0.00787446	0.0289709	0.134885	0.177169	0.0545689	0.0877182
Chr4	2362392	2362475	1	0.853879	6.87150947071835e-05	0.000822618	0.00506068	0.0179697	0.0809659	0.11658
Chr4	13854296	13854582	1	0.982668	0.000412156	0.00345387	0.00016979	0.00124811	0.00035861	0.00203051
Chr2	65188	65489	1	0.883572	0.00118102	0.00677876	0.0733899	0.122511	0.070708	0.105065
Chr1	7236318	7236604	1	0.963112	8.84267437051278e-10	3.70508056124486e-08	1.06314956838105e-12	4.4545966915166e-11	5.20916643154123e-13	2.42515637201753e-11
Chr3	22197626	22197847	1	0.952968	0.0135677	0.0439847	0.010731	0.0338067	0.00596483	0.0153851
Chr1	20476157	20476670	1	0.914583	0.000512149	0.00404887	0.0786101	0.126683	0.0540545	0.0874473
Chr5	21240569	21240842	1	0.873234	0.0651135	0.13391	0.160783	0.204145	0.0349369	0.0620279
Chr2	16291413	16291720	1	0.850907	0.244939	0.354462	0.0509599	0.0979459	0.0290564	0.0533976
Chr5	75270	75466	1	0.950683	0.000733075	0.00498584	0.000371514	0.00235855	0.000200703	0.00128363
Chr5	23785275	23785519	1	0.885656	0.000263726	0.00235109	1.24291170600088e-06	2.21286641812109e-05	0.603394	0.619662
Chr2	65958	66076	1	0.869035	0.00248217	0.0120934	0.09137	0.136729	0.0295179	0.0540087
Chr4	17395853	17396106	1	0.92244	0.405022	0.518973	0.0842729	0.130296	0.201289	0.238249
Chr2	17819854	17820108	1	0.95292	0.0440613	0.104303	0.0444827	0.0927276	0.0390919	0.0663138
Chr3	12512619	12512727	1	0.788914	0.000166552	0.00158603	0.110378	0.152133	0.0711962	0.105411
Chr3	3885193	3885461	1	0.93344	0.00435121	0.0182316	0.00148741	0.0070821	0.000616614	0.00307573
Chr3	1960083	1960245	1	0.861385	0.0905232	0.166512	0.810287	0.830098	0.00754751	0.0180709
Chr5	4787872	4788110	1	0.895073	0.0282224	0.0797857	0.0101849	0.0325761	0.00267249	0.00894816
Chr5	2176467	2176752	1	0.930947	0.0400732	0.0988377	0.020924	0.0558418	0.00164041	0.00630579
Chr5	1855872	1856104	1	0.853317	0.672763	0.735729	0.519386	0.558007	0.21273	0.248977
Chr2	66944	67038	1	0.769594	0.220881	0.330559	0.203685	0.245667	0.0903684	0.126637
Chr5	10112325	10112545	1	0.771884	4.44279343203569e-07	1.09501791060174e-05	0.0515336	0.0985963	0.070379	0.105065
Chr3	18093103	18093323	1	0.953282	0.00429761	0.0181889	0.00385013	0.0147119	0.00228415	0.00832224
Chr3	1976130	1976391	1	0.903754	0.00256943	0.0123746	0.00563356	0.0194243	0.000715836	0.00336925
Chr2	8813668	8813978	1	0.980089	0.000759059	0.00504834	0.207091	0.247917	0.13056	0.17042
Chr3	822789	823008	1	0.84818	0.541212	0.636989	0.121977	0.164336	0.407184	0.436343
Chr3	12513535	12513615	1	0.850922	0.000118092	0.00123618	0.0942757	0.137295	0.115098	0.155068
Chr1	16837260	16837487	1	0.794157	0.0647664	0.13391	0.267199	0.31099	0.068058	0.10332
Chr2	9192706	9192790	1	0.888479	0.0369493	0.0945629	0.0468795	0.0953527	0.0617863	0.096305
Chr5	10356749	10356964	1	0.862255	0.336074	0.458681	0.0280232	0.068665	0.0405393	0.0682168
Chr4	5582002	5582115	1	0.823274	0.00816042	0.0297323	0.465484	0.506592	0.186826	0.22302
Chr2	11771706	11771897	1	0.89485	0.866792	0.890161	0.0876114	0.132524	0.439033	0.465709
Chr2	9192272	9192352	1	0.867304	0.0300159	0.0816665	0.0440058	0.0927276	0.0618283	0.096305
Chr1	28293065	28293271	1	0.87734	0.411571	0.520992	0.197206	0.240901	0.543291	0.567678
Chr2	23856	23953	1	0.753766	0.347132	0.469188	0.185775	0.230979	0.194285	0.23061
Chr1	27294479	27294675	1	0.871765	0.27941	0.394184	0.0395992	0.0864169	0.00812361	0.0192305
Chr1	29399435	29399694	1	0.812619	0.0788805	0.15161	0.146845	0.189318	0.00693127	0.0172869
Chr3	20121248	20121492	1	0.882163	0.00114506	0.00677876	0.00189216	0.00844251	0.00134122	0.00540358
Chr3	12512316	12512401	1	0.750738	0.000781152	0.0051141	0.0946975	0.137295	0.0546407	0.0877182
Chr2	9580138	9580393	2	0.877765	0.522877	0.617142	2.78452708870613e-05	0.000315329	0.00302061	0.00958814
Chr1	1223482	1223619	1	0.961076	0.0302532	0.0817813	0.0230051	0.0592721	0.0202004	0.0394115
Chr1	26097640	26097868	1	0.885009	0.0474629	0.109873	0.379026	0.415738	0.00818081	0.0192571
Chr3	3502716	3502878	1	0.78973	0.000136813	0.00136488	0.00297869	0.0117072	3.09196768375486e-05	0.000264395
Chr5	21692755	21692998	1	0.93481	0.0121484	0.0411592	0.539	0.577598	2.25784154550546e-06	3.1799724497239e-05
Chr1	20475651	20475711	1	0.925411	0.000293808	0.00251236	0.103228	0.145631	0.084344	0.120615
Chr2	47791	47897	1	0.853743	0.0386056	0.0973157	0.134055	0.176633	0.150136	0.189478
Chr5	11129501	11129560	2	0.820984	0.00129263	0.00722147	0.0146804	0.042716	0.0777977	0.112404
Chr1	20477163	20477278	1	0.887365	0.00151454	0.00798549	0.135369	0.177249	0.101558	0.138608
Chr1	24331802	24332039	1	0.799928	0.0899862	0.166512	0.268411	0.311535	0.271566	0.306701
Chr2	25011	25689	1	0.805094	0.458475	0.563346	0.0329596	0.0745764	0.130432	0.17042
Chr5	24010949	24011218	1	0.894936	0.0292558	0.0811799	0.0475308	0.0955583	0.0112911	0.0240151
Chr4	5584544	5584697	1	0.911589	0.000184894	0.00168414	0.168643	0.212836	0.143718	0.182478
Chr2	3227493	3227638	2	0.865221	0.00103934	0.00649974	0.136108	0.177661	0.0925856	0.128882
Chr4	12393734	12393970	1	0.889732	0.0537683	0.119835	0.968413	0.968413	0.0675185	0.103249
Chr5	260039	260280	1	0.852868	0.00216695	0.0110726	0.00722834	0.0238703	3.45826555270268e-06	4.39094929267401e-05
Chr3	19092385	19092495	1	0.756303	0	0	6.43481437834215e-06	8.98729074841786e-05	3.02952480768504e-07	5.51900388878274e-06
Chr1	23734701	23734894	1	0.986668	0.00409977	0.0177093	0.0287452	0.0696198	0.621086	0.63472
Chr3	611290	611457	1	0.952804	0.0485523	0.110296	0.225765	0.267219	0.0367481	0.0646953
Chr5	7833374	7833633	1	0.835616	0.0739037	0.146019	0.00239844	0.00997859	0.000262949	0.00157394
Chr5	15460649	15460912	1	0.897705	0.322332	0.444266	0.0793949	0.126878	0.00740249	0.0178255
Chr1	4082588	4082746	1	0.805606	0.892447	0.912037	0.00496804	0.0177915	0.000890431	0.00397626
Chr5	2561341	2561581	1	0.809215	0.00011949	0.00123618	0.0010397	0.00531261	1.18762452745447e-05	0.000121369
Chr3	18763431	18763640	1	0.886276	2.29828138128552e-05	0.000332062	3.70846787476342e-05	0.000388462	4.76729384679686e-05	0.000393543
Chr3	12484438	12484639	1	0.83299	0.801797	0.837788	0.00019104	0.0013801	3.9959553644886e-06	4.92442734623742e-05
Chr1	6443576	6443739	1	0.802867	0.000431851	0.00354796	0.00184259	0.00839178	0.00190699	0.00726391
Chr2	17467	17564	1	0.736176	0.00640041	0.024786	0.133718	0.176633	0.0612971	0.0961929
Chr3	1880575	1880703	1	0.795213	0.0324884	0.086156	0.0720615	0.12126	0.00784523	0.018677
Chr3	15986776	15986893	1	0.95808	0.000614286	0.00449305	0.41384	0.452739	0.0099789	0.021664
Chr5	11145039	11145116	2	0.815669	4.2079226327818e-06	7.0524783325423e-05	0.0191697	0.0521565	0.0599084	0.094723
Chr1	5067560	5067674	1	0.758201	0.085959	0.1615	0.0813865	0.126878	0.00237078	0.00849024
Chr4	16594461	16594693	1	0.786808	0.00916127	0.0318384	0.00398821	0.0150546	0.000155814	0.00105555
Chr1	18486579	18486633	1	0.991957	0.154972	0.254641	0.130985	0.174786	0.15221	0.190946
Chr5	8455496	8455752	1	0.804758	0.00127379	0.00721239	0.000501879	0.00284172	4.88406694485466e-05	0.000393543
Chr1	27763255	27763467	1	0.760287	3.06705245995964e-05	0.000414547	0.00038896	0.00239668	3.3216415814552e-06	4.34927444571791e-05
Chr2	62211	62769	1	0.879189	0.159338	0.258599	0.361372	0.39846	0.368871	0.400407
Chr4	16980500	16980759	1	0.862935	0.000272592	0.0023795	0.00089272	0.00473481	0.000728714	0.00336925
Chr2	58924	59407	1	0.868411	0.0619275	0.133065	0.120229	0.163028	0.037495	0.0651882
Chr5	3253208	3253279	1	0.980665	0.0639334	0.13391	0.220109	0.261262	0.0942752	0.130365
Chr3	5920306	5920571	2	0.816399	0.000632673	0.00449305	0.0248211	0.0626508	0.276553	0.311494
Chr5	10107781	10107889	1	0.822014	0.586471	0.676946	0.00109489	0.00552723	0.000200843	0.00128363
Chr2	59662	59772	1	0.858684	0.0734759	0.145907	0.0867461	0.131691	0.091171	0.127336
Chr5	10111488	10111553	2	0.816424	6.60582699651968e-14	3.9540593022025e-12	3.01295283163805e-05	0.000332218	0.000503449	0.00263681
Chr2	17311671	17311874	1	0.900258	0.0390192	0.0973157	0.0450026	0.093347	0.029816	0.054308
Chr4	9390892	9391086	1	0.851446	0.0745778	0.146019	0.614945	0.649022	0.489427	0.515251
Chr5	23762658	23762862	1	0.766885	0.0350872	0.0913217	0.0554635	0.103746	0.00898557	0.0205735
Chr3	19837150	19837421	1	0.85515	0.000737761	0.00498584	0.348317	0.387122	0.438374	0.465709
Chr5	26805688	26805874	1	0.718547	0.00311717	0.0146752	0.0170587	0.0476506	0.0741952	0.10908
Chr4	9391822	9392002	2	0.796955	1.78043298071362e-06	3.55238770913813e-05	3.57352889501783e-08	8.31838115006928e-07	3.66586155875481e-08	7.31426663389651e-07
Chr4	12380099	12380289	1	0.724907	0.0863388	0.1615	0.0883278	0.133127	0.0127647	0.0265738
Chr5	4800761	4800925	1	0.765346	0	0	6.7612582199672e-14	4.04709599166608e-12	0	0
Chr4	11098040	11098143	1	0.804679	0.283288	0.398314	0.254886	0.298316	0.0868724	0.123808
Chr3	13713053	13713101	1	0.883587	0.495721	0.59858	0.00245867	0.0100018	0.00928083	0.020761
Chr3	7880326	7880450	1	0.780568	0.0126311	0.0420527	0.045712	0.0938888	0.00460941	0.0129883
Chr4	4547936	4548031	1	0.753446	0.242063	0.353395	0.104871	0.147453	0.171331	0.20808
Chr2	22447	22509	1	0.762203	0.0205413	0.0628234	0.296731	0.336028	0.035876	0.0634263
Chr1	6032844	6033120	1	0.755731	0.0350902	0.0913217	0.00606316	0.0206542	0.000669491	0.00326182
Chr4	1799747	1799848	1	0.748977	0.0209511	0.0636123	0.0324855	0.0745764	0.0332898	0.0598645
Chr2	33997	34069	1	0.802341	0.00400973	0.0175638	0.150264	0.192541	0.0690031	0.104001
Chr1	6174711	6174984	1	0.877358	0.697768	0.747737	0.254709	0.298316	0.0612468	0.0961929
Chr5	19915953	19916058	1	0.79949	0.126334	0.218736	0.0566299	0.104414	0.028935	0.0533976
Chr4	4099400	4099586	1	0.763477	0.000569571	0.0043391	0	0	0	0
Chr3	5216415	5216592	1	0.976387	1.07549480654612e-07	3.53558039823697e-06	0.00292102	0.0117072	0.0456871	0.0750702
Chr1	10178744	10179126	1	0.88343	0.0298465	0.0816665	0.0268637	0.0666029	0.0170412	0.0340013
Chr1	3108068	3108313	2	0.762246	0.114323	0.201207	0.121847	0.164336	0.00896678	0.0205735
Chr1	3328549	3328701	2	0.812885	0.0230167	0.068397	3.67307988310417e-05	0.000388462	0	0
Chr3	4733028	4733202	2	0.803117	0.00394361	0.0175638	0.375829	0.413313	0.0699949	0.105065
Chr2	48375	48449	1	0.874871	0.0705148	0.141367	0.242684	0.286436	0.170922	0.20808
Chr2	4236731	4236847	2	0.818044	0.00742762	0.0277872	0.0324727	0.0745764	0.0105363	0.0226395
Chr5	11726127	11726553	1	0.983017	0.635538	0.710107	0.049356	0.0970899	0.0011061	0.00463335
Chr2	2060368	2060454	1	0.980765	0.483686	0.589141	1.54170420585409e-06	2.58389624901145e-05	0.0183469	0.0362612
Chr2	4238233	4238344	2	0.869135	0.00476958	0.0195927	0.0443078	0.0927276	0.00550285	0.0147801
Chr2	4240040	4240130	1	0.730064	0.863128	0.890161	0.294982	0.334952	0.138058	0.1769
Chr1	27298107	27298272	2	0.809408	0.00152468	0.00798549	2.26952839699202e-06	3.52197184570242e-05	8.75911826028197e-05	0.000643872
Chr4	5583218	5583283	1	0.92856	0.000682976	0.00476945	0.147735	0.18988	0.141163	0.179779
Chr4	1796439	1796506	1	0.725452	0.66385	0.731983	0.112635	0.154229	0.00397039	0.0118828
Chr4	8435499	8435779	1	0.79413	0.00245671	0.0120934	0.000256497	0.00175036	1.40475807109963e-05	0.000140141
Chr5	26363684	26363877	2	0.856443	0.208916	0.32301	5.00174858530933e-07	9.52605753293004e-06	0.0376058	0.0651882
Chr5	11765864	11765944	1	0.981111	0.213622	0.32667	9.66184201623976e-05	0.000763832	0.423892	0.451936
Chr2	4243106	4243195	1	0.746806	0.334014	0.457359	0.100022	0.142066	0.133924	0.173192
Chr2	15514	15615	1	0.774907	0.0623985	0.133393	0.0717416	0.121209	0.00631619	0.0158472
Chr5	14844226	14844302	1	0.804722	0.929043	0.940263	0.0405799	0.0880983	0.122274	0.161109
Chr2	60309	60572	1	0.798484	0.137274	0.230996	0.0275291	0.0678512	0.205901	0.242339
Chr2	24476	24610	1	0.758261	0.217249	0.328619	0.0673802	0.116662	0.119117	0.157943
Chr3	13534161	13534218	1	0.981095	0.398609	0.513898	6.92534113672094e-05	0.000647635	0.231127	0.26605
Chr2	15288126	15288455	1	0.857965	0.0150237	0.0473304	0.0931744	0.137032	0.0137734	0.0282896
Chr1	25320341	25320460	2	0.835504	0.408018	0.519634	0.444576	0.485098	0.16038	0.199404
Chr3	11593320	11593406	1	0.979921	0.351059	0.469948	1.02283160721139e-05	0.000129869	0.239865	0.275352
Chr2	3625280	3625348	1	0.990502	0.248121	0.356706	0.0497243	0.0971681	0.00327296	0.0101583
Chr5	8005061	8005172	1	0.80366	0.0182043	0.0565008	0.0166659	0.046866	0.0114387	0.0242061
Chr2	28674	28787	2	0.786277	0.569014	0.66227	0.00141442	0.00681197	0.00326575	0.0101583
Chr4	11604608	11604707	1	0.779457	0.00498115	0.0202631	0.0104668	0.0332241	0.023178	0.0445486
Chr5	8529523	8529652	2	0.802835	0.00115706	0.00677876	0.000839486	0.00450955	0.0163328	0.0329011
Chr2	10470449	10470540	1	0.972497	0.363875	0.48248	1.26751298412664e-06	2.21286641812109e-05	0.489038	0.515251
Chr5	9133409	9133504	1	0.886314	0.131375	0.223239	0.0324768	0.0745764	0.243098	0.2783
Chr1	72316	72426	1	0.775587	0.379741	0.495674	0.000438204	0.0026564	0.278858	0.313248
Chr2	10628405	10628591	1	0.819486	0.103184	0.183976	0.598517	0.634883	0.0889497	0.125128
Chr4	6531190	6531308	1	0.740677	0.0537443	0.119835	0.00189402	0.00844251	0.000731747	0.00336925
Chr4	13016219	13016467	2	0.848714	2.79419043458518e-10	1.30085088010132e-08	6.41900976816601e-11	2.06889622527812e-09	7.45452557460169e-08	1.41974827989005e-06
Chr2	15941427	15941545	1	0.778815	0.950465	0.955024	0.542192	0.579537	0.0889935	0.125128
Chr3	16301818	16301937	1	0.869786	0.0797584	0.152597	0.0653902	0.11416	0.0647952	0.0998132
Chr5	10108447	10108506	1	0.746063	0.0762575	0.147925	9.43444369623236e-05	0.000760198	0.00270004	0.00894816
Chr4	4001206	4001289	1	0.985534	0.747137	0.790531	0.020262	0.0544218	0.000493024	0.0026149
Chr5	11184658	11184884	1	0.985133	0.435234	0.541137	0.00867383	0.0279564	0.0092774	0.020761
Chr2	19776	19843	1	0.701675	0.00727946	0.0274783	0.0442932	0.0927276	0.0273242	0.0511108
Chr2	45911	46298	1	0.82426	0.0505295	0.113827	0.0319304	0.0745764	0.174805	0.211686
Chr2	13965637	13965796	2	0.826741	0.0401012	0.0988377	0.0331848	0.0745764	0.00285913	0.00919448
Chr2	19467521	19467697	1	0.92843	1.7511395232761e-06	3.55238770913813e-05	0.19499	0.238891	1.66044955562938e-12	5.7977363650726e-11
Chr3	1653008	1653120	1	0.987717	5.041193127997e-05	0.000621253	0.00103317	0.00531261	2.87412783733787e-05	0.000250887
Chr5	20014975	20015159	1	0.716544	0.150415	0.250436	0.922677	0.927102	0.345365	0.377828
Chr5	3865709	3865911	1	0.769269	0.0418137	0.10186	0.0778094	0.126365	0.98363	0.98363
Chr4	4002271	4002363	1	0.985482	0.152062	0.251833	0.0150089	0.0433704	0.000281834	0.00166322
Chr5	22369131	22369239	1	0.917436	0.00010459	0.00115325	0.0327804	0.0745764	0.0665088	0.102078
Chr1	29121051	29121211	1	0.869107	0.787462	0.826933	5.29521981817993e-11	1.84891425318116e-09	0.0774912	0.112349
Chr2	20779	20883	1	0.809565	0.0599736	0.130202	0.142212	0.18448	0.214935	0.250857
Chr4	1803917	1803996	2	0.806895	0.503642	0.600285	0.306038	0.344704	0.400314	0.430081
Chr5	8133904	8133962	1	0.980259	0.376634	0.494701	7.11007813376519e-05	0.000647635	0.38957	0.420695
Chr1	29563524	29563739	1	0.736343	0.0148931	0.0472744	0.0659867	0.114724	0.0384064	0.0659519
Chr5	24239705	24239830	2	0.845523	0.000176697	0.00164524	0.000386878	0.00239668	0.625872	0.638054
Chr2	4239046	4239126	1	0.734821	0.500944	0.600285	0.275789	0.316591	0.135771	0.17504
Chr3	20379176	20379390	1	0.769416	0.0432441	0.104134	0.0728361	0.122073	0.227523	0.263559
Chr2	13288695	13288824	1	0.808866	0.580085	0.673284	0.187458	0.232382	0.0377874	0.0651882
Chr4	14790333	14790408	2	0.717226	0.671612	0.735729	0.483105	0.523226	0.192347	0.228958
Chr4	4004056	4004148	1	0.97549	0.679559	0.739572	0.0166503	0.046866	0.000542112	0.00280426
Chr2	9037966	9038063	2	0.836491	0.00233868	0.0118061	9.71445146547012e-14	5.08794395503998e-12	0.000901366	0.00397626
Chr1	7075477	7075578	1	0.807406	0	0	1.84219306476052e-12	7.01708085576963e-11	0	0
Chr1	7851461	7851638	1	0.804973	1.11022302462516e-16	9.30366894635881e-15	3.93783565644235e-07	7.85691971452068e-06	0	0
Chr2	14673	14822	1	0.779137	0.00610423	0.0239035	0.0945997	0.137295	0.00435227	0.0125766
Chr1	25744063	25744207	2	0.701649	0.0743878	0.146019	0.184814	0.230467	0.0945848	0.130365
Chr2	45066	45193	1	0.736217	0.170159	0.271089	0.0776029	0.126365	0.150998	0.189995
Chr4	5585656	5585997	1	0.85821	0.000630633	0.00449305	0.191033	0.235421	0.0759839	0.111319
Chr2	1889	1981	1	0.99243	0.0370127	0.0945629	0.095526	0.138019	0.068832	0.104001
Chr4	3979426	3979497	1	0.972507	0.519726	0.616898	0.0317678	0.0745764	0.000702592	0.00336925
Chr2	25847	25930	1	0.850838	0.811976	0.846313	0.0627453	0.110929	0.26043	0.295718
Chr3	21153707	21153902	1	0.780207	0.0121808	0.0411592	0.191896	0.23579	0.832048	0.838049
Chr5	23388528	23388726	1	0.789019	0.238529	0.349454	0.913147	0.919732	0.501978	0.527139
Chr2	17616017	17616251	2	0.819801	0.00117269	0.00677876	0.178841	0.223684	0.00114533	0.00465917
Chr3	13633104	13633230	1	0.949694	0.000120963	0.00123618	0.300119	0.338949	0.297515	0.332423
Chr2	12367118	12367326	1	0.89577	0.674272	0.735729	1.98542586371531e-07	4.3783865099827e-06	0.332578	0.367679
Chr2	6455654	6455724	1	0.840731	0.917895	0.933491	0.557069	0.593923	0.136493	0.175432
Chr3	19230935	19231058	1	0.791412	0.308885	0.429975	0.0864962	0.131691	0.148785	0.188341
Chr2	4242403	4242506	1	0.746207	0.646635	0.718674	0.105454	0.147777	0.164468	0.20328
Chr2	5100031	5100081	1	0.800846	0.15062	0.250436	0.0213787	0.0566942	0.0244454	0.0463468
Chr2	3607740	3607809	1	0.980177	0.00402416	0.0175638	0.124148	0.166725	0.00723164	0.0177488
Chr5	4279649	4279806	1	0.768266	0.00379824	0.0172985	0.350148	0.388128	0.0989443	0.135483
Chr5	11735202	11735292	1	0.993126	0.456476	0.562539	0.0793259	0.126878	0.00938985	0.020761
Chr2	59986	60058	1	0.806158	0.069391	0.139783	0.047616	0.0955583	0.093754	0.130076
Chr2	5296504	5296579	1	0.987852	0.0858199	0.1615	0.000490707	0.00284172	0.554716	0.576739
Chr1	27277101	27277340	1	0.871968	0.00907053	0.0318384	0.0503233	0.0971681	0.0266863	0.0503675
Chr1	29233785	29233957	1	0.714806	0.233232	0.344099	0.0223221	0.0582141	0.0039611	0.0118828
Chr2	19198332	19198439	2	0.77267	0.000473286	0.00381359	0.138153	0.179771	0.00287465	0.00919448
Chr5	18379010	18379063	2	0.769491	0.68992	0.743127	0.0122799	0.036752	0.0471461	0.0771649
Chr5	23993214	23993441	2	0.79519	0.0272043	0.0791571	0.779655	0.802642	0.0096604	0.0211922
Chr5	23954206	23954273	2	0.802831	0.0469624	0.109318	0.0233034	0.059417	0.558762	0.57846
Chr3	11422322	11422438	2	0.863161	0.602493	0.691629	0.0644169	0.112932	0.0456341	0.0750702
Chr4	15613734	15613868	2	0.837558	1.61027508970291e-05	0.000259502	1.71091406475643e-06	2.75720381974209e-05	6.16256490282296e-10	1.72140979618855e-08
Chr3	12615057	12615199	1	0.705446	0.243816	0.354462	0.000231543	0.00161694	0.000147562	0.0010363
Chr4	3438523	3438583	1	0.757261	0.266716	0.381413	0.00241073	0.00997859	0.00891738	0.0205735
Chr3	13816278	13816351	1	0.8675	0.630498	0.70636	0.016482	0.046866	2.50381104615061e-05	0.000228065
Chr2	5201559	5201644	1	0.822375	0.983056	0.983056	0.0679311	0.117132	1.57040420689647e-06	2.53076677957546e-05
Chr4	1668218	1668271	1	0.857323	0.422722	0.528718	0.201266	0.243878	0.0589035	0.093487
Chr3	1846970	1847089	1	0.832275	0.0645654	0.13391	0.862118	0.876766	0.00114206	0.00465917
Chr3	21177422	21177539	1	0.971956	3.56754940933346e-06	6.49313622156413e-05	4.51254034139481e-10	1.35053885931745e-08	0.378485	0.409781
Chr5	11705337	11705411	1	0.991153	0.15985	0.258599	0.00756001	0.0247472	0.000202195	0.00128363
Chr2	45437	45546	1	0.785139	0.0448884	0.105664	0.0440628	0.0927276	0.180647	0.21688
Chr3	13587680	13587763	1	0.994535	0.36643	0.484335	0.0550287	0.103395	0.00930427	0.020761
Chr4	16345117	16345314	2	0.795248	0.212589	0.32667	0.00708087	0.0237351	5.62257097984631e-05	0.00043627
Chr4	8979636	8979798	2	0.7896	0.0137326	0.0439847	0.0518836	0.0988146	0.0104829	0.0226395
Chr1	11454924	11455101	1	0.709936	2.01189674067237e-05	0.000301066	0.00067094	0.00374832	2.42792676375947e-05	0.000226067
Chr3	14175648	14175717	1	0.905977	0.613151	0.694352	0.000293417	0.00195146	0.0149471	0.0302553
Chr3	12860002	12860112	2	0.81533	0.0222499	0.0669581	8.28343065432113e-05	0.000708318	0.000598407	0.00302087
Chr4	17408951	17409095	2	0.773521	0.392409	0.509038	0.292407	0.332931	0.0202231	0.0394115
Chr5	13074760	13074922	2	0.815031	3.71921883812742e-06	6.49313622156413e-05	0	0	2.98239544171963e-08	6.24811845040263e-07
Chr2	7191050	7191425	1	0.994669	0.0346172	0.0912241	0.204038	0.245667	0.116994	0.157117
Chr3	13588890	13589623	1	0.99314	0.248588	0.356706	0.0588067	0.10665	0.00480146	0.0134121
Chr2	3623689	3623760	1	0.9836	0.048616	0.110296	0.0806268	0.126878	0.0123513	0.0258759
Chr4	3974784	3974851	1	0.968403	0.415635	0.522977	0.0152249	0.0436933	0.00141716	0.00565514
Chr2	61387	61466	1	0.776125	0.174303	0.27664	0.145625	0.188323	0.394202	0.424603
Chr1	21655870	21656079	1	0.965871	0.0285629	0.0797857	0.620889	0.65347	0.0387344	0.0659744
Chr1	24732547	24732666	2	0.843078	0.000927803	0.00589014	0.076914	0.126365	0.0299407	0.054308
Chr1	25877714	25877819	2	0.792849	2.5870090170077e-07	7.22637852084151e-06	6.99825750527516e-06	9.45893514422675e-05	0.118038	0.157509
Chr3	19581174	19581267	1	0.735224	0.0655334	0.133944	0.501364	0.541421	0.754842	0.763959
Chr4	13709495	13709674	2	0.841512	0.215276	0.327005	0.0909918	0.136651	0.0016151	0.00626598
Chr4	16154747	16154855	2	0.815544	0.072547	0.144749	7.57200201030317e-05	0.000660973	0.0425312	0.070748
Chr5	14755653	14755739	1	0.838711	0.00788231	0.0289709	0.00461977	0.0168343	0.0186313	0.0366504
Chr3	13737634	13737695	1	0.848891	0.864923	0.890161	2.58553745721146e-05	0.000309526	6.33487862511384e-06	7.07720887035383e-05
Chr4	11081181	11081251	2	0.850098	0.327546	0.449972	0.789645	0.810934	0.537356	0.56288
Chr2	4844083	4844188	1	0.972916	0.153132	0.252608	2.28152136072524e-08	5.62327911849338e-07	0.262777	0.297578
Chr2	2282578	2282744	1	0.987414	0.178364	0.282016	0.0012693	0.00618415	0.577615	0.594645
Chr2	3627320	3627480	1	0.996101	0.0634011	0.13391	0.0697378	0.118781	0.00606866	0.0155047
Chr2	60977	61056	1	0.826586	0.312295	0.433284	0.0262802	0.0656611	0.287423	0.322005
Chr2	884401	884521	1	0.792509	0.689285	0.743127	0.483266	0.523226	0.0386448	0.0659744
Chr4	15231308	15231359	2	0.712589	0.00644791	0.024786	0.081568	0.126878	0.559132	0.57846
Chr4	3061092	3061191	1	0.977948	0.789814	0.82733	0.000501039	0.00284172	0.00330203	0.0101732
Chr5	11730781	11730842	1	0.983477	0.188393	0.295643	0.0578288	0.105407	0.00275823	0.00902767
Chr5	11729722	11729803	1	0.981676	0.590333	0.679531	0.0371316	0.081885	0.000939591	0.00405864
Chr5	11730505	11730582	1	0.972963	0.401091	0.515512	0.0468798	0.0953527	0.00111687	0.00463335
Chr3	4829255	4829402	2	0.824084	0.132132	0.223239	2.22044604925031e-16	1.5506114910598e-14	0.000419821	0.00231087
Chr1	29406931	29407050	2	0.774443	0.00167015	0.00863943	0.932087	0.934317	7.40962846634829e-13	3.10463432739994e-11
Chr4	7312514	7312749	1	0.741157	0.00896171	0.0318217	0.0230581	0.0592721	0.0872154	0.123875
Chr5	7614574	7614656	1	0.701474	0.354824	0.473476	0.281357	0.322099	0.346525	0.378109
Chr3	17393767	17393844	1	0.800279	0.00242325	0.0120874	2.43353288176262e-06	3.6416081337805e-05	0.00105759	0.00447605
Chr5	11188273	11188749	1	0.983991	0.482892	0.589141	0.00773468	0.0251227	0.0128113	0.0265738
Chr2	3621715	3621756	1	0.987949	0.00114731	0.00677876	0.0989275	0.141954	0.0053461	0.0145456
Chr4	3055572	3055655	1	0.981355	0.93342	0.941868	0.000144669	0.00108243	2.87191833221456e-05	0.000250887
Chr4	2869647	2869756	1	0.72916	0.0993233	0.178612	0.00491045	0.0177369	0.00161004	0.00626598
Chr2	17808	18063	1	0.715113	0.00139003	0.00756394	0.103151	0.145631	0.0633567	0.0979574
Chr4	3438117	3438157	1	0.738606	0.219453	0.330559	0.00236939	0.00997859	0.00612791	0.0155612
Chr4	3951902	3951944	1	0.993248	0.11477	0.201207	0.0621215	0.110292	0.0111637	0.0238653
Chr4	3060533	3060735	1	0.975983	0.707669	0.755321	0.000987279	0.00517087	0.00454908	0.0129666
Chr3	18761743	18761807	1	0.878699	0.226148	0.33721	0.0925115	0.136969	0.133206	0.172796
Chr5	967289	967402	2	0.796963	0.413691	0.522098	0.35669	0.394335	0.610455	0.62538
Chr1	9158156	9158263	1	0.761911	0.109218	0.193909	0.17753	0.22271	0.139899	0.178712
Chr2	18236899	18236985	2	0.804888	0.0137518	0.0439847	7.60475593608589e-09	1.99149546076249e-07	1.01077083926038e-05	0.000108593
Chr4	1254483	1254621	2	0.766952	0.000151375	0.00147502	0.0115112	0.0354648	0.00246586	0.00860995
Chr5	24887002	24887119	1	0.894292	0.0297279	0.0816665	0.00324017	0.0125707	0.361412	0.393329
Chr5	5227636	5227773	2	0.820354	0.441368	0.54714	9.25440835075619e-10	2.58506473264456e-08	0.227705	0.263559
Chr3	6380814	6380968	2	0.696094	0.0638914	0.13391	0.852436	0.869029	0.312946	0.34781
Chr2	3619032	3619103	1	0.987331	0.00662679	0.0252421	0.0865713	0.131691	0.00547798	0.0147801
Chr2	5233121	5233214	2	0.847558	0.421662	0.528718	2.22044604925031e-16	1.5506114910598e-14	2.03838559353908e-06	3.05029844176027e-05
Chr5	11704653	11704715	1	0.985131	0.095518	0.173256	0.0219696	0.0578948	0.00271221	0.00894816
Chr5	11729216	11729489	1	0.987594	0.407345	0.519634	0.0558645	0.103941	0.00369349	0.0112961
Chr5	5962300	5962390	2	0.735947	0.0243317	0.0717957	0.214491	0.255318	0.0345525	0.0616063
Chr4	4007334	4007386	1	0.970694	0.682989	0.740958	0.0174463	0.0484106	0.000419498	0.00231087
Chr1	19974440	19974621	2	0.837002	0.426145	0.531413	0.00298966	0.0117072	0.226893	0.263559
Chr4	1800766	1800825	2	0.786374	0.166145	0.265705	0.249322	0.293444	0.0340169	0.0609106
Chr4	13080332	13080482	2	0.800562	0.0358797	0.0927998	0.107906	0.14971	0.000215286	0.00132681
Chr4	3955379	3955571	1	0.982261	0.186892	0.29439	0.114622	0.156438	0.0173064	0.0343668
Chr1	16381975	16382068	1	0.746314	0.0651973	0.13391	0.029595	0.0710613	0.0042941	0.0124946
Chr4	5498509	5498671	1	0.706611	0.0997965	0.178695	0.075207	0.124062	0.0425501	0.070748
Chr5	12873886	12873961	2	0.864306	0.38903	0.506222	0.000302761	0.00198214	0	0
Chr2	49699	49770	1	0.723061	0.708451	0.755321	0.505232	0.544196	0.0627598	0.097394
Chr1	24681077	24681218	2	0.835451	0.0282855	0.0797857	3.11446273215665e-07	6.52479942386819e-06	1.37840450165072e-09	3.39736168348031e-08
Chr1	30083877	30084104	1	0.703475	0.758881	0.800935	0.289934	0.331015	1.31028521366261e-12	4.99099549567849e-11
Chr2	12431108	12431206	2	0.751455	1.14219744773436e-12	5.98225913250872e-11	0.273492	0.314891	0.0144473	0.0293855
Chr2	19309923	19310056	2	0.760033	4.88498130835069e-15	3.41134528033156e-13	0.098049	0.141177	5.44458204982945e-05	0.00043043
Chr3	19184733	19184927	2	0.823158	0.0642699	0.13391	1.36446409726432e-13	6.35233840837499e-12	0.004038	0.0119149
Chr5	16440844	16440935	1	0.987192	3.00890825477573e-07	7.87957849219395e-06	0.0548339	0.103395	0.0236908	0.0451202
Chr4	3054719	3054779	1	0.981351	0.910036	0.92775	9.33925386464862e-05	0.000760198	5.72800533692464e-05	0.00043637
Chr5	23391794	23391947	2	0.814996	0.230389	0.341106	7.07813586715567e-05	0.000647635	0.326812	0.36226
Chr5	11728619	11728994	1	0.985961	0.39476	0.510507	0.074515	0.12367	0.00852045	0.0198337
Chr2	3189785	3189929	1	0.985236	0.370236	0.487827	0.00073816	0.0040696	0.312796	0.34781
Chr1	10927893	10927956	1	0.977135	0.555097	0.6515	0.00154794	0.00720651	0.244959	0.279667
Chr3	22141244	22141409	1	0.931363	0.0910053	0.166512	8.4036141754229e-06	0.000110035	0.640717	0.651603
Chr4	3966571	3966640	1	0.990884	0.493859	0.598055	0.0578606	0.105407	0.00426155	0.0124866
Chr4	3059515	3059741	1	0.969021	0.611506	0.694352	0.00219061	0.00946253	0.0031142	0.00981091
Chr2	3616814	3617070	1	0.989056	0.0284751	0.0797857	0.0286904	0.0696198	0.000901539	0.00397626
Chr2	3621186	3621283	1	0.987967	0.00394813	0.0175638	0.0998083	0.142066	0.00598514	0.0153851
Chr1	6335954	6336113	1	0.73277	0.0824395	0.156299	0.190926	0.235421	0.155033	0.193907
Chr3	13540113	13540169	1	0.985505	0.277323	0.392562	0.000259003	0.00175036	0.344936	0.377828
Chr3	5470515	5470595	2	0.680282	0.671609	0.735729	0.56205	0.597714	0.0527247	0.0856265
Chr3	8590846	8591021	2	0.814091	0.0977917	0.176615	0.318287	0.356583	0.163279	0.202408
Chr5	21061565	21061690	2	0.700789	0.189596	0.29642	0.0480101	0.0955583	1.06815696743201e-06	1.79023107741605e-05
Chr5	2177593	2177653	2	0.799953	0.197718	0.30683	0.910831	0.91961	0.944185	0.946443
Chr2	27452	27544	1	0.726668	0.191309	0.297987	0.172175	0.216641	0.157597	0.196527
Chr3	7861966	7862026	1	0.763425	0.658423	0.72984	0.00462041	0.0168343	0.176847	0.212927
Chr3	11419009	11419076	2	0.849843	0.00559643	0.0221831	0.0856661	0.13148	0.23004	0.265529
Chr5	25086991	25087078	2	0.726952	0.0548898	0.121048	0.892045	0.905005	0.037806	0.0651882
Chr2	9578	9682	1	0.984165	0.0567631	0.124522	0.201389	0.243878	0.167899	0.205701
Chr3	17221533	17221629	2	0.82804	0.0909166	0.166512	0.308168	0.346172	1.35151068114681e-09	3.39736168348031e-08
Chr2	3606663	3606731	1	0.983712	0.00472933	0.0195927	0.105829	0.147808	0.00485083	0.0134603
Chr3	11056508	11056616	1	0.721202	0.969489	0.971808	0.0187229	0.0512739	0.0027794	0.00902767
Chr4	4009807	4009858	1	0.973765	0.410559	0.520992	0.0568174	0.104414	0.00842601	0.0197235
Chr5	11728349	11728410	1	0.977341	0.159645	0.258599	0.0924201	0.136969	0.00461877	0.0129883
Chr1	18491998	18492077	2	0.740817	0.0102686	0.0352668	0.211834	0.252873	0.122213	0.161109
Chr2	16505438	16505636	2	0.797179	0.00345775	0.0160977	0.001167	0.00582112	0.000156191	0.00105555
Chr5	24935028	24935147	2	0.739939	0.00561196	0.0221831	1.70423476960613e-05	0.000210022	5.67276070562173e-09	1.25099301876605e-07
Chr4	4737518	4737602	2	0.74798	0.130595	0.223239	0.0110503	0.0345529	0.0318286	0.0574835
Chr5	24477153	24477264	2	0.84503	0.0388189	0.0973157	0.0193167	0.0522175	0.570558	0.588827
Chr5	6833058	6833190	1	0.7886	1.56572761533802e-06	3.45284142540332e-05	8.51943033250979e-05	0.000713928	0.209159	0.245484
Chr1	9778060	9778212	2	0.861176	0.295942	0.413332	0.622278	0.65347	0.00520991	0.0143341
Chr2	3618488	3618756	1	0.985004	0.0128952	0.0425441	0.0814057	0.126878	0.00564294	0.0148704
Chr4	3057028	3057269	1	0.96639	0.710604	0.755693	0.00552232	0.0192821	0.00979808	0.0213823
Chr5	11723692	11723765	1	0.993706	0.130317	0.223239	0.049193	0.0970899	0.00259678	0.00877461
Chr2	1631529	1631607	1	0.739098	0.815993	0.848389	0.0117582	0.0357006	0.00387454	0.011764
Chr5	11732603	11732720	1	0.978124	0.445493	0.550624	0.0635738	0.111922	0.00246488	0.00860995
Chr4	3976148	3976260	1	0.976388	0.503337	0.600285	0.0128346	0.0381396	0.000307361	0.00178867
Chr2	66697	66751	1	0.8505	0.131602	0.223239	0.13098	0.174786	0.0439092	0.0727193
Chr2	9770655	9770838	1	0.711214	0.886678	0.908358	0.818073	0.83603	0.546068	0.56916
Chr2	3618100	3618199	1	0.983647	0.0132009	0.0432123	0.0810956	0.126878	0.00454913	0.0129666
Chr2	3624601	3624680	1	0.987499	0.245332	0.354462	0.059588	0.107156	0.00234132	0.008457
Chr1	26470864	26471048	2	0.857875	0.236222	0.347288	0.00044379	0.0026564	0.0421392	0.0706253
Chr5	6458447	6458556	2	0.838465	8.721667166256e-08	3.32216231151024e-06	0.664315	0.69587	0.0235551	0.0450667
Chr3	14193601	14193825	1	0.987755	0.0282517	0.0797857	0.0590522	0.10665	0.0765129	0.111618
Chr4	4006256	4006325	1	0.970552	0.68437	0.740958	0.00408721	0.0152905	0.00258622	0.00877461
Chr3	5293214	5293301	2	0.702577	4.86036030402648e-05	0.000621253	0.0176568	0.0486723	6.41847105187221e-06	7.07720887035383e-05
Chr5	11240326	11240389	2	0.641681	0.86583	0.890161	5.91579446134194e-05	0.000576446	0.167117	0.205344
Chr5	11754086	11754130	1	0.759529	0.835584	0.866608	0.0020194	0.00881385	1.03271835527607e-11	3.32853069892827e-10
Chr5	11758368	11758418	2	0.824599	0.112884	0.199571	5.22421543736051e-06	7.5480905801864e-05	8.26005930321116e-14	4.32620606005685e-12
Chr4	4010251	4010461	1	0.974966	0.378757	0.495674	0.0612544	0.109215	0.00906157	0.0206348
Chr4	3984466	3984726	1	0.982363	0.521805	0.617142	0.0223687	0.0582141	0.00726985	0.0177488
Chr2	3627843	3628069	1	0.997553	0.0941853	0.171581	0.0612059	0.109215	0.0056831	0.0148826
Chr5	11935297	11935378	1	0.87941	0.503884	0.600285	0.0534687	0.101373	0.000729917	0.00336925
Chr1	15085349	15085415	1	0.990997	0.313479	0.433491	0.049896	0.0971681	0.00732828	0.0177488
Chr3	23417272	23417316	2	0.727204	8.59361152897309e-05	0.0010002	4.1253716378753e-05	0.000421593	0.0058174	0.0151397
Chr3	14191916	14192021	1	0.996446	0.024751	0.072522	0.0420063	0.0907249	0.0397132	0.0670961
Chr2	3623460	3623537	1	0.972117	5.1199399908608e-07	1.19180825342815e-05	0.093416	0.137032	0.00621995	0.0156997
Chr1	20956952	20957019	2	0.6664	0.736122	0.780848	0.902517	0.913417	0.883209	0.887445
Chr1	7518448	7518530	2	0.600844	0.00874267	0.0315504	0.341436	0.380483	2.04281036531029e-14	1.2227679186643e-12
Chr2	12585646	12585751	2	0.801868	0.089769	0.166512	0.255955	0.298733	0.00104022	0.00444748
Chr2	15541310	15541494	2	0.804756	2.44302151564124e-06	4.65284552297127e-05	0.703411	0.733157	0.0271667	0.0510441
Chr5	1892007	1892120	1	0.702708	0.145124	0.243228	0.0296795	0.0710613	0.0481675	0.0785298
Chr4	5586368	5586432	2	0.811397	1.73507355951674e-05	0.000269258	0.270224	0.312773	0.000567445	0.00289951
Chr4	3059014	3059077	1	0.965948	0.770903	0.811579	0.000216445	0.00153712	0.000339684	0.00194969
Chr3	18782283	18782439	2	0.781124	0.156911	0.256819	0.132451	0.175623	0.00222236	0.00817366
Chr4	3055022	3055297	1	0.980645	0.920746	0.934123	7.55382804785709e-05	0.000660973	6.34417929443742e-05	0.000474681
Chr5	11727115	11727265	1	0.978728	0.0683887	0.138429	0.107577	0.14971	0.000452581	0.00243117
Chr3	14192542	14192609	1	0.989007	0.0283939	0.0797857	0.0746739	0.12367	0.076721	0.111618
Chr5	11850011	11850072	1	0.833641	0.663496	0.731983	0.031527	0.0745764	0.000226894	0.0013778
Chr5	11185076	11185278	1	0.986781	0.60852	0.694352	0.00687544	0.0232323	0.0133333	0.0275205
Chr2	469080	469296	2	0.73316	0.267894	0.381794	0.0121795	0.0367139	0.334328	0.36864
Chr3	16837921	16838101	2	0.814127	0.220899	0.330559	0.112409	0.154229	0.0680153	0.10332
Chr2	3626967	3627065	1	0.994593	0.0486989	0.110296	0.0772083	0.126365	0.00716607	0.0177488
Chr4	3982533	3982614	1	0.94976	0.610584	0.694352	0.00517667	0.0182271	1.15556007322937e-05	0.000121045
Chr1	15085655	15086029	1	0.992375	0.350059	0.469948	0.0452828	0.0934654	0.00555352	0.0148212
Chr3	4959470	4959584	2	0.721641	0.131307	0.223239	0.0370196	0.081885	0.127873	0.167959
Chr2	4242101	4242184	1	0.754414	0.628958	0.70636	0.0785099	0.126683	0.118846	0.157943
Chr4	4009051	4009237	1	0.980862	0.338565	0.46058	0.0481212	0.0955583	0.00249407	0.00863648
Chr1	26655763	26656054	2	0.914954	0.0810107	0.154289	0.0116952	0.0357006	0.13272	0.172701
Chr2	3625919	3625967	1	0.988056	0.0380874	0.0967189	0.0817592	0.126878	0.00941429	0.020761
Chr4	3971039	3971290	1	0.978658	0.487577	0.592159	0.0502703	0.0971681	0.00730659	0.0177488
Chr2	5201310	5201367	1	0.848031	0.692373	0.743857	0.091923	0.136969	0.000106663	0.000770545
Chr4	5128981	5129084	2	0.863845	0.16204	0.260513	1.11022302462516e-16	1.16295861829485e-14	2.42144226647589e-06	3.27285261178516e-05
Chr2	8010	8092	1	0.99327	0.0665071	0.135274	0.273557	0.314891	0.205472	0.242339
Chr3	13705719	13705775	1	0.961754	0.628342	0.70636	5.38448770580624e-05	0.000537167	0.000184805	0.0012291
Chr4	3976637	3976753	1	0.97798	0.477001	0.584396	0.0141966	0.0415969	0.00021533	0.00132681
Chr4	3999415	3999523	1	0.969163	0.504297	0.600285	0.00723516	0.0238703	0.000873754	0.00397626
Chr1	18307351	18307524	2	0.791013	0.00132951	0.00732979	0.0263271	0.0656611	0.0140952	0.0288092
Chr1	19070189	19070242	2	0.810849	0.213065	0.32667	0.604936	0.640071	0.00256751	0.00877461
Chr1	4976381	4976544	2	0.729653	0.0772119	0.149087	0	0	0.0115706	0.0243621
Chr1	7900127	7900180	2	0.793321	0.584192	0.676178	0.085296	0.131393	0.0707121	0.105065
Chr2	15884133	15884273	2	0.795473	0.0308078	0.0827465	0.0038623	0.0147119	0.114911	0.155068
Chr3	22320700	22320818	2	0.810547	0.640796	0.714078	0.0111548	0.0346211	0.166593	0.205301
Chr3	4360201	4360266	2	0.802357	0.0321902	0.0859089	0.00448299	0.0166228	0.186439	0.22302
Chr4	7349282	7349425	2	0.799483	0.356895	0.474727	0.721066	0.747838	0.648435	0.657855
Chr5	20020824	20020891	2	0.788348	0.124064	0.215696	0.745557	0.769429	0.0978372	0.134406
Chr5	26641578	26641689	2	0.755294	0.0548905	0.121048	0.0994807	0.142066	0.448587	0.474642
Chr4	3950693	3950752	1	0.992916	0.0456561	0.106871	0.155091	0.197517	0.0284488	0.052978
Chr5	11708290	11708407	1	0.991775	0.274065	0.389265	0.109988	0.152096	0.00936005	0.020761
Chr1	29716610	29716676	2	0.702499	0	0	0.719711	0.747838	2.2768299162701e-06	3.1799724497239e-05
Chr5	26195484	26195595	2	0.793688	0.000811313	0.00522985	0.00119234	0.00587752	0.00195024	0.0073617
Chr5	4451089	4451259	2	0.746088	0.215402	0.327005	0.00153273	0.00720651	0.0206677	0.0400916
Chr5	11754782	11754862	1	0.711422	0.562604	0.658466	0.000828962	0.00450955	2.17487139408945e-11	6.50907938659628e-10
Chr5	12108497	12108581	2	0.773229	0.00290891	0.0138504	0.0798766	0.126878	0.109779	0.148858
Chr1	15082330	15082424	1	0.992842	0.162277	0.260513	0.0388475	0.0852204	0.00561658	0.0148704
Chr1	9192618	9192702	2	0.761533	0.0486001	0.110296	0.165707	0.209762	0.336859	0.370457
Chr2	2457	2528	1	0.993622	0.0190974	0.0588369	0.131499	0.174914	0.104133	0.141661
Chr1	5195780	5195950	2	0.733619	0.289341	0.405464	0.200619	0.243878	0.057889	0.0922262
Chr5	11724496	11724650	1	0.996446	0.227228	0.337618	0.0437839	0.0927276	0.000424671	0.00231087
Chr1	13889129	13889235	1	0.772973	0.12045	0.210286	0.00170184	0.00783593	5.16394655603047e-06	6.18198173421934e-05
Chr5	11704132	11704362	1	0.971119	0.042392	0.102672	0.0935351	0.137032	0.0167547	0.0335895
Chr3	14207530	14207612	1	0.968415	0.564671	0.659045	0.002272	0.00971398	0.000661382	0.00326022
Chr4	3056067	3056169	1	0.972896	0.935124	0.941868	0.000114628	0.000873257	0.000148396	0.0010363
Chr3	21233638	21233695	1	0.707531	0.04388	0.104303	0.0332835	0.0745764	0.421251	0.450266
Chr2	11689243	11689427	2	0.770861	0.350694	0.469948	0.676747	0.707124	0.77638	0.783863
Chr5	5961861	5961968	2	0.730484	5.00639139664472e-05	0.000621253	0.0560636	0.103941	3.29421123712592e-09	7.66819171308756e-08
Chr5	11727808	11728180	1	0.974359	0.0603341	0.130309	0.116941	0.159085	0.00246275	0.00860995
Chr2	5807	7008	1	0.996207	0.0758353	0.147791	0.338804	0.378557	0.255062	0.29041
Chr5	3783024	3783100	2	0.786436	0.618452	0.698468	0.0233981	0.059417	0.0288204	0.0533976
