# Supplementary material for: Combinatorial activities of SHORT VEGETATIVE PHASE and FLOWERING LOCUS C define distinct modes of flowering regulation in Arabidopsis
Source: Genome Biol. 2015 Feb 11;16(1):31. doi: 10.1186/s13059-015-0597-1 (PMC4378019; doi:10.1186/s13059-015-0597-1)
Supplement: Additional file 20: File S1. — Position weight matrix for each dataset described in Figure 3B. [file 13059_2015_597_MOESM20_ESM.txt]

>FLC-1TF																						
A	[	24	1	0	0	38	0	7	0	5	53	12	49	]								
C	[	0	0	95	80	1	0	3	5	4	1	0	2	]								
G	[	0	0	0	0	0	1	48	0	4	7	88	49	]								
T	[	76	99	5	20	61	99	42	95	87	39	0	0	]								
																						
>FLC- 2TF																						
A	[	6	9	2	15	31	29	33	32	18	15	12	4	51	63	66	]					
C	[	0	10	53	38	25	14	0	10	0	2	0	0	14	9	1	]					
G	[	20	22	0	0	9	9	1	0	9	13	57	68	4	0	0	]					
T	[	46	31	17	19	7	20	38	30	45	42	3	0	3	0	5	]					
																						
>FLC- UB																						
A	[	12	21	14	1	64	61	89	73	68	38	40	0	84	97	94	17	19	21	22	]	
C	[	0	5	88	58	29	26	0	18	16	9	0	13	4	4	1	17	36	16	10	]	
G	[	31	27	0	1	0	7	0	0	1	3	45	89	0	1	1	62	5	12	22	]	
T	[	59	49	0	42	9	8	13	11	17	52	17	0	14	0	6	6	42	53	48	]	
																						
																						
>SVP- 1TF																						
A	[	0	2	9	0	4	24	29	11	0	11	0	9	]								
C	[	21	33	0	10	0	8	9	9	2	12	7	4	]								
G	[	29	13	0	9	0	18	8	1	41	26	0	13	]								
T	[	0	2	41	31	46	0	4	29	7	1	43	24	]								
																						
>SVP - 2TF																						
A	[	26	25	29	41	27	4	10	34	33	32	11	15	0	0	26	42	0	0	0	13	]
C	[	46	35	13	16	13	58	68	22	12	20	21	30	43	4	0	17	39	70	40	9	]
G	[	12	35	58	43	15	7	11	44	34	24	27	3	5	92	74	3	5	8	43	53	]
T	[	16	5	0	0	45	31	11	0	21	24	41	52	52	4	0	38	56	22	17	25	]
																						
>SVP-UB																						
A	[	9	2	13	9	0	31	32	44	26	18	15	22	11	58	60	59	]				
C	[	0	0	3	39	22	9	3	0	0	3	2	1	0	0	0	0	]				
G	[	2	0	2	3	10	8	8	0	0	2	1	37	42	0	0	0	]				
T	[	49	58	42	9	28	12	17	16	34	37	42	0	7	2	0	1	]				
