# Supplementary material for: Combinatorial activities of SHORT VEGETATIVE PHASE and FLOWERING LOCUS C define distinct modes of flowering regulation in Arabidopsis
Source: Genome Biol. 2015 Feb 11;16(1):31. doi: 10.1186/s13059-015-0597-1 (PMC4378019; doi:10.1186/s13059-015-0597-1)
Supplement: Additional file 23: Table S5. — List of differentially expressed genes and TF binding in any of the conditions assayed. [file 13059_2015_597_MOESM23_ESM.xlsx]

## Sheet: Description
Genes bound and/or misexpressed
Table name	Description
Bound&misexpressed	All genes found by FLC or SVP and misexpressed in tiling arrays
Flowering related genes bound	Direct targets of FLC or SVP related to flowering time control
Gibberellin related genes	Gibberellin related genes (misexpressed or direct targets of SVP or FLC)

## Sheet: bound and missexpressed
AGI	DESCRIPTION	MISEXPRESSED in:	BOUND by
AT1G07135	glycine-rich protein	svp-41 leaves, flc-3 leaves,	SVP in WT, FLC in WT
AT1G11260	sugar transporter 1 (STP1)	flc-3 leaves, svp-41 flc-3 leaves,	SVP in WT,
AT1G12610	DWARF AND DELAYED FLOWERING 1 (DDF1)	svp-41 leaves,	SVP in WT, FLC in WT
AT1G24260	SEPALLATA3 (SEP3)	svp-41 leaves, svp-41 flc-3 leaves,	SVP in WT, FLC in WT
AT1G25560	TEMPRANILLO 1 (TEM1)	svp-41 leaves, flc-3 leaves,	SVP in WT, FLC in WT
AT1G27290	unknown protein	svp-41 leaves, flc-3 leaves, svp-41 flc-3 leaves,	SVP in WT,
AT1G28050	B-box type zinc finger protein with CCT domain	svp-41 flc-3 leaves,	FLC in WT
AT1G28330	dormancy-associated protein-like 1 (DYL1)	svp-41 leaves, flc-3 leaves, svp-41 flc-3 leaves,	SVP in WT,
AT1G32640	MYC2	svp-41 leaves,	SVP in WT,
AT1G32920	unknown protein	svp-41 leaves, flc-3 leaves,	SVP in WT,
AT1G32928	unknown protein	svp-41 leaves,	SVP in WT,
AT1G44350	IAA-leucine resistant (ILR)-like gene 6 (ILL6)	flc-3 leaves, svp-41 flc-3 leaves,	SVP in WT, FLC in WT
AT1G52890	NAC domain containing protein 19 (NAC019)	svp-41 leaves, svp-41 flc-3 leaves,	SVP in WT, FLC in WT
AT1G68840	related to ABI3/VP1 2 (RAV2)	svp-41 leaves, flc-3 leaves,	SVP in WT,
AT1G70290	trehalose-6-phosphatase synthase S8 (TPS8)	svp-41 leaves, flc-3 leaves, svp-41 flc-3 leaves,	SVP in WT, FLC inWT
AT1G70700	TIFY7	svp-41 leaves, flc-3 leaves, svp-41 flc-3 leaves,	SVP in WT,
AT1G71697	choline kinase 1 (CK1)	svp-41 flc-3 leaves,	SVP in WT, FLC in WT
AT1G72450	jasmonate-zim-domain protein 6 (JAZ6)	svp-41 leaves, flc-3 leaves, svp-41 flc-3 leaves, svp-41 apices, flc-3 apices,	SVP in WT, FLC in WT
AT1G74430	myb domain protein 95 (MYB95)	svp-41 flc-3 leaves,	SVP in WT,
AT2G01670	nudix hydrolase homolog 17 (NUDT17)	flc-3 leaves,	SVP in WT,
AT2G01850	endoxyloglucan transferase A3 (EXGT-A3)	flc-3 leaves, svp-41 flc-3 leaves,	SVP in WT,
AT2G20670	Protein of unknown function (DUF506)	svp-41 leaves, flc-3 leaves,	SVP in WT,
AT2G22540	SHORT VEGETATIVE PHASE (SVP)	svp-41 leaves, svp-41 flc-3 leaves,	SVP in WT, FLC in WT
AT2G23290	myb domain protein 70 (MYB70)	flc-3 leaves,	SVP in WT,
AT2G25900	ATCTH	svp-41 leaves,	SVP in WT,
AT2G27830	unknown protein	svp-41 leaves,	SVP in WT,
AT2G29300	NAD(P)-binding Rossmann-fold superfamily protein	svp-41 leaves,	SVP in WT, FLC in WT
AT2G30600	BTB/POZ domain-containing protein	svp-41 flc-3 leaves,	SVP in WT, FLC in WT
AT2G32150	Haloacid dehalogenase-like hydrolase (HAD) superfamily protein	svp-41 leaves, flc-3 leaves, svp-41 flc-3 leaves,	SVP in WT,
AT2G33830	Dormancy/auxin associated family protein	flc-3 leaves,	SVP in WT,
AT2G38470	WRKY DNA-binding protein 33 (WRKY33)	svp-41 leaves, flc-3 leaves,	FLC in WT
AT2G40000	ortholog of sugar beet HS1 PRO-1 2 (HSPRO2)	svp-41 leaves,	SVP in WT,
AT2G41940	zinc finger protein 8 (ZFP8)	flc-3 leaves,	SVP in WT,
AT2G45170	AUTOPHAGY 8E (ATG8E)	svp-41 leaves, flc-3 leaves, svp-41 flc-3 leaves,	SVP in WT,
AT2G45660	AGAMOUS-like 20 (AGL20)	svp-41 leaves, flc-3 leaves, svp-41 flc-3 leaves,	SVP in WT, FLC in WT
AT3G04720	pathogenesis-related 4 (PR4)	svp-41 apices, svp-41 flc-3 apices	SVP in WT,
AT3G13750	beta galactosidase 1 (BGAL1)	flc-3 leaves,	SVP in WT,
AT3G15210	ethylene responsive element binding factor 4 (ERF4)	flc-3 leaves,	SVP in WT,
AT3G15450	Aluminium induced protein with YGL and LRDR motifs	svp-41 leaves, flc-3 leaves, svp-41 flc-3 leaves, svp-41 apices, flc-3 apices,	SVP in WT,
AT3G15500	NAC domain containing protein 3 (NAC3)	svp-41 leaves, flc-3 leaves, svp-41 flc-3 leaves,	SVP in WT, FLC in WT
AT3G17860	jasmonate-zim-domain protein 3 (JAZ3)	svp-41 leaves, flc-3 leaves, svp-41 flc-3 leaves,	SVP in WT,
AT3G22275	unknown protein	svp-41 leaves, svp-41 flc-3 leaves,	SVP in WT,
AT3G45730	unknown protein	svp-41 leaves, flc-3 leaves, svp-41 flc-3 leaves,	SVP in WT,
AT3G48360	BTB and TAZ domain protein 2 (BT2)	svp-41 leaves, flc-3 leaves, svp-41 flc-3 leaves, svp-41 apices, flc-3 apices,	SVP in WT,
AT3G50060	myb domain protein 77 (MYB77)	svp-41 leaves, flc-3 leaves,	SVP in WT,
AT3G52480	unknown protein	svp-41 leaves, svp-41 flc-3 leaves,	SVP in WT, FLC in WT
AT3G55980	salt-inducible zinc finger 1 (SZF1)	svp-41 leaves, flc-3 leaves,	SVP in WT,
AT3G58620	tetratricopetide-repeat thioredoxin-like 4 (TTL4)	svp-41 flc-3 leaves,	SVP in WT,
AT3G61920	unknown protein	svp-41 flc-3 leaves,	SVP in WT, FLC in WT
AT3G61920	unknown protein	svp-41 flc-3 leaves,	SVP in WT, FLC in WT
AT4G01250	WRKY22	svp-41 leaves, flc-3 leaves, svp-41 flc-3 leaves,	SVP in WT,
AT4G01950	glycerol-3-phosphate acyltransferase 3 (GPAT3)	svp-41 leaves, flc-3 leaves,	SVP in WT,
AT4G17500	ethylene responsive element binding factor 1 (ERF-1)	svp-41 leaves, flc-3 leaves,	SVP in WT,
AT4G19520	disease resistance protein (TIR-NBS-LRR class) family	flc-3 leaves,	SVP in WT,
AT4G23810	WRKY53	svp-41 leaves, flc-3 leaves, svp-41 flc-3 leaves,	SVP in WT, FLC in WT
AT4G25480	dehydration response element B1A (DREB1A)	flc-3 leaves, svp-41 flc-3 leaves,	SVP in WT, FLC in WT
AT4G29780	unknown protein	svp-41 leaves, flc-3 leaves,	SVP in WT, FLC in WT
AT4G30440	UDP-D-glucuronate 4-epimerase 1 (GAE1)	flc-3 leaves,	SVP in WT,
AT4G32790	Exostosin family protein	svp-41 flc-3 leaves,	FLC in WT
AT4G34400	AP2/B3-like transcriptional factor family protein	svp-41 flc-3 apices	SVP in WT,
AT4G36648	Unknown gene	svp-41 flc-3 leaves,	SVP in WT,
AT4G37260	myb domain protein 73 (MYB73)	svp-41 leaves, flc-3 leaves,	SVP in WT,
AT4G38840	SAUR-like auxin-responsive protein family	svp-41 leaves, flc-3 leaves,	SVP in WT,
AT5G03720	heat shock transcription factor A3 (HSFA3)	svp-41 leaves, flc-3 leaves, svp-41 flc-3 leaves,	SVP in WT, FLC in WT
AT5G04760	Duplicated homeodomain-like superfamily protein	flc-3 leaves,	FLC in WT
AT5G04950	nicotianamine synthase 1 (NAS1)	svp-41 flc-3 leaves, svp-41 apices, flc-3 apices,	SVP in WT,
AT5G05600	2-oxoglutarate (2OG) and Fe(II)-dependent oxygenase superfamily protein	svp-41 leaves, flc-3 leaves, svp-41 flc-3 leaves,	SVP in WT,
AT5G07990	TRANSPARENT TESTA 7 (TT7)	svp-41 apices, flc-3 apices,	FLC in WT
AT5G10140	FLOWERING LOCUS C (FLC)	flc-3 leaves, svp-41 flc-3 leaves, svp-41 apices, flc-3 apices,	SVP in WT,
AT5G11070	unknown protein	svp-41 leaves, flc-3 leaves,	SVP in WT,
AT5G11070	unknown protein	svp-41 leaves, flc-3 leaves,	SVP in WT,
AT5G19120	Eukaryotic aspartyl protease family protein	svp-41 leaves, flc-3 leaves, svp-41 flc-3 leaves, svp-41 apices, flc-3 apices,	SVP in WT,
AT5G19240	Glycoprotein membrane precursor GPI-anchored	flc-3 leaves,	SVP in WT,
AT5G20250	DARK INDUCIBLE 10 (DIN10)	svp-41 leaves, flc-3 leaves, svp-41 flc-3 leaves, svp-41 apices, flc-3 apices,	SVP in WT, FLC in WT
AT5G21940	unknown protein	svp-41 leaves,	SVP in WT,
AT5G22920	CHY-type/CTCHY-type/RING-type Zinc finger protein	svp-41 leaves, flc-3 leaves, svp-41 flc-3 leaves,	SVP in WT,
AT5G24030	SLAC1 homologue 3 (SLAH3)	flc-3 leaves,	FLC in WT
AT5G44260	Zinc finger C-x8-C-x5-C-x3-H type family protein	svp-41 leaves, flc-3 leaves,	FLC in WT
AT5G49360	beta-xylosidase 1 (BXL1)	svp-41 leaves, flc-3 leaves, svp-41 flc-3 leaves,	SVP in WT, FLC in WT
AT5G52882	P-loop containing nucleoside triphosphate hydrolases superfamily protein	flc-3 leaves, svp-41 flc-3 leaves,	SVP in WT, FLC in WT
AT5G55120	VITAMIN C DEFECTIVE 5 (VTC5)	svp-41 leaves, svp-41 flc-3 leaves,	SVP in WT, FLC in WT
AT5G57340	unknown protein	svp-41 leaves,	SVP in WT,
AT5G62020	heat shock transcription factorB2A (HSFB2A)	svp-41 leaves,	SVP in WT, FLC in WT
AT5G65920	ARM repeat superfamily protein	svp-41 leaves, flc-3 leaves,	SVP in WT, FLC in WT
AT5G67300	myb domain protein r1 (MYBR1)	svp-41 leaves, flc-3 leaves, svp-41 flc-3 leaves,	SVP in WT,

## Sheet: Flowering related genes bound
AGI	Description	Pathway	Bound in	Expression change
AT4G00650	FRIGIDA	Vernalization	FLC in SVP,	NO
AT5G11977	MICRORNA156E	Vegetative to reproductive transition	SVP in flc-3,FLC in SVP,FLC in svp-41	NO
AT5G26147	MICRORNA156F	Vegetative to reproductive transition	SVP in FLC,SVP in flc-3,FLC in SVP,FLC in svp-41	NO
AT4G30972	MIR156B	Vegetative to reproductive transition	FLC in SVP,	NO
AT3G57920	squamosa promoter binding protein-like 15	Vegetative and reproductive phase change	FLC in SVP,	NO
AT5G37260	REVEILLE 2	photoperiod, circadian clock	SVP in FLC,SVP in flc-3,FLC in SVP,FLC in svp-41	NO
AT4G11110	SPA1-related 2	Photoperiod	SVP in FLC,SVP in flc-3,FLC in SVP,	NO
AT2G18790	phytochrome B	Light perception	FLC in SVP,	NO
AT1G73687	MIR159/MIR159A; miRNA	Gibberellin	FLC in SVP,	NO
AT1G24260	SEPALLATA3	Flower development	SVP in FLC,SVP in flc-3,FLC in SVP,FLC in svp-41	YES
AT2G22540	SHORT VEGETATIVE PHASE	Floral repressor	SVP in FLC,SVP in flc-3,FLC in SVP,FLC in svp-41	YES
AT1G25560	TEMPRANILLO 1	Floral repressor	SVP in FLC,FLC in SVP,	YES
AT2G45660	AGAMOUS-like 20	Floral integrator	SVP in FLC,SVP in flc-3,FLC in SVP,FLC in svp-41	YES
AT1G54830	NFYC9		SVP in FLC,FLC in SVP,	NO
AT2G21070	FIONA1	photoperiod, circadian clock	FLC in svp-41	NO
AT1G65480	FLOWERING LOCUS T	Photoperiod	SVP in flc-3,FLC in svp-41	YES
AT3G54990	SCHLAFMUTZE	Photoperiod	SVP in FLC,SVP in flc-3,FLC in svp-41	NO
AT1G68840	related to ABI3/VP1 2	Floral repressor	SVP in FLC,FLC in svp-41	YES
AT3G57390	AGAMOUS-like 18	Floral repressor	FLC in svp-41	NO
AT5G13790	AGAMOUS-like 15	Floral repressor	FLC in svp-41	YES
AT5G12840	nuclear factor Y	Photoperiod	SVP in FLC,SVP in flc-3,	NO
AT4G22950	AGAMOUS-like 19	FLC-independent vernalization pathway	SVP in FLC,SVP in flc-3,	YES
AT3G22380	TIME FOR COFFEE	circadian clock	SVP in FLC,SVP in flc-3,	NO
AT2G21660	COLD, CIRCADIAN RHYTHM, AND RNA BINDING 2	autonomous	SVP in FLC,SVP in flc-3,	NO
AT2G23380	CURLY LEAF		SVP in flc-3,	NO
AT4G25530	FLOWERING WAGENINGEN		SVP in FLC,SVP in flc-3,	NO
AT5G10140	FLOWERING LOCUS C	Vernalization	SVP in FLC,	YES
AT1G09530	phytochrome interacting factor 3	photoperiod, circadian clock	SVP in FLC,	NO
AT2G46830	circadian clock associated 1	photoperiod, circadian clock	SVP in FLC,	NO
AT3G04910	with no lysine	photoperiod, circadian clock	SVP in FLC,	NO
AT4G08920	cryptochrome 1	photoperiod, circadian clock	SVP in FLC,	NO
AT2G28056	expressed protein	Photoperiod	SVP in FLC,	NO
AT2G28550	related to AP2.7	Photoperiod	SVP in FLC,	NO
AT5G57660	CONSTANS-like 5	Photoperiod	SVP in FLC,	NO
AT5G60120	target of early activation tagged	photoperiod	SVP in FLC,	NO
AT5G02030	REPLUMLESS	Inflorescence meristem development	SVP in FLC,	NO
AT4G21200	gibberellin 2-oxidase 8	Gibberellin	SVP in FLC,	NO
AT4G32980	ATH1			YES
AT1G30040	gibberellin 2-oxidase	Gibberellin		YES
AT5G51810	gibberellin 20 oxidase 2	Gibberellin		YES
AT1G15550	gibberellin 3-oxidase 1	Gibberellin		YES
AT1G02400	gibberellin 2-oxidase 6	Gibberellin		YES
AT3G47500	cycling DOF factor 3	Photoperiod		YES
AT5G62430	cycling DOF factor 1	Photoperiod		YES
AT2G34720	nuclear factor Y	Photoperiod		YES

## Sheet: Gibberellin related genes
AGI	Description	Bound by	Expression change
AT1G12610	DWARF AND DELAYED FLOWERING 1 (DDF1)	SVP inWT, FLC in WT	UPREGULATED
AT3G03450	RGA-like 2 (RGL2)	SVP in WT,SVP in flc-3,FLC in WT,FLC in svp-41	NO
AT1G73687	MIR159/MIR159A; miRNA	FLC in WT	NO
AT4G21200	gibberellin 2-oxidase 8	SVP in WT, FLC in WT	NO
AT1G30040	gibberellin 2-oxidase (GA2OX2)	-	UPREGULATED
AT5G51810	gibberellin 20 oxidase 2 (GA20ox2)	-	UPREGULATED
AT1G15550	gibberellin 3-oxidase 1 (GA3ox1)	-	UPREGULATED
AT1G02400	gibberellin 2-oxidase 6 (GA2ox6)	-	UPREGULATED
AT5G39860	PACLOBUTRZOL RESISTANT 1 (PRE1)	-	UPREGULATED
AT3G28857	PACLOBUTRZOL RESISTANT 5 (PRE5)	-	UPREGULATED
